# Supplementary material for: Crystal structure of 5-bromo-2,4,6-trimethyl-3-[(2-methyl­phen­yl)sulfin­yl]-1-benzo­furan
Source: Acta Crystallogr E Crystallogr Commun. 2015 Jul 25;71(Pt 8):o602–3. doi: 10.1107/S2056989015013687 (PMC4571419; doi:10.1107/S2056989015013687)
Supplement: Supplementary file 1 [file e-71-0o602-sup1.cif]

##############################################################################
#                                                                            #
# This CIF contains the data in a paper accepted for publication in          #
# Acta Crystallographica Section E. It conforms to the requirements of       #
# Notes for Authors for Acta Crystallographica Section E, and has been       #
# peer reviewed under the auspices of the IUCr Commission on Journals.       #
#                                                                            #
# Full details of the Crystallographic Information File format               #
# are given in the paper "The Crystallographic Information File (CIF):       #
# a New Standard Archive File for Crystallography" by S. R. Hall, F. H.      #
# Allen and I. D. Brown [Acta Cryst. (1991), A47, 655-685].                  #
#                                                                            #
# The current version of the core CIF dictionary is obtainable from          #
# ftp://ftp.iucr.org/pub/cif_core.dic.                                       #
#                                                                            #
# Software is freely available for graphical display of the structure(s)     #
# in this CIF. For information consult the CIF software page                 #
# http://www.iucr.org/resources/cif/software.                                #
#                                                                            #
# This file may be used for bona fide research purposes within the           #
# scientific community so long as proper attribution is given to the journal # 
# article from which it was obtained.                                        #
#                                                                            #
##############################################################################
data_I
_audit_creation_method     'form.cif (version 2.0)'
_journal_data_validation_number     ?
_journal_date_recd_electronic     2015-07-14
_journal_date_accepted     2015-07-19
_journal_name_full     'Acta Crystallographica, Section E'
_journal_year     2015
_journal_volume     71
_journal_issue      8
_journal_page_first     o602
_journal_page_last     o603
_journal_paper_category     HO
_journal_paper_doi     10.1107/S2056989015013687
_journal_coeditor_code     TK5377
_publ_contact_author_name     'Prof. Uk Lee'
_publ_contact_author_address
;
 Department of Chemistry, Pukyong National University, 599-1 Daeyeon 3-dong
 Nam-gu, Busan 608-737, Republic of Korea
;
_publ_contact_author_email     'uklee@pknu.ac.kr'
_publ_contact_author_fax     '+82-51-629-5583'
_publ_contact_author_phone     '+82-51-629-5596'
_publ_section_title
;
Crystal structure of
5-bromo-2,4,6-trimethyl-3-[(2-methylphenyl)sulfinyl]-1-benzofuran
;
loop_
    _publ_author_name
    _publ_author_address
    'Choi, Hong Dae'
;
 Department of Chemistry, Dongeui University, San 24 Kaya-dong
 Busanjin-gu, Busan 614-714, Republic of Korea
;
    'Lee, Uk'
;
 Department of Chemistry, Pukyong National University,
 599-1 Daeyeon 3-dong
 Nam-gu, Busan 608-737, Republic of Korea
;
_publ_section_synopsis     .
_database_code_depnum_ccdc_archive     'CCDC 1413623'
_chemical_name_systematic
;
5-Bromo-2,4,6-trimethyl-3-[(2-methylphenyl)sulfinyl]-1-benzofuran
;
_chemical_name_common     ?
_chemical_formula_moiety     'C18 H17 Br O2 S'
_chemical_formula_sum     'C18 H17 Br O2 S'
_chemical_formula_iupac     'C18 H17 Br O2 S'
_chemical_formula_weight     377.29
_chemical_melting_point     ?
_shelx_space_group_comment
;
The symmetry employed for this shelxl refinement is uniquely defined
by the following loop, which should always be used as a source of
symmetry information in preference to the above space-group names.
They are only intended as comments.
;
_space_group_crystal_system     triclinic
_space_group_name_H-M_alt     'P -1'
_space_group_name_Hall     '-P 1'
loop_
    _space_group_symop_operation_xyz
    'x, y, z'
    '-x, -y, -z'
_cell_length_a     7.4011(2)
_cell_length_b     10.6609(2)
_cell_length_c     11.1857(2)
_cell_angle_alpha     67.2650(10)
_cell_angle_beta     86.5930(10)
_cell_angle_gamma     79.3840(10)
_cell_volume     800.00(3)
_cell_formula_units_Z     2
_cell_measurement_reflns_used     7576
_cell_measurement_theta_min     2.80
_cell_measurement_theta_max     28.32
_cell_measurement_temperature     173(2)
_exptl_crystal_description     'block'
_exptl_crystal_colour     'colourless'
_exptl_crystal_size_max     0.60
_exptl_crystal_size_mid     0.54
_exptl_crystal_size_min     0.48
_exptl_crystal_density_diffrn     1.566
_exptl_crystal_density_meas     ?
_exptl_crystal_density_method     ?
_exptl_crystal_F_000     384
_exptl_absorpt_coefficient_mu     2.704
_exptl_absorpt_correction_type     multi-scan
_exptl_absorpt_process_details
;
(<i>SADABS</i>; Bruker, 2009)
;
_shelx_estimated_absorpt_T_min     ?
_shelx_estimated_absorpt_T_max     ?
_exptl_absorpt_correction_T_min     0.2687
_exptl_absorpt_correction_T_max     0.7457
_exptl_special_details
;
^1^H NMR (\d p.p.m., CDCl~3~, 400 Hz): 8.01 (d, J = 7.52 Hz, 1H),
7.35-7.44 (m, 2H), 7.15-7.23 (m, 2H), 2.64 (s, 3H), 2.53 (s, 3H),
2.50 (s, 3H), 2.15 (s, 3H).
;
_diffrn_ambient_temperature     173(2)
_diffrn_radiation_type     MoK\a
_diffrn_radiation_wavelength     0.71073
_diffrn_measurement_device_type     'Bruker SMART APEXII CCD'
_diffrn_measurement_method     '\f and \w scans'
_diffrn_detector_area_resol_mean     10.0
_diffrn_reflns_number     14745
_diffrn_reflns_av_R_equivalents     0.0463
_diffrn_reflns_theta_min     1.974
_diffrn_reflns_theta_max     28.379
_diffrn_reflns_theta_full     25.242
_diffrn_measured_fraction_theta_max     0.995
_diffrn_measured_fraction_theta_full     1.000
_diffrn_reflns_limit_h_min     -9
_diffrn_reflns_limit_h_max     9
_diffrn_reflns_limit_k_min     -14
_diffrn_reflns_limit_k_max     14
_diffrn_reflns_limit_l_min     -14
_diffrn_reflns_limit_l_max     14
_refine_special_details     ?
_reflns_number_total     3982
_reflns_number_gt     3297
_reflns_threshold_expression     'I > 2\s(I)'
_refine_ls_structure_factor_coef     Fsqd
_refine_ls_matrix_type     full
_refine_ls_R_factor_all     0.0454
_refine_ls_R_factor_gt     0.0350
_refine_ls_wR_factor_gt     0.0831
_refine_ls_wR_factor_ref     0.0874
_refine_ls_goodness_of_fit_ref     1.047
_refine_ls_restrained_S_all     1.047
_refine_ls_number_reflns     3982
_refine_ls_number_parameters     204
_refine_ls_number_restraints     0
_refine_ls_hydrogen_treatment     constr
_refine_ls_weighting_scheme     calc
_refine_ls_weighting_details
              'w=1/[\s^2^(Fo^2^)+(0.0371P)^2^+0.3816P] where P=(Fo^2^+2Fc^2^)/3'
_atom_sites_solution_hydrogens     difmap
_atom_sites_solution_primary     direct
_atom_sites_solution_secondary     difmap
_refine_ls_shift/su_max     0.001
_refine_ls_shift/su_mean     0.000
_refine_diff_density_max     0.480
_refine_diff_density_min     -0.789
_refine_ls_extinction_method
;
SHELXL2014 (Sheldrick 2014
;
_refine_ls_extinction_coef     0.040(2)
_refine_ls_extinction_expression
                                  'Fc^*^=kFc[1+0.001xFc^2^\l^3^/sin(2\q)]^-1/4^'
loop_
    _atom_type_symbol
    _atom_type_description
    _atom_type_scat_dispersion_real
    _atom_type_scat_dispersion_imag
    _atom_type_scat_source
    'C' 'C' 0.0033 0.0016
                         'International Tables Vol C Tables 4.2.6.8 and 6.1.1.4'
    'H' 'H' 0.0000 0.0000
                         'International Tables Vol C Tables 4.2.6.8 and 6.1.1.4'
    'O' 'O' 0.0106 0.0060
                         'International Tables Vol C Tables 4.2.6.8 and 6.1.1.4'
    'S' 'S' 0.1246 0.1234
                         'International Tables Vol C Tables 4.2.6.8 and 6.1.1.4'
    'Br' 'Br' -0.2901 2.4595
                         'International Tables Vol C Tables 4.2.6.8 and 6.1.1.4'
_computing_data_collection
;
<i>APEX2</i> (Bruker, 2009)
;
_computing_cell_refinement
;
<i>SAINT</i> (Bruker, 2009)
;
_computing_data_reduction
;
<i>SAINT</i> (Bruker, 2009)
;
_computing_structure_solution
;
<i>SHELXS97</i> (Sheldrick, 2008)
;
_computing_structure_refinement
;
<i>SHELXL2014</i> (Sheldrick, 2015)
;
_computing_molecular_graphics
;
ORTEP-3 for Windows (Farrugia, 2012) and DIAMOND
(Brandenburg,1998)
;
_computing_publication_material
;
<i>SHELXL2014</i> (Sheldrick, 2015)
;
loop_
    _atom_site_type_symbol
    _atom_site_label
    _atom_site_fract_x
    _atom_site_fract_y
    _atom_site_fract_z
    _atom_site_U_iso_or_equiv
    _atom_site_adp_type
    _atom_site_calc_flag
    _atom_site_occupancy
    _atom_site_disorder_assembly
    _atom_site_disorder_group
    Br Br1 0.18479(4) 0.88031(3) 0.48841(3) 0.04996(12) Uani d 1 . .
    S S1 0.47494(6) 0.56515(5) 0.10695(5) 0.02289(12) Uani d 1 . .
    O O1 0.82901(18) 0.52534(15) 0.36828(13) 0.0255(3) Uani d 1 . .
    O O2 0.29324(19) 0.52076(15) 0.14556(15) 0.0318(3) Uani d 1 . .
    C C1 0.5830(2) 0.5705(2) 0.24007(18) 0.0215(4) Uani d 1 . .
    C C2 0.5307(2) 0.63609(19) 0.33233(18) 0.0212(4) Uani d 1 . .
    C C3 0.3713(3) 0.7126(2) 0.36069(19) 0.0252(4) Uani d 1 . .
    C C4 0.3916(3) 0.7625(2) 0.4560(2) 0.0305(5) Uani d 1 . .
    C C5 0.5531(3) 0.7344(2) 0.5293(2) 0.0320(5) Uani d 1 . .
    C C6 0.7045(3) 0.6511(2) 0.5047(2) 0.0292(4) Uani d 1 . .
    H H6 0.8151 0.6258 0.5538 0.035 Uiso calc 1 . .
    C C7 0.6896(3) 0.6060(2) 0.40654(18) 0.0232(4) Uani d 1 . .
    C C8 0.7605(3) 0.5054(2) 0.26755(19) 0.0230(4) Uani d 1 . .
    C C9 0.1912(3) 0.7347(2) 0.2948(2) 0.0353(5) Uani d 1 . .
    H H9A 0.0923 0.7254 0.3583 0.053 Uiso calc 1 . .
    H H9B 0.1951 0.6658 0.2564 0.053 Uiso calc 1 . .
    H H9C 0.1682 0.8275 0.2265 0.053 Uiso calc 1 . .
    C C10 0.5626(4) 0.7902(3) 0.6331(2) 0.0456(6) Uani d 1 . .
    H H10A 0.6826 0.7532 0.6771 0.068 Uiso calc 1 . .
    H H10B 0.4653 0.7624 0.6961 0.068 Uiso calc 1 . .
    H H10C 0.5460 0.8912 0.5936 0.068 Uiso calc 1 . .
    C C11 0.8919(3) 0.4230(2) 0.2093(2) 0.0315(5) Uani d 1 . .
    H H11A 0.8326 0.4174 0.1360 0.047 Uiso calc 1 . .
    H H11B 0.9303 0.3298 0.2745 0.047 Uiso calc 1 . .
    H H11C 0.9999 0.4674 0.1790 0.047 Uiso calc 1 . .
    C C12 0.4240(3) 0.7459(2) 0.00352(18) 0.0237(4) Uani d 1 . .
    C C13 0.2409(3) 0.8030(2) -0.0253(2) 0.0354(5) Uani d 1 . .
    H H13 0.1482 0.7498 0.0148 0.042 Uiso calc 1 . .
    C C14 0.1930(3) 0.9375(3) -0.1124(3) 0.0458(6) Uani d 1 . .
    H H14 0.0671 0.9775 -0.1315 0.055 Uiso calc 1 . .
    C C15 0.3276(4) 1.0137(3) -0.1718(2) 0.0425(6) Uani d 1 . .
    H H15 0.2950 1.1065 -0.2312 0.051 Uiso calc 1 . .
    C C16 0.5101(3) 0.9544(2) -0.1444(2) 0.0356(5) Uani d 1 . .
    H H16 0.6019 1.0078 -0.1858 0.043 Uiso calc 1 . .
    C C17 0.5636(3) 0.8195(2) -0.05849(19) 0.0266(4) Uani d 1 . .
    C C18 0.7640(3) 0.7562(3) -0.0369(2) 0.0373(5) Uani d 1 . .
    H H18A 0.8362 0.8142 -0.1052 0.056 Uiso calc 1 . .
    H H18B 0.7826 0.6637 -0.0391 0.056 Uiso calc 1 . .
    H H18C 0.8037 0.7494 0.0478 0.056 Uiso calc 1 . .
loop_
    _atom_site_aniso_label
    _atom_site_aniso_U_11
    _atom_site_aniso_U_22
    _atom_site_aniso_U_33
    _atom_site_aniso_U_12
    _atom_site_aniso_U_13
    _atom_site_aniso_U_23
    Br1 0.05418(19) 0.03685(17) 0.05438(19) 0.00746(11) 0.01541(12) -0.02160(13)
    S1 0.0205(2) 0.0245(3) 0.0253(2) -0.00667(18) -0.00178(17) -0.0098(2)
    O1 0.0211(7) 0.0289(8) 0.0257(7) -0.0014(5) -0.0027(5) -0.0104(6)
    O2 0.0237(7) 0.0313(8) 0.0385(8) -0.0127(6) -0.0026(6) -0.0074(7)
    C1 0.0181(8) 0.0234(10) 0.0229(9) -0.0051(7) 0.0006(7) -0.0081(8)
    C2 0.0211(9) 0.0195(9) 0.0206(9) -0.0045(7) 0.0020(7) -0.0047(7)
    C3 0.0254(9) 0.0205(10) 0.0240(10) -0.0038(7) 0.0041(7) -0.0028(8)
    C4 0.0375(11) 0.0194(10) 0.0291(11) -0.0006(8) 0.0082(8) -0.0062(8)
    C5 0.0500(13) 0.0205(10) 0.0221(10) -0.0050(9) 0.0016(9) -0.0051(8)
    C6 0.0370(11) 0.0247(11) 0.0234(10) -0.0047(8) -0.0046(8) -0.0059(8)
    C7 0.0245(9) 0.0200(10) 0.0220(9) -0.0033(7) 0.0003(7) -0.0047(8)
    C8 0.0208(9) 0.0244(10) 0.0241(10) -0.0058(7) 0.0003(7) -0.0089(8)
    C9 0.0229(10) 0.0347(12) 0.0435(13) 0.0015(8) 0.0022(9) -0.0128(10)
    C10 0.0743(18) 0.0328(13) 0.0322(13) -0.0039(12) -0.0018(12) -0.0173(11)
    C11 0.0218(9) 0.0345(12) 0.0386(12) 0.0011(8) 0.0011(8) -0.0172(10)
    C12 0.0271(9) 0.0242(10) 0.0205(9) -0.0055(8) -0.0020(7) -0.0086(8)
    C13 0.0252(10) 0.0353(12) 0.0372(12) -0.0051(9) -0.0058(9) -0.0040(10)
    C14 0.0367(13) 0.0393(14) 0.0466(15) 0.0009(10) -0.0116(11) -0.0022(11)
    C15 0.0552(15) 0.0263(12) 0.0369(13) -0.0047(11) -0.0060(11) -0.0022(10)
    C16 0.0467(13) 0.0309(12) 0.0300(11) -0.0169(10) 0.0021(9) -0.0082(9)
    C17 0.0299(10) 0.0317(11) 0.0232(10) -0.0108(8) 0.0013(8) -0.0136(9)
    C18 0.0287(11) 0.0438(14) 0.0376(12) -0.0146(10) 0.0073(9) -0.0110(10)
_geom_special_details
;
 All esds (except the esd in the dihedral angle between two l.s. planes)
 are estimated using the full covariance matrix.  The cell esds are taken
 into account individually in the estimation of esds in distances, angles
 and torsion angles; correlations between esds in cell parameters are only
 used when they are defined by crystal symmetry.  An approximate (isotropic)
 treatment of cell esds is used for estimating esds involving l.s. planes.
;
loop_
    _geom_bond_atom_site_label_1
    _geom_bond_atom_site_label_2
    _geom_bond_site_symmetry_2
    _geom_bond_distance
    _geom_bond_publ_flag
    Br1 C4 . 1.905(2) ?
    Br1 Br1 2_576 3.4521(5) ?
    S1 O2 . 1.4921(14) ?
    S1 C1 . 1.7561(19) ?
    S1 C12 . 1.805(2) ?
    O1 C8 . 1.366(2) ?
    O1 C7 . 1.376(2) ?
    C1 C8 . 1.360(3) ?
    C1 C2 . 1.454(3) ?
    C2 C7 . 1.395(3) ?
    C2 C3 . 1.399(3) ?
    C3 C4 . 1.389(3) ?
    C3 C9 . 1.498(3) ?
    C4 C5 . 1.409(3) ?
    C5 C6 . 1.381(3) ?
    C5 C10 . 1.505(3) ?
    C6 C7 . 1.375(3) ?
    C6 H6 . 0.9500 ?
    C8 C11 . 1.481(3) ?
    C9 H9A . 0.9800 ?
    C9 H9B . 0.9800 ?
    C9 H9C . 0.9800 ?
    C10 H10A . 0.9800 ?
    C10 H10B . 0.9800 ?
    C10 H10C . 0.9800 ?
    C11 H11A . 0.9800 ?
    C11 H11B . 0.9800 ?
    C11 H11C . 0.9800 ?
    C12 C13 . 1.381(3) ?
    C12 C17 . 1.399(3) ?
    C13 C14 . 1.381(3) ?
    C13 H13 . 0.9500 ?
    C14 C15 . 1.377(4) ?
    C14 H14 . 0.9500 ?
    C15 C16 . 1.379(4) ?
    C15 H15 . 0.9500 ?
    C16 C17 . 1.384(3) ?
    C16 H16 . 0.9500 ?
    C17 C18 . 1.504(3) ?
    C18 H18A . 0.9800 ?
    C18 H18B . 0.9800 ?
    C18 H18C . 0.9800 ?
loop_
    _geom_angle_atom_site_label_1
    _geom_angle_atom_site_label_2
    _geom_angle_atom_site_label_3
    _geom_angle_site_symmetry_1
    _geom_angle_site_symmetry_3
    _geom_angle
    _geom_angle_publ_flag
    C4 Br1 Br1 . 2_576 173.50(6) ?
    O2 S1 C1 . . 110.19(9) ?
    O2 S1 C12 . . 105.80(9) ?
    C1 S1 C12 . . 101.64(9) ?
    C8 O1 C7 . . 106.53(14) ?
    C8 C1 C2 . . 106.98(16) ?
    C8 C1 S1 . . 117.93(15) ?
    C2 C1 S1 . . 135.02(15) ?
    C7 C2 C3 . . 119.21(18) ?
    C7 C2 C1 . . 104.32(16) ?
    C3 C2 C1 . . 136.46(18) ?
    C4 C3 C2 . . 115.32(18) ?
    C4 C3 C9 . . 122.90(19) ?
    C2 C3 C9 . . 121.76(19) ?
    C3 C4 C5 . . 125.3(2) ?
    C3 C4 Br1 . . 117.17(16) ?
    C5 C4 Br1 . . 117.52(16) ?
    C6 C5 C4 . . 117.8(2) ?
    C6 C5 C10 . . 120.1(2) ?
    C4 C5 C10 . . 122.0(2) ?
    C7 C6 C5 . . 117.64(19) ?
    C7 C6 H6 . . 121.2 ?
    C5 C6 H6 . . 121.2 ?
    C6 C7 O1 . . 124.63(17) ?
    C6 C7 C2 . . 124.46(19) ?
    O1 C7 C2 . . 110.91(16) ?
    C1 C8 O1 . . 111.23(17) ?
    C1 C8 C11 . . 133.54(19) ?
    O1 C8 C11 . . 115.20(16) ?
    C3 C9 H9A . . 109.5 ?
    C3 C9 H9B . . 109.5 ?
    H9A C9 H9B . . 109.5 ?
    C3 C9 H9C . . 109.5 ?
    H9A C9 H9C . . 109.5 ?
    H9B C9 H9C . . 109.5 ?
    C5 C10 H10A . . 109.5 ?
    C5 C10 H10B . . 109.5 ?
    H10A C10 H10B . . 109.5 ?
    C5 C10 H10C . . 109.5 ?
    H10A C10 H10C . . 109.5 ?
    H10B C10 H10C . . 109.5 ?
    C8 C11 H11A . . 109.5 ?
    C8 C11 H11B . . 109.5 ?
    H11A C11 H11B . . 109.5 ?
    C8 C11 H11C . . 109.5 ?
    H11A C11 H11C . . 109.5 ?
    H11B C11 H11C . . 109.5 ?
    C13 C12 C17 . . 121.35(19) ?
    C13 C12 S1 . . 116.73(15) ?
    C17 C12 S1 . . 121.36(15) ?
    C14 C13 C12 . . 119.8(2) ?
    C14 C13 H13 . . 120.1 ?
    C12 C13 H13 . . 120.1 ?
    C15 C14 C13 . . 120.0(2) ?
    C15 C14 H14 . . 120.0 ?
    C13 C14 H14 . . 120.0 ?
    C14 C15 C16 . . 119.6(2) ?
    C14 C15 H15 . . 120.2 ?
    C16 C15 H15 . . 120.2 ?
    C15 C16 C17 . . 122.1(2) ?
    C15 C16 H16 . . 119.0 ?
    C17 C16 H16 . . 119.0 ?
    C16 C17 C12 . . 117.10(19) ?
    C16 C17 C18 . . 120.40(19) ?
    C12 C17 C18 . . 122.48(19) ?
    C17 C18 H18A . . 109.5 ?
    C17 C18 H18B . . 109.5 ?
    H18A C18 H18B . . 109.5 ?
    C17 C18 H18C . . 109.5 ?
    H18A C18 H18C . . 109.5 ?
    H18B C18 H18C . . 109.5 ?
loop_
    _geom_torsion_atom_site_label_1
    _geom_torsion_atom_site_label_2
    _geom_torsion_atom_site_label_3
    _geom_torsion_atom_site_label_4
    _geom_torsion_site_symmetry_1
    _geom_torsion_site_symmetry_2
    _geom_torsion_site_symmetry_3
    _geom_torsion_site_symmetry_4
    _geom_torsion
    _geom_torsion_publ_flag
    O2 S1 C1 C8 . . . . 130.07(16) ?
    C12 S1 C1 C8 . . . . -118.10(16) ?
    O2 S1 C1 C2 . . . . -53.3(2) ?
    C12 S1 C1 C2 . . . . 58.6(2) ?
    C8 C1 C2 C7 . . . . 1.7(2) ?
    S1 C1 C2 C7 . . . . -175.25(16) ?
    C8 C1 C2 C3 . . . . -177.1(2) ?
    S1 C1 C2 C3 . . . . 6.0(4) ?
    C7 C2 C3 C4 . . . . 5.3(3) ?
    C1 C2 C3 C4 . . . . -176.1(2) ?
    C7 C2 C3 C9 . . . . -173.01(18) ?
    C1 C2 C3 C9 . . . . 5.6(3) ?
    C2 C3 C4 C5 . . . . -4.3(3) ?
    C9 C3 C4 C5 . . . . 174.0(2) ?
    C2 C3 C4 Br1 . . . . 174.84(13) ?
    C9 C3 C4 Br1 . . . . -6.9(3) ?
    C3 C4 C5 C6 . . . . 0.3(3) ?
    Br1 C4 C5 C6 . . . . -178.87(15) ?
    C3 C4 C5 C10 . . . . -178.6(2) ?
    Br1 C4 C5 C10 . . . . 2.2(3) ?
    C4 C5 C6 C7 . . . . 2.7(3) ?
    C10 C5 C6 C7 . . . . -178.4(2) ?
    C5 C6 C7 O1 . . . . 178.41(18) ?
    C5 C6 C7 C2 . . . . -1.5(3) ?
    C8 O1 C7 C6 . . . . -178.95(19) ?
    C8 O1 C7 C2 . . . . 1.0(2) ?
    C3 C2 C7 C6 . . . . -2.7(3) ?
    C1 C2 C7 C6 . . . . 178.32(19) ?
    C3 C2 C7 O1 . . . . 177.36(16) ?
    C1 C2 C7 O1 . . . . -1.6(2) ?
    C2 C1 C8 O1 . . . . -1.1(2) ?
    S1 C1 C8 O1 . . . . 176.39(13) ?
    C2 C1 C8 C11 . . . . -179.1(2) ?
    S1 C1 C8 C11 . . . . -1.6(3) ?
    C7 O1 C8 C1 . . . . 0.1(2) ?
    C7 O1 C8 C11 . . . . 178.51(17) ?
    O2 S1 C12 C13 . . . . -3.79(19) ?
    C1 S1 C12 C13 . . . . -118.91(17) ?
    O2 S1 C12 C17 . . . . -175.31(16) ?
    C1 S1 C12 C17 . . . . 69.58(17) ?
    C17 C12 C13 C14 . . . . -3.1(3) ?
    S1 C12 C13 C14 . . . . -174.6(2) ?
    C12 C13 C14 C15 . . . . 1.0(4) ?
    C13 C14 C15 C16 . . . . 0.5(4) ?
    C14 C15 C16 C17 . . . . 0.0(4) ?
    C15 C16 C17 C12 . . . . -2.0(3) ?
    C15 C16 C17 C18 . . . . 176.6(2) ?
    C13 C12 C17 C16 . . . . 3.5(3) ?
    S1 C12 C17 C16 . . . . 174.66(16) ?
    C13 C12 C17 C18 . . . . -175.1(2) ?
    S1 C12 C17 C18 . . . . -3.9(3) ?
loop_
    _geom_hbond_atom_site_label_D
    _geom_hbond_atom_site_label_H
    _geom_hbond_atom_site_label_A
    _geom_hbond_site_symmetry_A
    _geom_hbond_distance_DH
    _geom_hbond_distance_HA
    _geom_hbond_distance_DA
    _geom_hbond_angle_DHA
    C9 H9B O2 . 0.98 2.33 3.274(3) 162
    C11 H11C O2 1_655 0.98 2.32 3.276(2) 166
    C15 H15 Cg1 2_666 0.95 2.88 3.659(3) 140
_shelx_hkl_file
;
  -1   0   0  264.49   14.51
  -1   0   0  259.88   17.74
  -1   0   0  251.67   20.44
   1   0   0  272.84   20.45
   1   0   0  279.58   14.68
   1   0   0  255.49   14.46
   1   0   0  297.07   14.53
   1   0   0  255.40   17.74
  -2   0   0  115.81    6.52
  -2   0   0  120.65    7.96
  -2   0   0  120.20    9.19
  -2   0   0  119.39    6.55
  -2   0   0  118.97    6.59
   2   0   0  118.30    6.51
   2   0   0  121.24    6.59
   2   0   0  118.27    7.97
   2   0   0  125.33    6.52
  -3   0   0  386.80   21.40
  -3   0   0  400.93   21.17
  -3   0   0  392.45   20.89
  -3   0   0  386.75   25.50
   3   0   0  404.62   20.89
   3   0   0  357.23   25.51
   3   0   0  397.59   21.14
   3   0   0  369.71   20.83
   3   0   0  369.78   29.40
  -4   0   0   20.85    1.39
  -4   0   0   17.52    1.62
  -4   0   0   18.68    1.09
  -4   0   0   19.59    1.14
  -4   0   0   19.35    1.14
   4   0   0   19.61    1.14
   4   0   0   19.62    1.63
   4   0   0   18.96    1.13
   4   0   0   18.24    1.40
   4   0   0   20.09    1.16
  -5   0   0   25.76    1.47
  -5   0   0   28.33    1.88
  -5   0   0   25.90    1.53
  -5   0   0   26.05    1.54
   5   0   0   25.17    1.52
   5   0   0   25.02    1.53
   5   0   0   26.37    2.19
   5   0   0   24.63    1.88
   5   0   0   26.96    1.56
  -6   0   0   19.63    1.23
   6   0   0   20.05    1.55
   6   0   0   18.82    1.22
   6   0   0   22.10    1.32
   6   0   0   19.38    1.23
  -7   0   0    0.72    0.31
   7   0   0    0.45    0.39
   7   0   0    0.81    0.26
   7   0   0    0.69    0.29
  -8   0   0   10.27    0.86
   8   0   0   10.88    1.00
  -9   0   0    0.68    0.51
   9   0   0    0.32    0.57
   9  -1   0   -0.01    0.66
  -9   1   0    0.03    0.52
   8  -1   0    1.81    0.61
   8  -1   0    1.98    0.46
  -8   1   0    2.79    0.53
   7  -1   0    8.12    0.79
   7  -1   0    7.69    0.67
  -7   1   0    8.38    0.71
   6  -1   0    7.84    0.68
   6  -1   0    7.62    0.62
   6  -1   0    8.12    0.63
   6  -1   0    8.08    0.83
  -6   1   0    8.57    0.65
   5  -1   0  130.16    7.25
   5  -1   0  135.10    8.88
   5  -1   0  131.12    7.32
   5  -1   0  128.14    7.24
   5  -1   0  127.75   10.23
  -5   1   0  131.70    7.25
  -5   1   0  125.97    7.32
  -5   1   0  134.33    7.24
  -5   1   0  141.82    8.84
   4  -1   0   14.32    0.88
   4  -1   0   13.45    1.26
   4  -1   0   14.77    1.08
   4  -1   0   14.94    0.91
   4  -1   0   14.13    0.87
  -4   1   0   14.16    0.88
  -4   1   0   15.60    1.06
  -4   1   0   13.50    0.83
  -4   1   0   13.84    1.28
  -4   1   0   13.08    0.87
   3  -1   0   11.04    0.67
   3  -1   0   11.23    0.68
   3  -1   0   10.79    0.67
   3  -1   0   10.62    0.81
   3  -1   0   11.33    0.98
  -3   1   0   11.16    0.67
  -3   1   0   10.69    0.98
  -3   1   0   10.65    0.79
  -3   1   0   10.30    0.64
  -3   1   0   10.64    0.67
   2  -1   0  251.01   17.14
   2  -1   0  252.01   13.97
   2  -1   0  264.15   14.20
   2  -1   0  252.74   19.72
  -2   1   0  250.38   14.01
  -2   1   0  241.93   19.72
  -2   1   0  274.09   17.11
  -2   1   0  274.35   14.09
  -2   1   0  259.23   14.17
   1  -1   0    8.24    0.64
   1  -1   0    8.26    0.52
   1  -1   0    9.43    0.63
   1  -1   0    9.36    0.51
   1  -1   0    8.71    0.75
   1  -1   0    8.99    0.52
   1  -1   0    8.68    0.52
  -1   1   0    8.69    0.52
  -1   1   0    9.67    0.63
  -1   1   0    8.35    0.76
  -1   1   0    9.90    0.53
  -1   1   0    8.85    0.52
   0  -1   0   35.62    1.89
   0  -1   0   33.29    2.67
   0   1   0   34.32    1.89
   0   1   0   30.33    2.66
   0   1   0   36.90    1.92
   0   1   0   37.36    1.92
  -1  -1   0  316.65   16.14
  -1  -1   0  289.52   19.71
   1   1   0  307.21   16.31
   1   1   0  274.19   19.70
   1   1   0  280.01   16.08
   1   1   0  314.25   16.14
  -2  -1   0   23.93    1.37
  -2  -1   0   24.82    1.38
  -2  -1   0   24.84    1.38
  -2  -1   0   26.13    1.70
   2   1   0   23.75    1.69
   2   1   0   25.18    1.39
   2   1   0   24.71    1.96
   2   1   0   25.65    1.39
   2   1   0   23.95    1.38
  -3  -1   0   29.84    1.98
  -3  -1   0   27.90    1.62
  -3  -1   0   29.09    1.61
   3   1   0   28.32    2.29
   3   1   0   29.23    1.62
   3   1   0   27.79    1.60
   3   1   0   28.53    1.62
   3   1   0   27.15    1.98
  -4  -1   0   89.70    4.95
  -4  -1   0   89.46    7.00
  -4  -1   0   88.40    5.00
  -4  -1   0   95.95    6.08
  -4  -1   0   91.28    4.94
   4   1   0   90.36    7.01
   4   1   0   89.16    4.95
   4   1   0   88.08    5.01
   4   1   0   91.28    4.96
   4   1   0   88.17    6.07
  -5  -1   0   12.39    0.82
  -5  -1   0   13.34    0.75
  -5  -1   0   13.17    0.84
   5   1   0   13.20    0.83
   5   1   0   12.36    0.81
   5   1   0   13.08    0.87
   5   1   0   12.76    1.03
   5   1   0   13.36    1.21
  -6  -1   0   38.28    2.15
   6   1   0   34.88    2.13
   6   1   0   37.21    2.67
   6   1   0   38.99    2.21
   6   1   0   35.61    2.16
   6   1   0   38.68    3.09
  -7  -1   0    0.94    0.33
   7   1   0    0.28    0.24
   7   1   0    0.06    0.34
  -8  -1   0    4.26    0.56
  -8  -1   0    3.93    0.54
   8   1   0    4.88    0.68
  -9  -1   0    0.62    0.48
  -9  -1   0   -0.19    0.44
   9   1   0    0.23    0.55
   9  -2   0    3.97    0.61
   9  -2   0    4.13    0.88
  -9   2   0    4.77    0.74
   8  -2   0    4.25    0.68
   8  -2   0    4.35    0.59
  -8   2   0    4.62    0.61
   7  -2   0   10.24    1.07
   7  -2   0   11.24    0.85
   7  -2   0   10.75    0.94
  -7   2   0   11.66    0.89
   6  -2   0    0.51    0.36
   6  -2   0    0.65    0.36
   6  -2   0    0.30    0.28
  -6   2   0    0.60    0.28
  -6   2   0    0.45    0.28
   5  -2   0    0.79    0.35
   5  -2   0    0.66    0.21
   5  -2   0    0.64    0.30
   5  -2   0    0.96    0.26
   5  -2   0    0.89    0.27
  -5   2   0    1.13    0.20
  -5   2   0    0.70    0.25
  -5   2   0    0.47    0.20
  -5   2   0    0.72    0.24
   4  -2   0  104.56    5.67
   4  -2   0  102.77    5.73
   4  -2   0   98.45    6.94
   4  -2   0  107.28    8.03
   4  -2   0  102.42    5.67
   4  -2   0   98.52    6.92
  -4   2   0  103.85    5.67
  -4   2   0  115.52    6.89
  -4   2   0   99.61    5.73
  -4   2   0   99.33    5.67
  -4   2   0   99.87    8.05
   3  -2   0   31.98    1.81
   3  -2   0   30.45    2.18
   3  -2   0   31.97    2.18
   3  -2   0   32.25    1.79
   3  -2   0   30.76    2.56
   3  -2   0   30.84    1.79
  -3   2   0   31.61    1.78
  -3   2   0   31.49    2.59
  -3   2   0   34.47    2.16
  -3   2   0   29.89    1.79
  -3   2   0   31.03    1.82
   2  -2   0  114.99    6.10
   2  -2   0  118.01    6.19
   2  -2   0   99.82    7.52
   2  -2   0  116.33    6.12
   2  -2   0  111.38    7.46
  -2   2   0  117.93    7.45
  -2   2   0  109.62    6.12
  -2   2   0  116.10    6.16
  -2   2   0  114.09    6.20
  -2   2   0  103.28    8.66
   1  -2   0  157.37   10.65
   1  -2   0  137.64   10.69
   1  -2   0  139.36    8.69
   1  -2   0  167.54    8.71
   1  -2   0  161.96    8.67
  -1   2   0  163.05   10.71
  -1   2   0  180.50   10.66
  -1   2   0  144.12   12.25
  -1   2   0  175.74    8.77
  -1   2   0  168.01    8.70
  -1   2   0  166.65    8.80
   0  -2   0    4.14    0.26
   0  -2   0    4.33    0.26
   0  -2   0    4.07    0.39
   0  -2   0    4.10    0.28
   0  -2   0    4.34    0.30
   0   2   0    4.38    0.24
   0   2   0    3.97    0.26
   0   2   0    4.56    0.30
   0   2   0    4.44    0.27
   0   2   0    4.16    0.39
   0   2   0    4.36    0.27
  -1  -2   0  367.31   18.36
  -1  -2   0  310.26   18.36
  -1  -2   0  327.98   22.41
   1   2   0  347.45   18.34
   1   2   0  328.85   22.42
   1   2   0  339.89   18.31
   1   2   0  344.15   18.56
  -2  -2   0   56.60    3.15
   2   2   0   58.57    3.18
   2   2   0   56.30    3.86
   2   2   0   57.37    3.15
   2   2   0   58.73    3.15
  -3  -2   0  128.78    8.16
  -3  -2   0  121.10    6.65
  -3  -2   0  119.66    6.66
   3   2   0  127.02    6.66
   3   2   0  118.37    6.73
   3   2   0  121.16    8.15
   3   2   0  117.62    9.40
   3   2   0  123.07    6.65
  -4  -2   0   14.66    0.89
  -4  -2   0   13.80    0.88
  -4  -2   0   15.88    1.13
   4   2   0   14.87    0.91
   4   2   0   14.68    0.89
   4   2   0   14.89    0.88
   4   2   0   15.21    1.11
  -5  -2   0   89.76    5.03
  -5  -2   0   93.25    4.99
  -5  -2   0   91.06    5.03
   5   2   0   87.12    6.17
   5   2   0   90.33    5.08
   5   2   0   93.03    5.03
   5   2   0   93.46    5.05
  -6  -2   0   78.80    4.51
  -6  -2   0   80.67    4.51
   6   2   0   84.68    6.43
   6   2   0   81.21    5.55
   6   2   0   86.95    4.55
   6   2   0   80.45    4.51
   6   2   0   76.37    4.55
  -7  -2   0    5.57    0.51
  -7  -2   0    4.79    0.48
   7   2   0    4.84    0.55
   7   2   0    4.02    0.43
  -8  -2   0    4.32    0.54
   8   2   0    4.16    0.60
   8   2   0    3.98    0.48
  -9  -2   0   18.66    1.25
   9   2   0   15.30    1.32
   9  -3   0    0.64    0.52
   8  -3   0   12.13    1.01
   8  -3   0   11.15    1.08
   7  -3   0   15.10    1.08
   7  -3   0   13.95    1.16
  -7   3   0   15.06    1.11
   6  -3   0    0.36    0.37
   6  -3   0    0.35    0.28
   6  -3   0    0.52    0.40
  -6   3   0    0.40    0.36
  -6   3   0    0.77    0.30
   5  -3   0   30.38    2.38
   5  -3   0   27.42    1.67
   5  -3   0   24.87    1.99
   5  -3   0   27.11    1.65
  -5   3   0   24.70    1.66
  -5   3   0   28.94    1.95
  -5   3   0   29.54    1.68
   4  -3   0   29.66    1.72
   4  -3   0   29.92    1.73
   4  -3   0   31.12    1.74
   4  -3   0   27.71    2.07
   4  -3   0   28.07    2.09
  -4   3   0   29.45    1.74
  -4   3   0   30.23    2.52
  -4   3   0   29.72    1.70
  -4   3   0   28.33    1.75
  -4   3   0   31.56    2.05
   3  -3   0  125.57    7.08
   3  -3   0  117.34    8.72
   3  -3   0  123.87    8.66
   3  -3   0  135.85   10.07
   3  -3   0  127.58    7.10
   3  -3   0  135.45    7.19
  -3   3   0  120.69   10.07
  -3   3   0  138.13    7.14
  -3   3   0  135.04    7.12
  -3   3   0  140.40    8.64
  -3   3   0  128.49    7.20
   2  -3   0   18.59    1.50
   2  -3   0   17.37    1.01
   2  -3   0   17.93    1.24
   2  -3   0   17.37    1.00
   2  -3   0   15.17    1.00
   2  -3   0   17.46    1.21
  -2   3   0   18.07    1.19
  -2   3   0   16.49    1.47
  -2   3   0   17.09    1.02
  -2   3   0   17.40    1.04
  -2   3   0   17.66    1.02
  -2   3   0   18.04    1.25
   1  -3   0   89.40    5.06
   1  -3   0   85.03    7.19
   1  -3   0   98.02    5.09
  -1   3   0   81.57    7.18
  -1   3   0   95.54    5.15
  -1   3   0   99.27    5.13
  -1   3   0   99.83    5.09
  -1   3   0   96.40    6.26
   0  -3   0  157.77    8.13
   0  -3   0  138.08   11.44
   0  -3   0  150.90    8.12
   0  -3   0  157.91    9.99
   0   3   0  154.28    8.11
   0   3   0  136.84   11.44
   0   3   0  141.55    8.12
   0   3   0  154.34    8.22
   0   3   0  152.78    9.93
  -1  -3   0    4.76    0.35
  -1  -3   0    3.81    0.26
  -1  -3   0    3.67    0.27
   1   3   0    4.28    0.27
   1   3   0    4.33    0.33
   1   3   0    3.98    0.43
   1   3   0    4.04    0.27
   1   3   0    4.42    0.27
  -2  -3   0  297.51   16.62
  -2  -3   0  314.31   16.62
  -2  -3   0  305.27   20.28
   2   3   0  294.52   20.30
   2   3   0  299.80   16.57
   2   3   0  310.18   16.80
   2   3   0  319.77   16.62
  -3  -3   0   39.15    2.30
  -3  -3   0   42.79    2.86
  -3  -3   0   41.25    2.30
   3   3   0   40.34    2.84
   3   3   0   42.47    2.33
   3   3   0   43.85    2.31
   3   3   0   41.22    2.31
  -4  -3   0   71.48    3.90
   4   3   0   68.12    4.79
   4   3   0   68.44    5.55
   4   3   0   72.60    3.90
   4   3   0   71.71    3.94
   4   3   0   71.78    3.91
  -5  -3   0    9.40    0.62
   5   3   0    8.20    0.64
   5   3   0    8.71    0.61
   5   3   0    9.10    0.60
  -6  -3   0    2.26    0.32
   6   3   0    2.31    0.36
   6   3   0    1.78    0.26
   6   3   0    1.64    0.37
  -7  -3   0    9.02    0.74
   7   3   0    9.02    0.69
   7   3   0   10.21    0.79
  -8  -3   0    4.82    0.53
   8   3   0    3.58    0.57
   8   3   0    3.61    0.43
  -9  -3   0    3.89    0.58
   9   3   0    3.11    0.67
   8  -4   0    0.17    0.47
   7  -4   0    0.85    0.43
   6  -4   0   62.20    3.56
   6  -4   0   62.28    3.55
  -6   4   0   61.28    3.60
   5  -4   0    1.52    0.39
   5  -4   0    1.91    0.36
   5  -4   0    1.56    0.33
  -5   4   0    1.84    0.35
  -5   4   0    1.69    0.38
   4  -4   0   11.07    1.09
   4  -4   0    9.97    0.82
   4  -4   0   10.62    0.73
   4  -4   0    9.60    0.83
   4  -4   0   10.87    0.73
  -4   4   0    9.80    0.73
  -4   4   0    9.25    0.75
  -4   4   0   10.35    0.77
   3  -4   0   45.67    3.44
   3  -4   0   48.94    2.82
   3  -4   0   51.63    3.47
   3  -4   0   57.83    4.12
   3  -4   0   49.25    2.84
  -3   4   0   53.43    3.40
  -3   4   0   52.04    2.86
  -3   4   0   51.59    4.09
  -3   4   0   47.88    2.89
   2  -4   0    5.37    0.39
   2  -4   0    4.16    0.60
   2  -4   0    5.15    0.40
   2  -4   0    6.10    0.44
   2  -4   0    4.42    0.40
   2  -4   0    5.24    0.43
  -2   4   0    5.81    0.39
  -2   4   0    4.98    0.42
  -2   4   0    6.19    0.48
  -2   4   0    5.60    0.42
  -2   4   0    5.24    0.61
   1  -4   0   80.44    6.44
   1  -4   0   75.11    4.53
   1  -4   0   87.23    4.53
  -1   4   0   85.70    4.59
  -1   4   0   78.97    6.42
  -1   4   0   84.87    5.57
  -1   4   0   85.62    4.54
   0  -4   0    2.29    0.19
   0  -4   0    1.98    0.18
   0  -4   0    1.71    0.29
   0  -4   0    1.79    0.17
   0   4   0    2.03    0.19
   0   4   0    2.28    0.19
   0   4   0    1.81    0.29
   0   4   0    1.99    0.17
  -1  -4   0   25.07    1.47
  -1  -4   0   27.21    2.13
  -1  -4   0   28.33    1.82
  -1  -4   0   24.79    1.46
   1   4   0   27.20    1.46
   1   4   0   26.54    1.49
   1   4   0   26.54    1.79
   1   4   0   25.43    2.14
   1   4   0   26.79    1.48
  -2  -4   0   18.90    1.35
  -2  -4   0   19.25    1.06
  -2  -4   0   18.59    1.08
   2   4   0   18.44    1.07
   2   4   0   19.13    1.32
   2   4   0   18.75    1.08
   2   4   0   19.75    1.07
   2   4   0   18.12    1.57
  -3  -4   0   66.48    3.63
  -3  -4   0   70.03    4.49
  -3  -4   0   66.24    3.61
   3   4   0   62.58    4.44
   3   4   0   64.45    3.62
   3   4   0   64.58    3.66
   3   4   0   67.24    3.62
  -4  -4   0   12.15    0.96
  -4  -4   0   10.71    0.70
  -4  -4   0   11.17    0.70
   4   4   0   11.70    0.73
   4   4   0   12.54    0.72
   4   4   0    9.47    0.87
   4   4   0   12.08    0.72
  -5  -4   0   18.55    1.09
   5   4   0   19.49    1.11
   5   4   0   17.15    1.35
   5   4   0   18.54    1.12
   5   4   0   16.27    1.62
  -6  -4   0    0.57    0.23
   6   4   0    0.57    0.21
   6   4   0   -0.06    0.26
  -7  -4   0    0.00    0.28
   7   4   0    0.23    0.24
   7   4   0    0.30    0.33
  -8  -4   0   21.95    1.43
   8   4   0   24.00    1.46
   8   4   0   22.82    1.51
  -9  -4   0    9.09    0.75
   9   4   0    7.47    0.81
   9   4   0    7.05    0.67
   8  -5   0    8.69    0.89
   7  -5   0    1.49    0.45
   6  -5   0    0.37    0.37
  -6   5   0    0.17    0.35
   5  -5   0   70.42    4.04
  -5   5   0   72.49    4.11
   4  -5   0    3.12    0.38
   4  -5   0    3.18    0.39
  -4   5   0    3.21    0.39
   3  -5   0    4.33    0.40
   3  -5   0    5.10    0.39
   3  -5   0    3.72    0.40
   3  -5   0    4.59    0.65
  -3   5   0    3.35    0.39
  -3   5   0    4.08    0.34
  -3   5   0    4.43    0.40
   2  -5   0  250.72   17.83
   2  -5   0  239.50   12.60
  -2   5   0  233.21   12.60
  -2   5   0  235.58   15.49
  -2   5   0  228.97   12.76
  -2   5   0  200.83   17.76
   1  -5   0   35.42    2.20
   1  -5   0   41.25    2.20
   1  -5   0   42.53    3.20
  -1   5   0   40.01    2.24
  -1   5   0   39.40    2.21
  -1   5   0   37.48    3.15
  -1   5   0   39.48    2.69
   0  -5   0   19.68    1.12
   0  -5   0   18.96    1.65
   0  -5   0   19.31    1.33
   0  -5   0   21.36    1.12
   0   5   0   19.94    1.13
   0   5   0   19.85    1.32
   0   5   0   17.35    1.62
   0   5   0   19.51    1.32
   0   5   0   19.47    1.15
  -1  -5   0   93.02    4.91
  -1  -5   0   95.66    6.03
  -1  -5   0   89.14    6.98
  -1  -5   0   88.14    4.90
   1   5   0   93.66    4.98
   1   5   0   92.71    4.93
   1   5   0   87.85    4.89
   1   5   0   88.00    5.99
   1   5   0   81.72    6.99
  -2  -5   0   10.70    0.68
  -2  -5   0   11.65    0.87
  -2  -5   0   11.31    0.65
   2   5   0   12.02    0.68
   2   5   0    9.83    1.02
   2   5   0   10.68    0.82
   2   5   0   11.41    0.68
   2   5   0   11.32    0.67
  -3  -5   0   79.00    4.24
  -3  -5   0   78.13    4.22
  -3  -5   0   82.24    5.25
   3   5   0   75.55    4.23
   3   5   0   79.60    4.24
   3   5   0   75.49    4.28
   3   5   0   70.47    5.18
  -4  -5   0   15.51    1.17
  -4  -5   0   14.20    0.88
  -4  -5   0   14.99    0.87
   4   5   0   13.12    1.08
   4   5   0   14.40    0.89
   4   5   0   14.19    0.88
  -5  -5   0    7.63    0.53
   5   5   0    7.39    0.54
   5   5   0    7.29    0.57
   5   5   0    7.10    0.67
  -6  -5   0   41.86    2.43
   6   5   0   43.59    2.48
   6   5   0   43.87    2.48
  -7  -5   0    3.08    0.38
   7   5   0    3.22    0.37
   7   5   0    3.25    0.45
  -8  -5   0    0.06    0.32
   8   5   0    0.00    0.28
   8   5   0    0.04    0.42
  -9  -5   0    8.23    0.69
   9   5   0    6.51    0.66
   9   5   0    6.93    0.77
   7  -6   0   21.53    1.53
   6  -6   0    0.87    0.43
  -6   6   0    0.72    0.40
   5  -6   0    5.58    0.60
  -5   6   0    5.46    0.60
   4  -6   0   19.32    1.23
  -4   6   0   18.29    1.25
   3  -6   0   14.76    1.04
   3  -6   0   20.51    1.65
  -3   6   0   15.59    1.09
  -3   6   0   15.98    1.25
   2  -6   0    3.83    0.36
   2  -6   0    3.52    0.35
   2  -6   0    4.43    0.66
  -2   6   0    3.63    0.40
  -2   6   0    2.79    0.36
   1  -6   0  145.64    8.50
   1  -6   0  165.54    8.49
   1  -6   0  179.50   12.09
  -1   6   0  148.56   10.44
  -1   6   0  154.84    8.50
  -1   6   0  154.98    8.61
  -1   6   0  142.45   12.01
   0  -6   0   35.50    2.06
   0  -6   0   36.05    3.01
   0  -6   0   38.51    2.06
   0   6   0   36.46    2.11
   0   6   0   37.12    2.08
   0   6   0   40.37    2.47
   0   6   0   32.82    2.97
  -1  -6   0   37.80    3.19
  -1  -6   0   41.54    2.19
  -1  -6   0   42.03    2.72
  -1  -6   0   38.65    2.19
   1   6   0   39.45    2.23
   1   6   0   36.79    3.20
   1   6   0   38.73    2.18
   1   6   0   42.45    2.26
   1   6   0   39.32    2.67
  -2  -6   0   28.79    1.63
  -2  -6   0   28.72    1.64
  -2  -6   0   30.92    2.09
   2   6   0   28.08    2.02
   2   6   0   31.44    1.68
   2   6   0   30.31    1.69
   2   6   0   28.88    2.45
   2   6   0   28.88    1.65
  -3  -6   0   29.38    1.70
  -3  -6   0   31.40    1.68
  -3  -6   0   32.13    2.18
   3   6   0   30.52    1.73
   3   6   0   28.78    2.09
   3   6   0   30.46    1.71
   3   6   0   28.31    2.51
  -4  -6   0   19.66    1.13
  -4  -6   0   19.45    1.10
   4   6   0   18.87    1.13
   4   6   0   18.24    1.14
   4   6   0   18.14    1.39
  -5  -6   0    1.25    0.25
   5   6   0    1.56    0.24
   5   6   0    1.56    0.28
   5   6   0    1.51    0.33
  -6  -6   0    1.15    0.27
   6   6   0    1.21    0.26
   6   6   0    1.16    0.31
  -7  -6   0    8.83    0.66
   7   6   0    9.65    0.78
   7   6   0    8.25    0.68
  -8  -6   0    2.20    0.39
   8   6   0    2.95    0.39
   8   6   0    2.42    0.47
  -9  -6   0    0.33    0.38
   9   6   0    0.09    0.46
   9   6   0    0.03    0.33
   7  -7   0    0.63    0.54
   6  -7   0   21.95    1.55
  -6   7   0   23.09    1.57
   5  -7   0    4.09    0.56
  -5   7   0    4.57    0.61
   4  -7   0   52.45    3.00
  -4   7   0   51.16    3.05
   3  -7   0   14.61    0.96
  -3   7   0   14.18    1.14
  -3   7   0   13.46    0.99
   2  -7   0   45.05    2.52
  -2   7   0   43.90    3.08
  -2   7   0   43.79    2.57
   1  -7   0   27.59    2.10
   1  -7   0   23.40    1.35
   1  -7   0   22.18    1.36
  -1   7   0   23.33    1.40
  -1   7   0   21.03    1.65
   0  -7   0   19.34    1.16
   0  -7   0   18.98    1.78
   0  -7   0   22.90    1.17
   0   7   0   20.85    1.24
   0   7   0   18.67    1.43
  -1  -7   0   43.00    2.26
  -1  -7   0   39.85    3.33
  -1  -7   0   40.96    2.26
  -1  -7   0   39.80    2.82
   1   7   0   42.55    2.36
   1   7   0   39.58    2.25
   1   7   0   42.04    2.36
   1   7   0   40.65    2.76
  -2  -7   0    2.90    0.22
  -2  -7   0    3.34    0.43
   2   7   0    2.80    0.25
   2   7   0    2.53    0.30
   2   7   0    2.35    0.27
  -3  -7   0   24.68    1.44
  -3  -7   0   27.10    1.44
  -3  -7   0   26.51    1.92
   3   7   0   24.82    1.48
   3   7   0   26.71    1.83
   3   7   0   25.28    1.51
  -4  -7   0   18.26    1.14
  -4  -7   0   20.83    1.13
   4   7   0   18.85    1.18
   4   7   0   19.77    1.45
   4   7   0   20.43    1.19
  -5  -7   0   13.20    0.80
   5   7   0   12.59    0.85
   5   7   0   11.36    0.82
   5   7   0   12.13    1.03
  -6  -7   0    0.65    0.26
   6   7   0    0.18    0.24
   6   7   0    0.15    0.32
  -7  -7   0    5.56    0.49
   7   7   0    5.24    0.59
   7   7   0    5.71    0.53
  -8  -7   0    2.36    0.38
   8   7   0    1.86    0.37
   8   7   0    1.76    0.47
  -9  -7   0    2.81    0.44
   9   7   0    1.58    0.54
   9   7   0    2.75    0.47
   6  -8   0    2.60    0.60
  -6   8   0    2.83    0.59
   5  -8   0   15.35    1.16
  -5   8   0   16.07    1.23
   4  -8   0    1.32    0.41
  -4   8   0    1.31    0.44
   3  -8   0    7.95    0.69
  -3   8   0    8.32    0.73
   2  -8   0   61.60    3.40
  -2   8   0   59.47    3.48
   1  -8   0   18.05    1.12
  -1   8   0   19.52    1.20
   0  -8   0   29.47    1.69
   0  -8   0   30.00    1.68
   0   8   0   30.64    1.79
  -1  -8   0    9.95    1.07
   1   8   0   10.55    0.74
   2   8   0   44.86    3.17
   2   8   0   49.23    2.69
  -3  -8   0    0.39    0.35
   3   8   0    0.07    0.20
   3   8   0    0.46    0.21
   3   8   0    0.11    0.22
   4   8   0    4.82    0.42
   4   8   0    4.88    0.52
   4   8   0    4.27    0.42
   5   8   0   12.83    0.87
   5   8   0   12.68    0.87
  -6  -8   0    1.19    0.24
   6   8   0    0.71    0.35
   6   8   0    1.01    0.30
  -7  -8   0   -0.06    0.24
   7   8   0   -0.06    0.30
   7   8   0   -0.45    0.33
  -8  -8   0    6.42    0.51
   8   8   0    6.14    0.62
   8   8   0    5.93    0.66
   5  -9   0    3.91    0.63
  -5   9   0    4.64    0.66
   4  -9   0    2.89    0.48
  -4   9   0    2.27    0.54
   3  -9   0   15.35    1.08
  -3   9   0   16.78    1.16
   2  -9   0    0.86    0.31
  -2   9   0    1.65    0.37
   1  -9   0    0.54    0.22
  -1   9   0    0.41    0.31
   0   9   0   22.02    1.39
   1   9   0    0.51    0.30
   2   9   0    0.21    0.28
   2   9   0    0.39    0.28
   3   9   0   10.81    0.79
   4   9   0   -0.18    0.24
   5   9   0    0.30    0.28
   5   9   0    0.70    0.30
   6   9   0    6.75    0.60
   6   9   0    6.90    0.62
   7   9   0    1.42    0.38
   7   9   0    1.22    0.44
   8   9   0    6.91    0.72
   8   9   0    6.35    0.65
   4 -10   0    9.22    0.80
  -4  10   0    9.29    0.91
   3 -10   0    0.20    0.34
  -3  10   0   -0.64    0.42
   2 -10   0   36.54    2.08
  -2  10   0   36.00    2.24
  -1  10   0    1.38    0.42
   0  10   0    1.44    0.40
   1  10   0   30.45    1.88
   2  10   0   -0.06    0.34
   3  10   0    9.13    0.75
   4  10   0   28.71    1.75
   5  10   0    2.51    0.41
   6  10   0    1.53    0.40
   7  10   0    6.65    0.67
   7  10   0    6.83    0.66
   3 -11   0    6.84    0.57
  -3  11   0    5.94    0.78
  -2  11   0   -0.24    0.43
  -1  11   0   12.44    1.01
   0  11   0   -0.24    0.39
   1  11   0    0.02    0.40
   2  11   0   11.79    0.99
   3  11   0    3.69    0.55
   3  11   0    3.33    0.54
   4  11   0    0.21    0.36
   5  11   0    2.45    0.45
   6  11   0    3.12    0.51
  -2  12   0    0.00    0.51
  -1  12   0    3.57    0.64
   0  12   0    1.39    0.52
   1  12   0    0.47    0.51
   2  12   0    8.55    0.84
   3  12   0    1.72    0.54
   4  12   0    2.21    0.55
   4  12   0    2.00    0.56
   5  12   0    0.32    0.46
   1  13   0    0.60    0.58
   2  13   0    0.34    0.57
   3  13   0   13.54    1.17
   4  12  -1    2.45    0.54
   4  12  -1    2.60    0.61
   3  12  -1   -0.24    0.50
   2  12  -1   10.33    0.95
   1  12  -1   -0.42    0.48
   0  12  -1    2.99    0.58
  -1  12  -1    9.08    0.89
   6  11  -1   -0.13    0.39
   5  11  -1    0.47    0.38
   4  11  -1    7.14    0.70
   3  11  -1    7.69    0.76
   3  11  -1    9.20    0.80
   2  11  -1    1.52    0.46
   1  11  -1    7.84    0.74
   0  11  -1   -0.27    0.40
  -1  11  -1   -0.46    0.39
  -2  11  -1    3.41    0.59
  -3  11  -1    0.67    0.54
   7  10  -1   -0.09    0.36
   6  10  -1    3.15    0.47
   5  10  -1    0.02    0.31
   4  10  -1    0.43    0.31
   3  10  -1   25.23    1.58
   2  10  -1   20.26    1.35
   1  10  -1    8.91    0.79
   0  10  -1    4.47    0.55
  -1  10  -1   35.15    2.14
  -2  10  -1    1.40    0.44
  -3  10  -1   -0.20    0.45
  -4  10  -1    5.85    0.77
   4 -10   1    6.53    0.53
   7   9  -1   -0.05    0.34
   7   9  -1    0.61    0.38
   6   9  -1    5.50    0.55
   6   9  -1    4.38    0.51
   5   9  -1    2.52    0.37
   5   9  -1    2.89    0.40
   4   9  -1    4.16    0.44
   3   9  -1    8.15    0.64
   2   9  -1   13.13    0.94
   2   9  -1   13.82    0.93
   1   9  -1   28.54    1.74
   0   9  -1   17.06    1.12
  -1   9  -1    4.69    0.51
  -2   9  -1   34.75    2.12
  -3   9  -1    5.63    0.65
   3  -9   1    5.72    0.48
  -4   9  -1    0.50    0.46
   4  -9   1    0.77    0.35
  -5   9  -1   19.10    1.39
   5  -9   1   16.61    1.23
   8   8  -1    4.73    0.55
   8   8  -1    4.71    0.60
   7   8  -1    0.34    0.31
   7   8  -1    0.11    0.36
   6   8  -1    0.18    0.30
   6   8  -1    0.15    0.29
   5   8  -1   12.68    0.88
   5   8  -1   13.13    0.88
   4   8  -1    3.05    0.40
   4   8  -1    2.77    0.32
   4   8  -1    2.16    0.32
   3   8  -1   28.66    2.07
   3   8  -1   30.06    1.70
   3   8  -1   30.03    1.73
   2   8  -1   10.50    0.73
   1   8  -1    2.44    0.35
   0   8  -1   84.71    4.77
  -1   8  -1    1.49    0.31
  -2   8  -1    1.17    0.34
   2  -8   1    1.42    0.23
  -3   8  -1   28.78    1.77
   3  -8   1   27.49    1.65
  -4   8  -1    0.26    0.37
   4  -8   1    0.63    0.34
  -5   8  -1    1.16    0.47
   5  -8   1    2.07    0.47
  -6   8  -1   15.33    1.25
   6  -8   1   16.35    1.23
   8   7  -1    2.22    0.53
   8   7  -1    2.10    0.40
  -8  -7   1    2.28    0.29
   7   7  -1    4.69    0.47
   7   7  -1    4.41    0.53
   6   7  -1    7.38    0.66
   6   7  -1    8.51    0.63
   5   7  -1    9.38    0.67
   5   7  -1    8.80    0.83
   5   7  -1   10.61    0.72
   4   7  -1   20.64    1.61
   4   7  -1   22.73    1.32
   4   7  -1   22.89    1.32
   3   7  -1   18.68    1.15
   3   7  -1   18.30    1.15
   3   7  -1   19.29    1.40
  -3  -7   1   22.30    1.55
   2   7  -1  141.15    9.57
   2   7  -1  141.00    7.94
   2   7  -1  141.32    7.81
  -2  -7   1  152.24    9.67
   1   7  -1   10.05    0.69
   1   7  -1   11.03    0.69
   1   7  -1    9.51    0.74
   1   7  -1   10.57    0.80
  -1  -7   1   10.20    1.03
  -1  -7   1    9.37    0.81
   0   7  -1    1.33    0.26
   0  -7   1    1.72    0.49
  -1   7  -1  123.86    7.17
   1  -7   1  135.59   10.12
   1  -7   1  128.84    7.02
  -2   7  -1    0.53    0.27
   2  -7   1    0.78    0.20
  -3   7  -1   22.61    1.48
   3  -7   1   23.43    1.39
  -4   7  -1   50.92    2.92
   4  -7   1   47.61    2.81
  -5   7  -1    2.69    0.53
   5  -7   1    2.65    0.44
  -6   7  -1    9.74    0.88
   6  -7   1    9.63    0.85
   7  -7   1    6.27    0.78
   9   6  -1   16.06    1.13
   9   6  -1   16.91    1.24
  -9  -6   1   16.10    1.08
   8   6  -1    1.48    0.36
   8   6  -1    1.38    0.45
  -8  -6   1    1.21    0.33
   7   6  -1    0.03    0.24
   7   6  -1    0.22    0.34
  -7  -6   1    0.23    0.26
   6   6  -1    9.26    0.69
   6   6  -1    9.17    0.73
  -6  -6   1    9.91    0.65
   5   6  -1    2.14    0.33
   5   6  -1    1.71    0.36
   5   6  -1    2.23    0.27
  -5  -6   1    2.22    0.21
  -5  -6   1    2.00    0.22
   4   6  -1    6.27    0.46
   4   6  -1    5.95    0.60
   4   6  -1    6.13    0.51
   3   6  -1   10.63    0.86
   3   6  -1   10.39    0.71
   3   6  -1   11.09    0.69
  -3  -6   1   12.97    0.98
   2   6  -1    9.21    0.62
   2   6  -1    9.07    0.75
   2   6  -1    9.44    0.62
   2   6  -1   12.53    0.68
  -2  -6   1   10.36    0.85
   1   6  -1   31.17    1.66
   1   6  -1   28.54    1.60
   1   6  -1   29.13    2.00
   1   6  -1   25.82    2.39
   1   6  -1   31.72    1.65
   1   6  -1   28.78    1.97
  -1  -6   1   27.49    2.02
  -1  -6   1   26.99    2.38
   0   6  -1   28.92    2.64
   0   6  -1   33.94    2.18
   0   6  -1   32.73    2.17
   0   6  -1   32.26    1.76
   0   6  -1   33.23    1.86
   0  -6   1   31.63    2.68
  -1   6  -1   54.65    3.15
  -1   6  -1   55.51    3.79
   1  -6   1   56.02    3.08
   1  -6   1   57.01    4.51
   1  -6   1   56.10    3.06
  -2   6  -1   53.50    3.12
  -2   6  -1   55.72    3.74
   2  -6   1   51.67    3.06
   2  -6   1   61.83    4.50
   2  -6   1   52.84    3.03
  -3   6  -1    3.41    0.43
  -3   6  -1    4.29    0.47
   3  -6   1    4.26    0.39
  -4   6  -1    1.81    0.37
   4  -6   1    1.94    0.34
  -5   6  -1   29.79    1.88
   5  -6   1   29.55    1.80
  -6   6  -1    3.84    0.59
   6  -6   1    3.98    0.54
   7  -6   1    0.29    0.46
   9   5  -1    2.71    0.58
   9   5  -1    2.28    0.44
  -9  -5   1    2.89    0.45
   8   5  -1    1.83    0.36
   8   5  -1    0.74    0.42
  -8  -5   1    0.47    0.32
   7   5  -1    3.29    0.49
   7   5  -1    3.02    0.38
  -7  -5   1    3.14    0.35
   6   5  -1    0.87    0.24
   6   5  -1    0.50    0.29
  -6  -5   1    0.96    0.24
   5   5  -1   29.66    1.74
   5   5  -1   28.64    2.14
   5   5  -1   28.93    1.75
  -5  -5   1   31.34    1.70
  -5  -5   1   30.58    1.70
   4   5  -1   79.89    5.58
   4   5  -1   82.84    4.59
   4   5  -1   83.57    4.56
  -4  -5   1   81.38    4.51
  -4  -5   1   84.71    4.50
   3   5  -1   49.23    3.56
   3   5  -1   52.97    2.92
   3   5  -1   50.40    4.18
   3   5  -1   52.48    2.91
  -3  -5   1   57.03    3.63
   2   5  -1    7.60    0.86
   2   5  -1   10.65    0.59
   2   5  -1    8.29    0.54
   2   5  -1    8.28    0.66
   2   5  -1    8.27    0.53
  -2  -5   1    8.60    0.72
   1   5  -1   53.84    2.64
   1   5  -1   48.64    2.63
   1   5  -1   43.22    3.75
   1   5  -1   46.37    2.59
   1   5  -1   45.67    3.17
  -1  -5   1   45.91    3.74
  -1  -5   1   46.04    3.21
   0   5  -1   68.96    3.75
   0   5  -1   70.79    3.66
   0   5  -1   56.83    5.25
   0   5  -1   71.04    3.73
   0   5  -1   70.65    4.49
   0   5  -1   67.90    4.48
   0  -5   1   62.92    5.29
  -1   5  -1    0.84    0.17
  -1   5  -1    0.77    0.19
  -1   5  -1    0.83    0.29
  -1   5  -1    0.82    0.16
  -1   5  -1    1.06    0.18
   1  -5   1    0.67    0.16
   1  -5   1    0.81    0.33
   1  -5   1    0.85    0.14
  -2   5  -1   72.29    3.95
  -2   5  -1   65.54    5.60
  -2   5  -1   72.23    4.01
  -2   5  -1   73.73    3.99
  -2   5  -1   77.54    4.84
   2  -5   1   65.46    3.87
   2  -5   1   64.49    3.94
   2  -5   1   72.68    3.93
   2  -5   1   80.22    5.70
  -3   5  -1   74.01    4.36
  -3   5  -1   72.19    4.39
  -3   5  -1   80.84    5.32
   3  -5   1   88.93    6.26
   3  -5   1   81.59    4.30
   3  -5   1   75.68    5.22
   3  -5   1   75.00    4.31
  -4   5  -1   71.56    4.09
  -4   5  -1   72.56    4.04
   4  -5   1   71.06    4.01
  -5   5  -1    4.18    0.48
   5  -5   1    3.76    0.45
  -6   5  -1    4.15    0.53
   6  -5   1    3.70    0.50
   7  -5   1   21.11    1.44
   8  -5   1    0.00    0.51
   9   4  -1    9.80    0.93
   9   4  -1    9.50    0.84
  -9  -4   1   11.64    0.87
   8   4  -1    0.91    0.32
   8   4  -1    0.57    0.43
  -8  -4   1    0.74    0.34
   7   4  -1    2.10    0.34
   7   4  -1    2.10    0.42
  -7  -4   1    2.02    0.34
   6   4  -1   15.33    0.98
   6   4  -1   14.65    0.93
  -6  -4   1   13.60    0.90
   5   4  -1    0.66    0.19
   5   4  -1    1.27    0.30
   5   4  -1    0.41    0.36
   5   4  -1    0.60    0.24
  -5  -4   1    1.13    0.20
  -5  -4   1    0.91    0.19
   4   4  -1   55.73    3.14
   4   4  -1   57.86    3.15
   4   4  -1   56.85    3.11
   4   4  -1   50.99    3.83
  -4  -4   1   59.32    3.89
  -4  -4   1   56.81    3.09
  -4  -4   1   56.77    3.10
  -4  -4   1   55.52    3.09
   3   4  -1   30.05    1.70
   3   4  -1   27.75    2.08
   3   4  -1   30.97    1.69
  -3  -4   1   30.23    1.65
  -3  -4   1   28.58    1.67
  -3  -4   1   32.97    2.13
   2   4  -1  135.55    9.68
   2   4  -1  151.71    8.00
   2   4  -1  144.12    7.91
   2   4  -1  139.96   11.22
  -2  -4   1  156.54    9.72
   1   4  -1    7.54    0.47
   1   4  -1    8.77    0.47
   1   4  -1    6.93    0.73
   1   4  -1    7.59    0.46
   1   4  -1    7.32    0.57
  -1  -4   1    7.85    0.60
   0   4  -1  285.87   15.01
   0   4  -1  285.07   14.97
   0   4  -1  280.07   15.03
   0   4  -1  282.59   14.81
   0   4  -1  283.64   18.15
   0   4  -1  235.33   20.94
   0   4  -1  278.12   15.03
   0   4  -1  281.58   18.16
   0  -4   1  250.45   20.95
  -1   4  -1    7.61    0.75
  -1   4  -1    7.94    0.51
  -1   4  -1    7.61    0.50
  -1   4  -1    7.68    0.53
  -1   4  -1    7.68    0.56
  -1   4  -1    9.18    0.50
   1  -4   1    7.38    0.44
   1  -4   1    7.09    0.48
   1  -4   1    7.17    0.77
   1  -4   1    7.77    0.46
  -2   4  -1   17.41    1.55
  -2   4  -1   18.32    1.07
  -2   4  -1   19.76    1.09
  -2   4  -1   17.80    1.08
  -2   4  -1   18.78    1.22
  -2   4  -1   19.45    1.29
   2  -4   1   16.77    1.06
   2  -4   1   17.90    1.60
   2  -4   1   18.21    1.05
   2  -4   1   17.87    1.04
   2  -4   1   16.11    1.24
  -3   4  -1   92.28    7.51
  -3   4  -1   96.58    5.30
  -3   4  -1   93.35    5.32
  -3   4  -1   99.17    6.39
  -3   4  -1   96.28    5.37
   3  -4   1   91.80    6.45
   3  -4   1   94.29    5.28
   3  -4   1  106.23    7.58
   3  -4   1   95.36    5.29
  -4   4  -1    5.45    0.50
  -4   4  -1    5.24    0.47
  -4   4  -1    5.69    0.48
  -4   4  -1    5.64    0.48
   4  -4   1    5.03    0.58
   4  -4   1    5.98    0.53
   4  -4   1    6.95    0.83
   4  -4   1    4.79    0.45
  -5   4  -1    2.58    0.40
  -5   4  -1    2.80    0.35
   5  -4   1    3.26    0.38
   5  -4   1    2.26    0.44
  -6   4  -1   16.32    1.16
   6  -4   1   16.40    1.12
   7  -4   1    1.00    0.41
   8  -4   1   15.79    1.21
   9   3  -1    3.23    0.60
   9   3  -1    2.61    0.43
  -9  -3   1    3.14    0.55
   8   3  -1    3.13    0.54
   8   3  -1    2.91    0.40
  -8  -3   1    3.67    0.49
   7   3  -1   20.97    1.40
   7   3  -1   21.89    1.33
  -7  -3   1   20.66    1.32
   6   3  -1    6.08    0.54
   6   3  -1    5.54    0.47
   6   3  -1    5.52    0.62
  -6  -3   1    5.97    0.52
   5   3  -1   64.39    3.48
   5   3  -1   60.97    4.94
   5   3  -1   59.72    3.48
   5   3  -1   61.88    4.26
  -5  -3   1   63.22    3.44
   4   3  -1    8.21    0.58
   4   3  -1    7.16    0.67
   4   3  -1   11.10    0.88
   4   3  -1    7.72    0.53
   4   3  -1    8.48    0.53
  -4  -3   1    7.63    0.46
  -4  -3   1    7.83    0.53
  -4  -3   1    8.32    0.71
  -4  -3   1    8.13    0.52
   3   3  -1   44.64    2.51
   3   3  -1   43.28    2.50
   3   3  -1   43.30    3.06
   3   3  -1   47.03    2.49
  -3  -3   1   45.46    2.48
  -3  -3   1   44.48    2.47
  -3  -3   1   43.91    2.48
  -3  -3   1   48.04    3.10
   2   3  -1   87.16    4.21
   2   3  -1   75.24    4.19
   2   3  -1   70.62    5.08
   2   3  -1   73.64    4.15
  -2  -3   1   72.49    4.17
  -2  -3   1   76.87    5.11
   1   3  -1  153.29   10.41
   1   3  -1  157.72    8.50
   1   3  -1  165.13    8.62
   1   3  -1  156.69    8.59
   1   3  -1  149.77   12.04
   1   3  -1  156.29    8.62
  -1  -3   1  159.11   10.43
   0   3  -1    7.10    0.51
   0   3  -1    7.63    0.52
   0   3  -1    7.12    0.42
   0   3  -1    7.09    0.46
   0   3  -1    7.70    0.43
   0   3  -1    7.07    0.42
   0   3  -1    6.88    0.66
   0  -3   1    6.89    0.66
   0  -3   1    7.47    0.42
  -1   3  -1  245.89   12.95
  -1   3  -1  239.30   15.76
  -1   3  -1  231.03   15.64
  -1   3  -1  270.48   12.90
  -1   3  -1  252.61   12.80
  -1   3  -1  221.46   18.04
   1  -3   1  217.82   12.75
   1  -3   1  226.75   15.64
   1  -3   1  207.18   18.05
   1  -3   1  225.22   12.80
   1  -3   1  255.86   12.82
  -2   3  -1   12.01    0.78
  -2   3  -1   12.45    0.76
  -2   3  -1   12.33    0.76
  -2   3  -1   12.23    1.11
  -2   3  -1   12.83    0.87
  -2   3  -1   12.87    0.91
   2  -3   1   12.04    0.77
   2  -3   1   13.65    0.92
   2  -3   1   11.81    0.74
  -3   3  -1   39.91    2.62
  -3   3  -1   39.46    2.20
  -3   3  -1   40.07    3.16
  -3   3  -1   40.37    2.20
  -3   3  -1   39.49    2.23
   3  -3   1   39.64    2.18
   3  -3   1   38.05    2.20
   3  -3   1   33.75    2.17
   3  -3   1   44.12    3.19
   3  -3   1   35.30    2.67
  -4   3  -1   81.14    4.42
  -4   3  -1   80.79    4.42
  -4   3  -1   77.30    4.46
  -4   3  -1   84.08    5.33
   4  -3   1   72.49    5.38
   4  -3   1   74.60    5.37
   4  -3   1   87.24    6.29
   4  -3   1   81.17    4.40
   4  -3   1   76.41    4.41
  -5   3  -1   29.25    1.70
  -5   3  -1   27.41    1.75
  -5   3  -1   31.78    2.06
  -5   3  -1   29.53    1.75
   5  -3   1   27.96    1.76
   5  -3   1   27.68    2.13
   5  -3   1   30.66    2.53
   5  -3   1   28.88    1.72
  -6   3  -1    8.01    0.60
  -6   3  -1    7.76    0.67
   6  -3   1    8.01    0.73
   6  -3   1    7.10    0.63
   7  -3   1    0.02    0.51
   7  -3   1    0.43    0.34
   8  -3   1    0.16    0.42
   9   2  -1    0.44    0.53
  -9  -2   1    0.27    0.46
   8   2  -1   -0.03    0.45
   8   2  -1   -0.21    0.26
  -8  -2   1    0.15    0.35
   7   2  -1   30.01    1.80
   7   2  -1   30.02    1.86
  -7  -2   1   30.36    1.81
   6   2  -1    0.77    0.34
   6   2  -1    0.87    0.32
   6   2  -1    1.10    0.22
  -6  -2   1    1.31    0.29
   5   2  -1    1.29    0.31
   5   2  -1    1.43    0.20
   5   2  -1    1.66    0.38
   5   2  -1    1.49    0.27
   5   2  -1    1.19    0.21
  -5  -2   1    1.48    0.23
   4   2  -1  220.38   11.96
   4   2  -1  217.80   12.10
   4   2  -1  229.08   11.97
   4   2  -1  210.81   14.64
   4   2  -1  211.47   16.88
  -4  -2   1  226.65   14.66
  -4  -2   1  222.97   11.96
   3   2  -1    1.67    0.17
   3   2  -1    2.09    0.21
   3   2  -1    1.83    0.24
   3   2  -1    2.02    0.17
  -3  -2   1    1.77    0.18
  -3  -2   1    1.98    0.16
  -3  -2   1    1.73    0.25
   2   2  -1   19.42    1.04
   2   2  -1   17.60    1.29
   2   2  -1   19.16    1.05
   2   2  -1   18.81    1.06
  -2  -2   1   18.34    1.03
  -2  -2   1   18.50    1.04
  -2  -2   1   17.68    1.03
  -2  -2   1   19.28    1.31
   1   2  -1  823.52   59.26
   1   2  -1  978.92   48.70
   1   2  -1  758.53   48.43
   1   2  -1  926.06   47.39
  -1  -2   1  767.80   59.40
  -1  -2   1 1000.00   48.81
   0   2  -1  239.59   16.42
   0   2  -1  213.30   18.88
   0   2  -1  273.01   13.66
   0   2  -1  252.17   13.52
   0   2  -1  257.33   16.42
   0   2  -1  265.49   13.64
   0  -2   1  233.94   18.89
   0  -2   1  251.51   13.53
   0  -2   1  242.62   13.40
  -1   2  -1   57.93    3.16
  -1   2  -1   59.60    3.84
  -1   2  -1   52.36    4.47
  -1   2  -1   61.45    3.87
  -1   2  -1   61.71    3.19
  -1   2  -1   60.58    3.20
   1  -2   1   50.14    4.47
   1  -2   1   58.27    3.85
   1  -2   1   57.52    3.15
   1  -2   1   58.66    3.15
   1  -2   1   55.01    3.15
  -2   2  -1  264.52   13.66
  -2   2  -1  217.14   19.01
  -2   2  -1  267.32   16.46
  -2   2  -1  273.40   13.60
  -2   2  -1  264.92   13.50
   2  -2   1  217.86   13.46
   2  -2   1  269.25   13.50
   2  -2   1  223.56   13.48
   2  -2   1  238.13   19.03
  -3   2  -1    2.68    0.23
  -3   2  -1    2.36    0.40
  -3   2  -1    2.45    0.24
  -3   2  -1    2.51    0.26
  -3   2  -1    2.58    0.27
   3  -2   1    2.34    0.27
   3  -2   1    2.69    0.31
   3  -2   1    2.77    0.24
   3  -2   1    2.67    0.28
   3  -2   1    2.58    0.23
   3  -2   1    2.67    0.42
  -4   2  -1   56.66    4.58
  -4   2  -1   62.21    3.88
  -4   2  -1   54.41    3.24
  -4   2  -1   59.31    3.20
  -4   2  -1   57.90    3.21
   4  -2   1   55.38    3.21
   4  -2   1   54.52    3.90
   4  -2   1   54.30    3.92
   4  -2   1   56.33    3.22
   4  -2   1   60.69    4.57
   4  -2   1   58.42    3.20
  -5   2  -1   45.33    2.87
  -5   2  -1   40.24    2.40
  -5   2  -1   39.60    2.38
  -5   2  -1   42.83    2.35
   5  -2   1   41.06    3.40
   5  -2   1   38.00    2.87
   5  -2   1   42.95    2.37
   5  -2   1   40.36    2.92
   5  -2   1   42.00    2.41
  -6   2  -1   18.39    1.18
  -6   2  -1   18.88    1.12
  -6   2  -1   18.12    1.19
   6  -2   1   19.12    1.17
   6  -2   1   16.65    1.46
   6  -2   1   17.76    1.24
  -7   2  -1   13.00    0.95
   7  -2   1   11.90    0.99
   7  -2   1   12.23    0.89
   7  -2   1   11.39    1.17
   8  -2   1    0.63    0.41
   8  -2   1    0.49    0.59
   9  -2   1    8.66    1.09
   9  -2   1    8.35    0.80
   9   1  -1    3.04    0.67
  -9  -1   1    2.71    0.59
  -9  -1   1    3.84    0.60
   8   1  -1    1.32    0.34
   8   1  -1    1.45    0.49
  -8  -1   1    1.33    0.45
  -8  -1   1    1.35    0.42
   7   1  -1   -0.03    0.39
   7   1  -1    0.08    0.24
  -7  -1   1   -0.20    0.31
  -7  -1   1   -0.56    0.28
   6   1  -1   71.59    4.90
   6   1  -1   73.32    4.01
   6   1  -1   71.38    3.97
   6   1  -1   70.14    4.01
  -6  -1   1   68.98    3.97
   5   1  -1    1.71    0.35
   5   1  -1    2.19    0.41
   5   1  -1    1.91    0.25
   5   1  -1    3.04    0.33
   5   1  -1    1.73    0.24
  -5  -1   1    2.17    0.27
   4   1  -1    0.82    0.20
   4   1  -1    0.78    0.26
   4   1  -1    0.43    0.13
   4   1  -1    0.62    0.15
   4   1  -1    0.95    0.22
  -4  -1   1    0.58    0.16
  -4  -1   1    0.58    0.14
  -4  -1   1    0.65    0.20
   3   1  -1  190.87   10.40
   3   1  -1  197.67   10.41
   3   1  -1  188.57   10.52
   3   1  -1  182.98   12.73
   3   1  -1  188.32   14.67
  -3  -1   1  187.20   10.41
  -3  -1   1  202.15   12.74
  -3  -1   1  193.38   10.40
   2   1  -1    4.35    0.37
   2   1  -1    4.58    0.29
   2   1  -1    4.86    0.31
   2   1  -1    4.64    0.29
  -2  -1   1    4.61    0.37
  -2  -1   1    4.36    0.28
  -2  -1   1    4.17    0.29
   1   1  -1   12.88    0.71
   1   1  -1   11.40    0.86
   1   1  -1   12.93    0.70
   1   1  -1   11.16    0.69
   1   1  -1   12.51    0.70
  -1  -1   1   13.60    0.72
  -1  -1   1   12.29    0.87
   0   1  -1  123.69    8.38
   0   1  -1  123.32    9.66
   0   1  -1  132.72    6.92
   0   1  -1  136.46    8.38
   0  -1   1  115.76    6.83
   0  -1   1  116.22    8.37
   0  -1   1  134.50    9.67
  -1   1  -1   21.90    1.43
  -1   1  -1   20.46    1.17
  -1   1  -1   19.33    1.67
  -1   1  -1   22.34    1.19
  -1   1  -1   22.95    1.43
   1  -1   1   21.52    1.18
   1  -1   1   18.81    1.68
   1  -1   1   20.48    1.44
   1  -1   1   21.88    1.17
  -2   1  -1   38.10    2.10
  -2   1  -1   36.07    2.97
  -2   1  -1   38.00    2.54
  -2   1  -1   38.82    2.09
  -2   1  -1   38.94    2.11
   2  -1   1   37.95    2.98
   2  -1   1   36.14    2.08
   2  -1   1   38.69    2.08
   2  -1   1   39.45    2.10
   2  -1   1   37.59    2.56
   2  -1   1   34.37    2.56
  -3   1  -1    9.02    0.95
  -3   1  -1   11.40    0.79
  -3   1  -1   10.26    0.65
  -3   1  -1   10.55    0.64
  -3   1  -1   11.04    0.66
   3  -1   1   10.47    0.65
   3  -1   1   10.63    0.98
   3  -1   1   11.36    0.68
   3  -1   1   10.88    0.81
   3  -1   1   10.11    0.64
  -4   1  -1    7.65    0.54
  -4   1  -1    7.43    0.80
  -4   1  -1    7.37    0.54
  -4   1  -1    8.38    0.64
  -4   1  -1    8.10    0.51
   4  -1   1    7.82    0.68
   4  -1   1    7.57    0.58
   4  -1   1    8.64    0.83
   4  -1   1    7.73    0.54
   4  -1   1    7.08    0.52
  -5   1  -1   36.35    2.21
  -5   1  -1   41.56    2.67
  -5   1  -1   37.84    2.16
  -5   1  -1   37.50    2.19
   5  -1   1   40.36    2.23
   5  -1   1   38.87    2.70
   5  -1   1   36.40    2.20
   5  -1   1   37.67    3.14
   5  -1   1   37.92    2.19
  -6   1  -1    0.54    0.29
  -6   1  -1    0.56    0.24
  -6   1  -1    0.01    0.18
   6  -1   1   -0.13    0.33
   6  -1   1    0.18    0.25
   6  -1   1    0.48    0.33
  -7   1  -1   14.31    1.00
   7  -1   1   14.24    1.10
   7  -1   1   13.32    0.96
  -8   1  -1    0.35    0.43
   8  -1   1    0.60    0.35
   8  -1   1    0.03    0.53
  -9   1  -1    1.30    0.52
   9  -1   1    0.76    0.47
   9  -1   1    0.50    0.69
   9   0  -1    7.44    0.94
  -9   0   1    7.00    0.78
  -9   0   1    7.22    0.80
   8   0  -1    9.09    0.86
  -8   0   1    7.52    0.75
   7   0  -1    2.19    0.48
   7   0  -1    3.49    0.39
  -7   0   1    2.96    0.45
   6   0  -1   26.50    1.65
   6   0  -1   27.63    2.06
   6   0  -1   26.98    1.64
   6   0  -1   28.63    1.71
  -6   0   1   28.93    1.67
   5   0  -1   40.53    2.37
   5   0  -1   42.69    3.35
   5   0  -1   39.18    2.34
   5   0  -1   43.05    2.91
   5   0  -1   44.56    2.39
  -5   0   1   38.70    2.35
  -5   0   1   41.63    2.37
   4   0  -1   25.91    1.49
   4   0  -1   28.36    1.52
   4   0  -1   26.04    1.84
   4   0  -1   25.82    1.50
  -4   0   1   25.61    1.82
  -4   0   1   24.76    1.50
  -4   0   1   25.70    2.14
  -4   0   1   24.84    1.49
   3   0  -1   35.60    2.46
   3   0  -1   35.34    2.84
   3   0  -1   34.79    2.02
   3   0  -1   33.92    1.99
   3   0  -1   36.52    2.02
  -3   0   1   36.08    2.00
  -3   0   1   36.00    2.85
  -3   0   1   38.55    2.46
  -3   0   1   35.82    2.02
   2   0  -1   38.59    2.08
   2   0  -1   38.09    2.52
   2   0  -1   39.09    2.06
   2   0  -1   35.39    2.05
   2   0  -1   35.98    2.04
  -2   0   1   35.94    2.91
  -2   0   1   37.22    2.05
  -2   0   1   36.89    2.05
  -2   0   1   37.96    2.52
   1   0  -1   95.23    7.29
   1   0  -1   90.44    5.18
   1   0  -1   96.25    5.24
   1   0  -1   95.02    6.34
   1   0  -1   94.65    5.17
  -1   0   1   92.69    5.19
  -1   0   1   97.36    6.33
  -1   0   1   92.85    7.30
  -1   0   1  102.04    5.18
   0   0  -1   89.19    6.86
   0   0  -1   85.42    5.91
   0   0   1   94.08    6.87
   0   0   1   89.33    5.91
   0   0   1   84.48    4.81
  -1   0  -1   39.94    2.18
  -1   0  -1   41.14    2.16
  -1   0  -1   38.64    3.04
  -1   0  -1   40.15    2.64
   1   0   1   40.00    2.16
   1   0   1   39.90    2.16
   1   0   1   35.82    2.64
   1   0   1   39.96    3.05
   1   0   1   38.99    2.16
  -2   0  -1  214.68   11.41
  -2   0  -1  208.86   16.06
  -2   0  -1  209.25   13.95
  -2   0  -1  215.79   11.55
   2   0   1  205.41   11.38
   2   0   1  218.77   11.55
   2   0   1  199.13   13.94
   2   0   1  209.47   16.07
  -3   0  -1   14.65    1.22
  -3   0  -1   14.36    1.03
  -3   0  -1   14.49    0.85
  -3   0  -1   13.48    0.85
   3   0   1   14.12    1.05
   3   0   1   15.52    1.23
   3   0   1   13.81    0.85
   3   0   1   14.77    0.85
   3   0   1   13.10    0.83
  -4   0  -1   65.84    3.80
  -4   0  -1   71.92    4.65
  -4   0  -1   67.93    3.85
  -4   0  -1   70.99    3.80
  -4   0  -1   67.04    5.39
   4   0   1   67.97    5.40
   4   0   1   68.85    4.67
   4   0   1   72.17    3.82
   4   0   1   66.02    3.84
   4   0   1   69.34    3.80
  -5   0  -1   71.36    5.66
  -5   0  -1   68.73    3.99
  -5   0  -1   69.92    4.03
  -5   0  -1   71.08    3.97
  -5   0  -1   79.09    4.89
   5   0   1   75.05    4.91
   5   0   1   67.82    3.98
   5   0   1   72.87    5.67
   5   0   1   69.20    4.02
   5   0   1   73.60    4.02
  -6   0  -1   12.19    0.83
  -6   0  -1   12.40    0.86
  -6   0  -1   12.31    0.76
   6   0   1   11.50    1.23
   6   0   1   12.26    1.06
   6   0   1   12.07    0.84
   6   0   1   13.05    0.91
   6   0   1   12.37    0.82
  -7   0  -1    3.59    0.46
   7   0   1    3.75    0.56
   7   0   1    3.01    0.42
  -8   0  -1   13.20    1.04
   8   0   1   14.94    1.19
   8   0   1   13.36    0.98
  -9   0  -1    0.80    0.48
   9   0   1   -0.04    0.55
   9  -1  -1    2.31    0.78
  -9   1   1    3.07    0.63
   8  -1  -1    2.70    0.66
  -8   1   1    3.06    0.52
   7  -1  -1    0.72    0.35
   7  -1  -1    0.99    0.29
   7  -1  -1    0.14    0.44
  -7   1   1    0.15    0.35
   6  -1  -1   29.15    1.79
   6  -1  -1   26.75    1.72
   6  -1  -1   29.00    1.73
   6  -1  -1   31.09    2.17
  -6   1   1   28.80    1.74
   5  -1  -1   37.53    2.21
   5  -1  -1   36.95    3.11
   5  -1  -1   40.28    2.24
   5  -1  -1   37.75    2.70
   5  -1  -1   36.68    2.18
  -5   1   1   37.46    2.19
  -5   1   1   41.74    2.66
  -5   1   1   36.94    2.21
   4  -1  -1  100.72    5.62
   4  -1  -1  105.71    7.86
   4  -1  -1   98.24    5.55
   4  -1  -1  106.18    5.57
   4  -1  -1  101.18    6.81
  -4   1   1   97.17    5.56
  -4   1   1   96.21    5.61
  -4   1   1   95.95    7.87
  -4   1   1  108.18    6.78
   3  -1  -1   54.27    3.62
   3  -1  -1   55.36    4.19
   3  -1  -1   56.07    2.96
   3  -1  -1   51.19    2.95
   3  -1  -1   51.24    2.94
   3  -1  -1   54.96    2.99
  -3   1   1   53.51    2.99
  -3   1   1   51.33    2.96
  -3   1   1   50.34    4.20
  -3   1   1   55.68    3.60
   2  -1  -1  132.15    7.26
   2  -1  -1  137.36    7.35
   2  -1  -1  137.53    7.29
   2  -1  -1  128.36    8.87
   2  -1  -1  135.03    7.25
   2  -1  -1  138.40   10.24
  -2   1   1  129.40    7.34
  -2   1   1  125.03    7.26
  -2   1   1  142.46    8.86
  -2   1   1  128.45   10.24
   1  -1  -1   23.16    1.58
   1  -1  -1   23.59    1.29
   1  -1  -1   25.93    1.32
   1  -1  -1   21.55    1.30
   1  -1  -1   23.83    1.84
  -1   1   1   21.06    1.84
  -1   1   1   22.13    1.29
  -1   1   1   23.77    1.58
  -1   1   1   24.15    1.29
  -1   1   1   21.22    1.29
   0  -1  -1    0.63    0.11
   0  -1  -1    0.75    0.11
   0  -1  -1    0.67    0.11
   0  -1  -1    0.64    0.09
   0  -1  -1    0.58    0.09
   0   1   1    0.71    0.11
   0   1   1    0.82    0.11
   0   1   1    0.76    0.09
   0   1   1    0.75    0.10
   0   1   1    0.89    0.11
  -1  -1  -1  171.12    8.63
  -1  -1  -1  170.76    8.70
   1   1   1  153.32    8.69
   1   1   1  160.76    8.62
   1   1   1  142.02   10.52
   1   1   1  151.07    8.58
  -2  -1  -1  194.12   14.53
  -2  -1  -1  197.58   10.43
  -2  -1  -1  188.59   12.61
  -2  -1  -1  192.77   10.31
   2   1   1  181.82   12.60
   2   1   1  192.87   10.32
   2   1   1  184.18   10.43
   2   1   1  184.91   10.29
   2   1   1  192.07   14.52
  -3  -1  -1   53.29    2.88
  -3  -1  -1   53.33    3.50
  -3  -1  -1   51.11    4.02
  -3  -1  -1   50.69    2.85
   3   1   1   50.14    2.88
   3   1   1   48.17    3.49
   3   1   1   53.02    2.85
   3   1   1   51.38    4.03
   3   1   1   52.28    2.86
  -4  -1  -1   44.72    3.59
  -4  -1  -1   45.75    2.54
  -4  -1  -1   44.41    2.56
  -4  -1  -1   49.67    3.13
   4   1   1   43.84    2.56
   4   1   1   42.80    2.53
   4   1   1   45.66    3.12
   4   1   1   47.26    2.56
  -5  -1  -1   13.29    0.89
  -5  -1  -1   14.11    0.90
  -5  -1  -1   14.17    0.84
  -5  -1  -1   15.13    1.31
   5   1   1   14.61    1.32
   5   1   1   15.70    0.96
   5   1   1   15.00    1.14
   5   1   1   14.05    0.89
   5   1   1   14.03    0.90
  -6  -1  -1   47.13    2.80
  -6  -1  -1   50.17    2.74
   6   1   1   47.01    2.81
   6   1   1   48.51    2.79
   6   1   1   49.77    4.01
   6   1   1   51.17    2.84
   6   1   1   50.91    3.46
  -7  -1  -1    4.78    0.49
   7   1   1    4.00    0.55
   7   1   1    4.39    0.45
   7   1   1    4.09    0.46
  -8  -1  -1    1.57    0.46
  -8  -1  -1    1.83    0.41
   8   1   1    1.39    0.51
  -9  -1  -1    1.24    0.50
  -9  -1  -1    2.29    0.55
   9   1   1    1.18    0.63
   9  -2  -1    0.83    0.66
  -9   2   1    0.47    0.59
   8  -2  -1    0.35    0.57
   8  -2  -1    0.42    0.42
  -8   2   1   -0.45    0.40
   7  -2  -1   37.80    2.21
   7  -2  -1   37.80    2.31
  -7   2   1   35.35    2.23
   6  -2  -1    6.43    0.62
   6  -2  -1    5.58    0.68
   6  -2  -1    5.66    0.50
   6  -2  -1    4.89    0.52
  -6   2   1    5.16    0.55
   5  -2  -1    6.73    0.79
   5  -2  -1    7.03    0.70
   5  -2  -1    7.06    0.55
   5  -2  -1    6.11    0.57
   5  -2  -1    6.75    0.54
  -5   2   1    6.28    0.54
  -5   2   1    7.75    0.63
  -5   2   1    6.20    0.56
   4  -2  -1   67.09    3.72
   4  -2  -1   72.82    5.27
   4  -2  -1   66.18    3.71
   4  -2  -1   65.45    3.75
   4  -2  -1   68.63    4.55
  -4   2   1   62.00    3.75
  -4   2   1   62.06    5.29
  -4   2   1   63.66    3.72
  -4   2   1   72.14    4.50
   3  -2  -1    4.43    0.51
   3  -2  -1    4.38    0.35
   3  -2  -1    3.94    0.40
   3  -2  -1    4.96    0.35
   3  -2  -1    4.11    0.37
  -3   2   1    4.28    0.37
  -3   2   1    4.52    0.36
  -3   2   1    3.94    0.35
  -3   2   1    3.98    0.53
   2  -2  -1   46.37    2.68
   2  -2  -1   53.03    3.80
   2  -2  -1   50.66    2.67
   2  -2  -1   48.52    3.26
   2  -2  -1   47.88    3.28
   2  -2  -1   49.45    2.71
  -2   2   1   49.55    2.72
  -2   2   1   43.05    3.81
  -2   2   1   46.11    2.68
  -2   2   1   49.32    3.24
   1  -2  -1   76.81    3.99
   1  -2  -1   66.73    5.55
   1  -2  -1   60.22    4.84
   1  -2  -1   70.38    4.79
   1  -2  -1   72.95    4.79
   1  -2  -1   76.47    3.92
   1  -2  -1   68.10    3.94
  -1   2   1   73.83    4.85
  -1   2   1   78.71    4.79
  -1   2   1   73.32    3.94
  -1   2   1   64.20    5.56
  -1   2   1   80.26    3.92
  -1   2   1   72.08    3.99
   0  -2  -1   18.23    1.04
   0  -2  -1   17.00    1.44
   0  -2  -1   19.23    1.26
   0  -2  -1   18.33    1.25
   0  -2  -1   17.30    1.03
   0   2   1   16.53    1.44
   0   2   1   17.64    1.26
   0   2   1   17.83    1.03
   0   2   1   17.24    1.01
   0   2   1   18.93    1.25
   0   2   1   19.25    1.04
  -1  -2  -1   19.58    1.14
  -1  -2  -1   21.56    1.41
  -1  -2  -1   19.26    1.14
   1   2   1   20.93    1.16
   1   2   1   21.09    1.40
   1   2   1   21.27    1.14
   1   2   1   20.24    1.14
  -2  -2  -1    0.58    0.10
  -2  -2  -1    0.77    0.15
  -2  -2  -1    0.74    0.10
   2   2   1    0.40    0.12
   2   2   1    0.61    0.10
   2   2   1    0.89    0.12
   2   2   1    1.18    0.10
  -3  -2  -1   55.90    3.30
  -3  -2  -1   64.21    4.03
  -3  -2  -1   60.26    3.27
   3   2   1   58.49    4.01
   3   2   1   59.52    3.26
   3   2   1   59.21    3.27
   3   2   1   56.92    3.30
   3   2   1   59.85    4.63
  -4  -2  -1    3.42    0.29
  -4  -2  -1    2.99    0.38
  -4  -2  -1    3.20    0.29
  -4  -2  -1    3.06    0.28
   4   2   1    3.74    0.32
   4   2   1    3.68    0.29
   4   2   1    3.86    0.39
   4   2   1    3.23    0.44
   4   2   1    3.32    0.29
  -5  -2  -1   17.37    1.06
  -5  -2  -1   17.09    1.06
  -5  -2  -1   16.54    1.05
   5   2   1   18.71    1.10
   5   2   1   17.40    1.06
   5   2   1   17.46    1.54
   5   2   1   17.54    1.05
   5   2   1   17.32    1.32
  -6  -2  -1   28.02    1.61
  -6  -2  -1   28.22    1.62
   6   2   1   27.26    1.60
   6   2   1   26.47    2.33
   6   2   1   29.07    1.65
   6   2   1   26.53    1.99
   6   2   1   24.58    1.60
  -7  -2  -1   54.52    3.00
  -7  -2  -1   54.05    3.00
   7   2   1   51.09    2.98
   7   2   1   53.93    3.05
   7   2   1   49.09    3.01
  -8  -2  -1    5.16    0.58
  -8  -2  -1    5.12    0.58
   8   2   1    5.96    0.70
  -9  -2  -1    0.95    0.44
   9   2   1    0.55    0.54
  -9   3   1    8.91    0.98
   8  -3  -1    0.81    0.44
   8  -3  -1    0.07    0.59
  -8   3   1    0.41    0.53
   7  -3  -1    0.07    0.45
   7  -3  -1    1.05    0.38
  -7   3   1    0.48    0.44
   6  -3  -1   71.48    4.12
   6  -3  -1   70.92    4.15
   6  -3  -1   71.15    5.06
  -6   3   1   77.94    4.16
   5  -3  -1    1.35    0.35
   5  -3  -1    1.40    0.29
   5  -3  -1    1.02    0.33
   5  -3  -1    1.81    0.44
   5  -3  -1    3.00    0.34
   5  -3  -1    1.57    0.28
  -5   3   1    1.74    0.35
  -5   3   1    1.02    0.27
  -5   3   1    1.27    0.27
   4  -3  -1   48.96    3.53
   4  -3  -1   52.88    2.92
   4  -3  -1   53.78    4.13
   4  -3  -1   52.95    2.91
   4  -3  -1   51.20    2.94
   4  -3  -1   51.69    3.55
  -4   3   1   49.38    4.18
  -4   3   1   48.62    2.94
  -4   3   1   55.18    3.50
  -4   3   1   50.93    2.92
   3  -3  -1  129.82    9.53
   3  -3  -1  124.18    8.23
   3  -3  -1  120.57    6.75
   3  -3  -1  122.41    6.72
   3  -3  -1  128.43    6.83
   3  -3  -1  114.45    8.28
  -3   3   1  125.69    6.76
  -3   3   1  114.43    9.56
  -3   3   1  119.65    6.84
  -3   3   1  131.27    8.19
   2  -3  -1   69.16    4.50
   2  -3  -1   69.46    3.76
   2  -3  -1   70.12    3.68
   2  -3  -1   69.45    3.72
   2  -3  -1   61.03    4.55
   2  -3  -1   69.32    5.25
  -2   3   1   66.73    3.77
  -2   3   1   67.28    3.71
  -2   3   1   59.17    5.26
  -2   3   1   68.44    4.48
   1  -3  -1    3.56    0.28
   1  -3  -1    3.18    0.32
   1  -3  -1    3.87    0.27
   1  -3  -1    3.66    0.24
   1  -3  -1    3.52    0.28
  -1   3   1    3.37    0.28
  -1   3   1    3.38    0.27
  -1   3   1    3.57    0.40
  -1   3   1    3.93    0.33
   0  -3  -1   52.00    2.96
   0  -3  -1   53.69    2.97
   0  -3  -1   53.67    3.60
   0  -3  -1   53.52    4.18
   0   3   1   53.61    2.93
   0   3   1   49.39    4.17
   0   3   1   55.09    2.96
   0   3   1   58.77    3.00
   0   3   1   54.70    3.60
   0   3   1   54.32    3.64
  -1  -3  -1    5.08    0.41
  -1  -3  -1    4.95    0.35
  -1  -3  -1    4.49    0.33
   1   3   1    5.76    0.34
   1   3   1    5.57    0.32
   1   3   1    5.24    0.40
   1   3   1    4.38    0.48
  -2  -3  -1  133.49    8.71
  -2  -3  -1  127.90    7.11
  -2  -3  -1  131.46    7.11
   2   3   1  124.56    8.68
   2   3   1  133.03    7.19
   2   3   1  126.59    7.09
   2   3   1  137.15    7.11
  -3  -3  -1   36.36    2.06
  -3  -3  -1   36.08    2.06
  -3  -3  -1   40.87    2.57
   3   3   1   36.02    2.06
   3   3   1   34.67    2.53
   3   3   1   37.82    2.06
   3   3   1   37.01    2.07
  -4  -3  -1   57.56    3.15
  -4  -3  -1   58.29    3.12
  -4  -3  -1   61.01    3.87
   4   3   1   54.06    3.12
   4   3   1   51.82    4.43
   4   3   1   54.19    3.14
   4   3   1   56.91    3.11
   4   3   1   55.39    3.83
  -5  -3  -1   48.38    2.66
   5   3   1   45.23    3.27
   5   3   1   47.48    2.68
   5   3   1   47.45    2.67
   5   3   1   47.48    2.65
  -6  -3  -1    5.40    0.45
   6   3   1    5.56    0.60
   6   3   1    4.91    0.44
   6   3   1    5.13    0.49
   6   3   1    4.86    0.43
  -7  -3  -1    2.27    0.36
   7   3   1    2.79    0.34
   7   3   1    3.06    0.45
  -8  -3  -1   14.93    1.04
   8   3   1   13.92    1.09
   8   3   1   14.53    1.01
  -9  -3  -1    1.39    0.48
   9   3   1    1.10    0.53
   8  -4  -1   13.22    1.14
   7  -4  -1    2.28    0.52
  -7   4   1    2.09    0.57
   6  -4  -1    0.12    0.34
   6  -4  -1   -0.32    0.37
  -6   4   1    0.10    0.38
   5  -4  -1   23.65    1.80
   5  -4  -1   23.17    1.50
   5  -4  -1   25.15    1.51
  -5   4   1   26.74    1.54
  -5   4   1   22.57    1.51
   4  -4  -1    3.01    0.55
   4  -4  -1    3.04    0.41
   4  -4  -1    3.53    0.37
   4  -4  -1    3.77    0.40
   4  -4  -1    3.39    0.38
   4  -4  -1    3.98    0.39
  -4   4   1    3.20    0.38
  -4   4   1    3.74    0.37
  -4   4   1    3.28    0.39
   3  -4  -1    6.40    0.50
   3  -4  -1    5.76    0.44
   3  -4  -1    5.39    0.51
   3  -4  -1    6.30    0.47
   3  -4  -1    6.02    0.54
   3  -4  -1    7.09    0.73
  -3   4   1    5.90    0.46
  -3   4   1    5.58    0.51
  -3   4   1    6.38    0.49
  -3   4   1    5.01    0.70
   2  -4  -1  193.81   13.43
   2  -4  -1  202.75   11.04
   2  -4  -1  199.73   13.41
   2  -4  -1  192.56   10.97
   2  -4  -1  187.18   13.56
   2  -4  -1  217.01   15.58
   2  -4  -1  208.12   11.17
  -2   4   1  192.74   15.56
  -2   4   1  206.91   11.04
  -2   4   1  208.52   13.58
  -2   4   1  196.97   11.17
  -2   4   1  224.41   13.43
   1  -4  -1  152.87   11.89
   1  -4  -1  135.53    8.42
   1  -4  -1  161.19    8.44
   1  -4  -1  147.07   10.36
  -1   4   1  163.68    8.53
  -1   4   1  169.50   10.37
  -1   4   1  144.26   11.87
  -1   4   1  162.99    8.43
   0  -4  -1  121.16    9.43
   0  -4  -1  126.52    6.70
   0  -4  -1  129.71    8.14
   0  -4  -1  117.03    6.68
   0   4   1  123.34    8.14
   0   4   1  120.43    6.64
   0   4   1  121.27    8.21
   0   4   1  125.58    6.69
   0   4   1  126.88    6.77
   0   4   1  113.05    9.41
  -1  -4  -1    7.68    0.67
  -1  -4  -1    7.03    0.49
  -1  -4  -1    7.10    0.56
   1   4   1    7.11    0.68
   1   4   1    7.26    0.54
   1   4   1    7.81    0.47
   1   4   1    7.29    0.47
   1   4   1    7.27    0.44
  -2  -4  -1  100.16    6.59
  -2  -4  -1   98.00    5.38
   2   4   1   95.38    5.35
   2   4   1   94.41    6.55
   2   4   1  100.35    5.43
   2   4   1  101.64    5.37
  -3  -4  -1   10.62    0.69
  -3  -4  -1   11.34    0.70
  -3  -4  -1   12.97    0.92
   3   4   1   11.33    0.87
   3   4   1   11.44    0.71
   3   4   1   12.34    0.71
   3   4   1   11.42    0.70
  -4  -4  -1    0.28    0.15
  -4  -4  -1    0.53    0.25
  -4  -4  -1    0.62    0.17
   4   4   1    0.51    0.16
   4   4   1    0.33    0.18
   4   4   1    0.42    0.20
   4   4   1    0.44    0.13
  -5  -4  -1    2.53    0.29
   5   4   1    2.44    0.37
   5   4   1    2.90    0.51
   5   4   1    2.82    0.30
   5   4   1    2.46    0.27
   5   4   1    2.48    0.32
  -6  -4  -1   10.55    0.77
   6   4   1   10.72    0.96
   6   4   1   11.98    0.82
   6   4   1   12.20    0.78
  -7  -4  -1    4.18    0.45
   7   4   1    4.42    0.43
   7   4   1    3.68    0.48
  -8  -4  -1    0.42    0.35
   8   4   1    0.11    0.28
   8   4   1   -0.06    0.40
  -9  -4  -1    0.31    0.40
   9   4   1   -0.27    0.44
   8  -5  -1    2.75    0.63
   7  -5  -1   20.93    1.46
   6  -5  -1   11.44    0.95
   5  -5  -1   41.81    2.57
  -5   5   1   48.33    2.60
  -5   5   1   41.68    2.61
   4  -5  -1   29.24    1.79
   4  -5  -1   30.25    1.84
   4  -5  -1   29.00    2.16
   4  -5  -1   36.91    2.66
  -4   5   1   29.93    1.86
  -4   5   1   30.67    1.84
   3  -5  -1  110.97    7.52
   3  -5  -1  131.03    8.74
   3  -5  -1  107.26    6.07
   3  -5  -1  112.79    6.15
   3  -5  -1  101.88    7.42
   3  -5  -1  103.54    7.39
  -3   5   1  107.63    6.22
  -3   5   1  112.93    7.39
  -3   5   1  117.84    6.15
   2  -5  -1   55.81    3.45
   2  -5  -1   74.13    4.95
   2  -5  -1   61.79    4.22
   2  -5  -1   57.21    4.13
   2  -5  -1   62.08    3.39
   2  -5  -1   63.20    3.47
  -2   5   1   58.69    4.90
  -2   5   1   64.67    3.46
  -2   5   1   59.56    3.51
  -2   5   1   65.99    4.24
   1  -5  -1   51.40    3.16
   1  -5  -1   65.52    4.54
   1  -5  -1   57.53    3.18
  -1   5   1   58.59    3.21
  -1   5   1   49.04    4.47
  -1   5   1   58.07    3.17
  -1   5   1   59.99    3.88
   0  -5  -1  209.33   16.48
   0  -5  -1  231.37   14.25
   0  -5  -1  219.41   11.70
   0   5   1  212.70   14.24
   0   5   1  221.14   11.69
   0   5   1  226.04   11.84
   0   5   1  193.52   16.45
   0   5   1  204.97   14.36
  -1  -5  -1   67.05    4.26
  -1  -5  -1   63.03    4.94
  -1  -5  -1   64.00    3.51
  -1  -5  -1   61.42    3.48
   1   5   1   64.91    3.45
   1   5   1   65.21    3.54
   1   5   1   60.57    4.23
   1   5   1   60.40    4.95
   1   5   1   63.15    3.50
  -2  -5  -1    5.35    0.38
  -2  -5  -1    5.40    0.42
  -2  -5  -1    5.87    0.51
   2   5   1    5.97    0.38
   2   5   1    5.28    0.60
   2   5   1    5.23    0.46
   2   5   1    5.61    0.39
   2   5   1    5.52    0.40
  -3  -5  -1   40.41    2.15
  -3  -5  -1   37.83    2.13
  -3  -5  -1   39.95    2.68
   3   5   1   37.56    2.16
   3   5   1   37.90    2.13
   3   5   1   38.21    2.14
   3   5   1   35.62    2.61
  -4  -5  -1   17.57    1.26
  -4  -5  -1   16.45    0.95
  -4  -5  -1   15.30    0.94
   4   5   1   15.35    0.95
   4   5   1   15.19    0.95
   4   5   1   15.66    0.95
   4   5   1   14.62    1.17
  -5  -5  -1   11.42    0.74
   5   5   1   11.81    0.78
   5   5   1   11.48    0.75
   5   5   1   11.43    0.93
   5   5   1   11.49    1.21
  -6  -5  -1    1.58    0.28
   6   5   1    0.59    0.29
   6   5   1    0.99    0.24
  -7  -5  -1    4.42    0.45
   7   5   1    4.66    0.52
   7   5   1    4.60    0.45
  -8  -5  -1    0.47    0.33
   8   5   1    0.15    0.40
   8   5   1    0.79    0.29
  -9  -5  -1    5.93    0.60
   9   5   1    4.88    0.54
   9   5   1    5.63    0.69
   7  -6  -1    7.20    0.84
   6  -6  -1   20.81    1.45
   5  -6  -1    8.26    0.72
  -5   6   1    6.78    0.69
   4  -6  -1   16.16    1.10
  -4   6   1   15.67    1.12
   3  -6  -1   83.78    4.89
   3  -6  -1  102.40    6.97
  -3   6   1   86.03    4.89
  -3   6   1   80.46    4.96
   2  -6  -1   61.41    3.63
   2  -6  -1   75.12    5.20
  -2   6   1   63.08    3.63
  -2   6   1   63.31    3.68
  -2   6   1   63.31    4.44
   1  -6  -1   55.70    3.00
  -1   6   1   51.55    3.65
  -1   6   1   55.13    3.03
  -1   6   1   51.44    4.23
  -1   6   1   52.89    2.98
   0  -6  -1   40.69    2.66
   0  -6  -1   40.39    2.23
   0  -6  -1   40.02    3.20
   0  -6  -1   39.85    2.25
   0   6   1   35.17    3.17
   0   6   1   40.92    2.24
   0   6   1   38.95    2.72
   0   6   1   39.97    2.27
   0   6   1   40.40    2.65
  -1  -6  -1  134.31    7.52
  -1  -6  -1  135.42   10.63
  -1  -6  -1  144.87    9.19
  -1  -6  -1  135.30    7.55
   1   6   1  126.54   10.64
   1   6   1  143.26    7.63
   1   6   1  139.20    7.47
   1   6   1  137.85    7.63
   1   6   1  136.18    9.15
   1   6   1  144.65    7.55
  -2  -6  -1   18.72    1.32
  -2  -6  -1   17.13    1.07
  -2  -6  -1   17.67    1.04
   2   6   1   17.81    1.06
   2   6   1   16.82    1.02
   2   6   1   18.69    1.07
   2   6   1   18.25    1.56
   2   6   1   18.17    1.27
  -3  -6  -1    1.31    0.29
  -3  -6  -1    0.47    0.17
  -3  -6  -1    1.05    0.22
   3   6   1    1.48    0.25
   3   6   1    0.67    0.17
   3   6   1    2.44    0.41
   3   6   1    0.97    0.19
   3   6   1    1.18    0.19
  -4  -6  -1   77.58    4.16
  -4  -6  -1   77.13    4.15
   4   6   1   73.82    4.15
   4   6   1   75.06    4.20
   4   6   1   72.04    5.08
  -5  -6  -1    0.95    0.24
   5   6   1    0.42    0.20
   5   6   1    0.52    0.26
   5   6   1    0.67    0.27
  -6  -6  -1    6.20    0.53
   6   6   1    6.91    0.60
   6   6   1    7.98    0.58
  -7  -6  -1   10.49    0.76
   7   6   1   10.74    0.83
   7   6   1   10.38    0.76
  -8  -6  -1    6.31    0.55
   8   6   1    5.50    0.54
   8   6   1    5.65    0.63
  -9  -6  -1    3.22    0.49
   9   6   1    3.47    0.58
   9   6   1    3.43    0.46
   7  -7  -1    0.70    0.57
   6  -7  -1    9.55    0.92
   5  -7  -1    1.53    0.48
  -5   7   1    2.50    0.51
   4  -7  -1   14.39    1.07
  -4   7   1   15.23    1.08
   3  -7  -1   24.64    1.58
  -3   7   1   25.67    1.60
  -3   7   1   26.19    1.89
   2  -7  -1    0.54    0.27
   2  -7  -1    0.90    0.48
  -2   7   1    0.62    0.27
  -2   7   1    0.42    0.26
   1  -7  -1  118.74    6.44
  -1   7   1  116.61    6.52
  -1   7   1  115.24    7.89
   0  -7  -1    2.27    0.28
   0  -7  -1    2.72    0.31
   0  -7  -1    2.42    0.48
   0   7   1    2.80    0.33
   0   7   1    2.96    0.33
  -1  -7  -1    5.64    0.51
  -1  -7  -1    6.43    0.68
  -1  -7  -1    5.37    0.42
  -1  -7  -1    5.66    0.46
   1   7   1    5.96    0.46
   1   7   1    5.66    0.48
   1   7   1    5.51    0.37
   1   7   1    4.94    0.66
   1   7   1    5.81    0.49
  -2  -7  -1   96.96    5.21
  -2  -7  -1   93.23    5.24
  -2  -7  -1   99.49    6.42
   2   7   1   99.92    5.30
   2   7   1   88.54    7.42
   2   7   1   93.19    5.17
   2   7   1   93.28    6.35
  -3  -7  -1    4.62    0.41
  -3  -7  -1    4.89    0.55
  -3  -7  -1    5.00    0.40
   3   7   1    4.47    0.37
   3   7   1    4.18    0.46
   3   7   1    4.06    0.37
  -4  -7  -1    1.15    0.24
   4   7   1    0.28    0.26
   4   7   1    0.28    0.19
   4   7   1    0.42    0.17
  -5  -7  -1   51.03    2.85
   5   7   1   51.48    2.90
   5   7   1   50.76    3.51
   5   7   1   49.83    2.87
  -6  -7  -1    5.99    0.51
   6   7   1    6.01    0.52
   6   7   1    5.98    0.56
  -7  -7  -1    0.06    0.28
   7   7   1   -0.11    0.36
   7   7   1    0.00    0.28
  -8  -7  -1    8.36    0.66
   8   7   1    6.86    0.71
   8   7   1    7.91    0.68
  -9  -7  -1    4.82    0.53
   9   7   1    4.68    0.58
   9   7   1    4.70    0.63
   6  -8  -1    5.68    0.77
   5  -8  -1    9.25    0.88
  -5   8   1    9.64    0.90
   4  -8  -1    0.29    0.38
  -4   8   1   -0.43    0.35
   3  -8  -1   69.63    4.01
  -3   8   1   68.64    4.06
  -3   8   1   73.15    4.89
   2  -8  -1    6.15    0.59
  -2   8   1    6.76    0.59
  -2   8   1    7.51    0.69
   1  -8  -1    0.29    0.26
  -1   8   1    0.33    0.28
  -1   8   1    3.20    0.35
   0  -8  -1  150.01   10.35
   0  -8  -1  127.65    7.26
   0   8   1  130.68    7.37
   0   8   1  123.36    8.91
  -1  -8  -1    0.70    0.23
  -1  -8  -1    0.62    0.20
  -1  -8  -1    0.21    0.31
   1   8   1    0.26    0.26
  -2  -8  -1    1.93    0.28
  -2  -8  -1    0.34    0.29
  -2  -8  -1    0.87    0.20
   2   8   1    0.88    0.22
   2   8   1    0.17    0.23
   2   8   1    0.69    0.18
  -3  -8  -1  106.28    6.91
  -3  -8  -1  106.83    5.56
  -3  -8  -1  100.23    5.58
   3   8   1  100.84    5.54
   3   8   1   96.33    5.65
   3   8   1   97.77    6.79
  -4  -8  -1   18.23    1.13
   4   8   1   18.73    1.38
   4   8   1   19.46    1.13
   4   8   1   17.42    1.15
  -5  -8  -1    2.23    0.34
   5   8   1    2.64    0.34
   5   8   1    2.69    0.34
   5   8   1    1.88    0.40
  -6  -8  -1   17.31    1.08
   6   8   1   17.42    1.13
   6   8   1   16.77    1.12
  -7  -8  -1    6.72    0.58
   7   8   1    6.11    0.64
   7   8   1    7.23    0.62
  -8  -8  -1    3.02    0.44
   8   8   1    2.90    0.46
   8   8   1    3.13    0.55
   6  -9  -1   -0.57    0.57
   5  -9  -1    8.97    0.89
  -5   9   1    9.19    0.92
   4  -9  -1    3.56    0.59
  -4   9   1    2.92    0.52
   3  -9  -1    1.05    0.42
  -3   9   1    0.39    0.41
   2  -9  -1   23.63    1.51
  -2   9   1   24.62    1.56
   1  -9  -1    0.37    0.30
  -1   9   1    0.34    0.31
   0  -9  -1    2.43    0.34
   0   9   1    2.17    0.37
  -1  -9  -1   18.56    1.12
   1   9   1   18.00    1.20
  -2  -9  -1    0.89    0.24
   2   9   1    0.74    0.30
   2   9   1    0.91    0.31
  -3  -9  -1   15.90    0.95
   3   9   1   14.77    1.02
  -4  -9  -1   11.34    0.78
   4   9   1   11.52    0.79
   4   9   1   12.58    0.84
   4   9   1   11.72    0.96
  -5  -9  -1   19.49    1.16
   5   9   1   19.27    1.20
   5   9   1   18.44    1.22
  -6  -9  -1    0.38    0.29
   6   9   1    0.47    0.30
   6   9   1    0.15    0.33
  -7  -9  -1    1.84    0.33
   7   9   1    1.00    0.43
   7   9   1    1.23    0.37
  -8  -9  -1   10.98    0.78
   8   9   1    9.66    0.87
   8   9   1   10.71    0.87
   5 -10  -1    5.53    0.76
  -5  10   1    5.75    0.80
   4 -10  -1    7.13    0.80
  -4  10   1    8.44    0.85
   3 -10  -1    1.10    0.45
  -3  10   1    0.07    0.40
   2 -10  -1   17.22    1.14
  -2  10   1   15.69    1.21
   1 -10  -1   11.38    0.81
  -1  10   1   10.54    0.89
   0 -10  -1    6.88    0.57
   0  10   1    6.92    0.65
  -1 -10  -1   24.65    1.40
   1  10   1   23.55    1.55
  -2 -10  -1    3.22    0.25
   2  10   1    2.33    0.45
   3  10   1    9.63    0.78
   4  10   1    2.85    0.42
   5  10   1    5.94    0.57
   6  10   1    8.78    0.72
   6  10   1    8.06    0.69
   7  10   1    0.20    0.42
   7  10   1    0.48    0.38
   4 -11  -1   17.93    1.31
  -4  11   1   17.78    1.37
   3 -11  -1   -0.25    0.42
  -3  11   1    0.33    0.50
   2 -11  -1    1.47    0.41
  -2  11   1    1.27    0.46
   1 -11  -1   26.59    1.59
  -1  11   1   27.21    1.75
   0 -11  -1    3.91    0.34
   0  11   1    3.46    0.52
   1  11   1    1.00    0.44
   2  11   1   24.38    1.61
   3  11   1    0.05    0.37
   3  11   1   -0.47    0.38
   4  11   1    1.95    0.43
   5  11   1    0.61    0.38
   6  11   1   -0.25    0.36
   7  11   1    0.12    0.40
   2 -12  -1    2.21    0.37
  -2  12   1    2.26    0.60
  -1  12   1    0.31    0.49
   0  12   1   20.93    1.48
   1  12   1    1.86    0.53
   2  12   1    1.02    0.50
   3  12   1    4.63    0.65
   4  12   1   -0.24    0.46
   4  12   1   -0.33    0.42
   5  12   1    9.04    0.82
   6  12   1    0.80    0.44
   0  13   1    0.80    0.57
   1  13   1   12.79    1.10
   2  13   1   10.52    1.00
   3  13   1    0.75    0.55
   4  13   1    0.19    0.55
   3  12  -2    4.70    0.71
   2  12  -2    1.92    0.57
   1  12  -2    0.62    0.49
   0  12  -2    8.90    0.85
   5  11  -2    0.69    0.42
   4  11  -2    0.67    0.42
   3  11  -2    6.84    0.70
   3  11  -2    6.61    0.71
   2  11  -2   26.74    1.73
   1  11  -2    0.38    0.42
   0  11  -2    1.57    0.50
  -1  11  -2   15.24    1.18
  -2  11  -2    0.36    0.48
   6  10  -2    0.52    0.37
   5  10  -2    0.57    0.36
   4  10  -2    5.77    0.55
   3  10  -2   -0.01    0.34
   2  10  -2    1.35    0.42
   1  10  -2   41.83    2.49
   0  10  -2    7.34    0.68
  -1  10  -2    0.21    0.39
  -2  10  -2    7.90    0.76
  -3  10  -2    1.07    0.50
  -4  10  -2    1.96    0.55
   7   9  -2    1.96    0.41
   7   9  -2    1.78    0.48
   6   9  -2    7.65    0.64
   6   9  -2    6.79    0.65
   5   9  -2    1.49    0.34
   4   9  -2    0.19    0.27
   3   9  -2   16.51    1.07
   2   9  -2    0.10    0.29
   2   9  -2   -0.26    0.29
   1   9  -2    0.42    0.32
   0   9  -2   27.82    1.69
  -1   9  -2   -0.30    0.32
  -2   9  -2    6.18    0.62
  -3   9  -2   44.29    2.68
  -4   9  -2   13.97    1.14
  -5   9  -2    5.52    0.76
   5  -9   2    6.32    0.56
   8   8  -2    0.78    0.37
   8   8  -2    0.04    0.47
   7   8  -2    0.53    0.39
   7   8  -2    0.99    0.34
   6   8  -2   -0.23    0.26
   6   8  -2    0.25    0.35
   5   8  -2    0.88    0.28
   5   8  -2    1.24    0.32
   4   8  -2    2.40    0.31
   4   8  -2    2.32    0.40
   4   8  -2    2.32    0.35
   3   8  -2    9.57    0.67
   2   8  -2    6.14    0.52
   1   8  -2    0.58    0.28
   0   8  -2   30.68    1.82
  -1   8  -2    3.98    0.42
  -2   8  -2    2.32    0.39
  -3   8  -2    0.31    0.37
  -4   8  -2   24.35    1.62
   4  -8   2   24.29    1.45
  -5   8  -2    6.99    0.73
   5  -8   2    5.85    0.59
  -6   8  -2    0.67    0.53
   6  -8   2   -0.04    0.42
   8   7  -2    6.36    0.58
   8   7  -2    5.32    0.68
   7   7  -2    1.04    0.32
   7   7  -2    0.72    0.42
   6   7  -2    0.86    0.37
   6   7  -2    0.74    0.26
   5   7  -2   26.48    1.59
   5   7  -2   27.45    1.62
   4   7  -2    8.23    0.62
   4   7  -2    7.80    0.74
   4   7  -2    8.20    0.57
   3   7  -2   26.28    1.47
   3   7  -2   26.17    1.48
   3   7  -2   23.40    1.80
   2   7  -2    1.04    0.21
   2   7  -2    1.17    0.26
   2   7  -2    1.44    0.37
   2   7  -2    1.79    0.22
  -2  -7   2    1.52    0.39
   1   7  -2   17.70    1.10
   1   7  -2   18.29    1.10
   0   7  -2    0.17    0.21
   0  -7   2    0.18    0.37
  -1   7  -2   40.97    2.36
  -2   7  -2    9.12    0.71
  -3   7  -2   22.64    1.50
   3  -7   2   24.43    1.38
  -4   7  -2    1.19    0.41
   4  -7   2    1.33    0.32
  -5   7  -2    1.43    0.48
   5  -7   2    0.67    0.36
  -6   7  -2    7.97    0.83
   6  -7   2    7.82    0.72
   9   6  -2   -0.24    0.52
   9   6  -2    0.95    0.37
   8   6  -2    1.04    0.35
   8   6  -2    1.90    0.48
   7   6  -2    5.17    0.49
   7   6  -2    4.84    0.57
   6   6  -2    0.23    0.23
   6   6  -2    0.37    0.30
   5   6  -2   19.86    1.25
   5   6  -2   19.57    1.51
   5   6  -2   20.45    1.21
   4   6  -2   36.09    2.63
   4   6  -2   38.35    2.16
   4   6  -2   38.65    2.15
   3   6  -2    2.98    0.25
   3   6  -2    2.92    0.31
   3   6  -2    2.57    0.36
  -3  -6   2    3.87    0.50
   2   6  -2    1.30    0.17
   2   6  -2    1.44    0.20
   2   6  -2    0.77    0.23
   2   6  -2    1.36    0.20
   2   6  -2    1.48    0.33
  -2  -6   2    1.53    0.36
   1   6  -2   41.79    2.97
   1   6  -2   43.00    2.42
   1   6  -2   44.14    2.47
   1   6  -2   45.30    3.02
   1   6  -2   46.95    2.47
  -1  -6   2   42.73    3.03
   0   6  -2    1.96    0.17
   0   6  -2    1.76    0.20
   0   6  -2    2.14    0.24
   0   6  -2    2.07    0.23
   0   6  -2    1.92    0.26
   0  -6   2    1.70    0.43
  -1   6  -2    2.36    0.30
  -1   6  -2    2.44    0.27
   1  -6   2    2.45    0.53
  -2   6  -2   33.96    2.09
  -2   6  -2   35.07    2.10
   2  -6   2   35.08    2.00
   2  -6   2   43.32    3.13
   2  -6   2   35.34    1.99
  -3   6  -2    1.71    0.31
  -3   6  -2    2.12    0.34
   3  -6   2    1.76    0.26
  -4   6  -2    1.31    0.34
  -4   6  -2    1.23    0.34
   4  -6   2    0.94    0.28
  -5   6  -2   16.86    1.15
   5  -6   2   15.42    1.08
  -6   6  -2   -0.29    0.37
   6  -6   2    0.02    0.36
  -7   6  -2   10.51    0.95
   7  -6   2   10.00    0.90
   9   5  -2    0.74    0.51
   9   5  -2    0.18    0.35
  -9  -5   2    0.17    0.33
   8   5  -2    3.18    0.44
   8   5  -2    3.91    0.60
  -8  -5   2    3.13    0.37
   7   5  -2   -0.10    0.25
   7   5  -2   -0.06    0.33
  -7  -5   2    0.18    0.24
   6   5  -2   22.52    1.40
   6   5  -2   22.50    1.36
  -6  -5   2   23.30    1.27
  -6  -5   2   21.06    1.27
   5   5  -2    6.13    0.64
   5   5  -2    6.85    0.50
   5   5  -2    5.95    0.53
   4   5  -2    0.09    0.14
   4   5  -2   -0.02    0.21
   4   5  -2    0.39    0.22
   3   5  -2  115.49    6.17
   3   5  -2  105.32    7.48
   3   5  -2  108.02    6.11
  -3  -5   2  118.71    7.56
   2   5  -2   96.39    5.58
   2   5  -2   90.23    6.83
   2   5  -2   99.95    5.63
   2   5  -2  118.47    5.66
  -2  -5   2  106.75    6.90
   1   5  -2    1.24    0.16
   1   5  -2    1.13    0.33
   1   5  -2    0.83    0.21
   1   5  -2    1.22    0.19
   1   5  -2    1.21    0.18
   1   5  -2    1.03    0.13
  -1  -5   2    1.27    0.25
   0   5  -2   47.56    3.18
   0   5  -2   49.01    2.63
   0   5  -2   39.47    3.74
   0   5  -2   49.49    3.17
   0   5  -2   44.42    2.66
   0   5  -2   49.35    2.65
   0   5  -2   48.18    2.59
   0  -5   2   49.68    2.60
   0  -5   2   46.57    3.79
  -1   5  -2   32.12    1.87
  -1   5  -2   34.17    2.17
  -1   5  -2   31.40    2.19
  -1   5  -2   32.09    1.85
  -1   5  -2   30.36    2.64
  -1   5  -2   33.49    1.83
  -1   5  -2   32.70    2.18
   1  -5   2   32.12    1.78
   1  -5   2   32.18    2.70
  -2   5  -2   24.55    1.65
  -2   5  -2   25.12    1.72
  -2   5  -2   24.26    1.45
  -2   5  -2   24.21    1.45
  -2   5  -2   27.72    1.66
   2  -5   2   23.47    1.40
   2  -5   2   22.33    1.65
   2  -5   2   27.91    2.19
   2  -5   2   22.24    1.37
   2  -5   2   24.83    1.38
  -3   5  -2    2.68    0.37
  -3   5  -2    4.67    0.46
  -3   5  -2    3.52    0.37
   3  -5   2    4.58    0.76
   3  -5   2    3.99    0.34
  -4   5  -2    3.23    0.42
  -4   5  -2    3.23    0.39
   4  -5   2    3.04    0.35
  -5   5  -2    2.39    0.36
  -5   5  -2    2.83    0.44
   5  -5   2    2.11    0.37
  -6   5  -2    1.04    0.39
  -6   5  -2    1.35    0.38
   6  -5   2    1.56    0.41
  -7   5  -2   -0.14    0.39
   7  -5   2    0.54    0.44
   9   4  -2    0.65    0.51
   9   4  -2    0.77    0.35
  -9  -4   2    0.99    0.40
   8   4  -2   15.62    1.10
   8   4  -2   17.37    1.20
  -8  -4   2   15.87    1.04
   7   4  -2    1.66    0.31
   7   4  -2    0.82    0.41
  -7  -4   2    0.49    0.26
   6   4  -2    5.61    0.54
   6   4  -2    5.40    0.47
  -6  -4   2    5.91    0.45
   5   4  -2   53.42    4.17
   5   4  -2   52.97    2.91
   5   4  -2   49.60    2.89
   5   4  -2   51.67    3.56
  -5  -4   2   52.97    2.83
  -5  -4   2   47.80    2.82
   4   4  -2    7.85    0.62
   4   4  -2    8.80    0.75
   4   4  -2    9.58    0.58
   3   4  -2    3.05    0.34
   3   4  -2    2.64    0.23
   3   4  -2    3.34    0.27
   3   4  -2    2.50    0.27
  -3  -4   2    2.88    0.38
   2   4  -2  435.90   23.28
   2   4  -2  460.54   23.61
   2   4  -2  403.23   28.50
   2   4  -2  412.75   32.88
  -2  -4   2  438.05   28.52
   1   4  -2  148.55    8.08
   1   4  -2  145.00    9.77
   1   4  -2  148.50    7.98
   1   4  -2  146.63    9.80
   1   4  -2  144.01    8.07
   1   4  -2  136.56   11.33
   1   4  -2  152.02    8.07
  -1  -4   2  140.76    9.80
  -1  -4   2  160.80    7.99
   0   4  -2   11.13    0.63
   0   4  -2   11.23    0.63
   0   4  -2   10.09    0.67
   0   4  -2   11.30    0.62
   0   4  -2   10.82    0.78
   0   4  -2   10.12    0.76
   0   4  -2   11.12    0.63
   0   4  -2    9.13    0.96
   0  -4   2   10.62    0.99
   0  -4   2   10.29    0.63
  -1   4  -2  147.67    8.04
  -1   4  -2  150.73    8.03
  -1   4  -2  159.42    8.03
  -1   4  -2  146.81    9.68
  -1   4  -2  161.98    9.68
  -1   4  -2  131.86   11.23
   1  -4   2  141.21    7.91
   1  -4   2  134.31   11.26
   1  -4   2  137.17    9.67
  -2   4  -2   46.08    2.50
  -2   4  -2   47.44    3.00
  -2   4  -2   45.36    2.50
  -2   4  -2   41.54    3.51
  -2   4  -2   42.98    2.46
  -2   4  -2   44.17    2.95
   2  -4   2   46.36    3.59
   2  -4   2   40.47    2.96
   2  -4   2   40.94    2.44
   2  -4   2   42.78    2.43
   2  -4   2   46.10    2.43
  -3   4  -2   22.90    1.53
  -3   4  -2   21.82    1.33
  -3   4  -2   21.47    1.35
   3  -4   2   23.97    1.35
   3  -4   2   20.14    1.30
   3  -4   2   21.22    1.29
   3  -4   2   23.32    1.61
   3  -4   2   23.83    2.00
  -4   4  -2    7.63    0.63
  -4   4  -2    7.54    0.61
   4  -4   2    9.65    1.08
   4  -4   2    8.52    0.61
   4  -4   2    9.54    0.79
   4  -4   2    8.03    0.82
  -5   4  -2    5.70    0.55
  -5   4  -2    5.59    0.49
   5  -4   2    5.82    0.50
   5  -4   2    6.14    0.66
  -6   4  -2    6.54    0.63
  -6   4  -2    6.56    0.58
   6  -4   2    6.19    0.59
  -7   4  -2   -0.43    0.38
   7  -4   2    0.71    0.41
   8  -4   2    3.14    0.58
   9   3  -2    0.16    0.36
   9   3  -2    0.27    0.55
  -9  -3   2    0.14    0.44
   8   3  -2    2.46    0.40
   8   3  -2    2.75    0.56
  -8  -3   2    2.24    0.41
   7   3  -2   26.13    1.53
   7   3  -2   26.08    1.60
  -7  -3   2   23.26    1.49
   6   3  -2    0.37    0.34
   6   3  -2    0.87    0.24
  -6  -3   2    0.95    0.24
   5   3  -2    3.25    0.44
   5   3  -2    3.16    0.30
   5   3  -2    3.53    0.56
   5   3  -2    3.58    0.38
  -5  -3   2    3.36    0.30
  -5  -3   2    3.37    0.29
   4   3  -2   98.98    5.46
   4   3  -2   96.35    6.68
   4   3  -2   97.29    5.49
   4   3  -2  103.52    5.43
  -4  -3   2  102.94    6.71
  -4  -3   2  101.22    5.41
  -4  -3   2   93.95    5.40
   3   3  -2    9.61    0.58
   3   3  -2    9.35    0.60
   3   3  -2    9.37    0.76
   3   3  -2   10.09    0.63
  -3  -3   2   10.52    0.80
   2   3  -2   25.18    1.43
   2   3  -2   26.56    1.45
   2   3  -2   23.82    1.76
   2   3  -2   24.55    1.41
  -2  -3   2   27.10    1.79
   1   3  -2   45.50    3.16
   1   3  -2   48.55    2.59
   1   3  -2   44.30    3.69
   1   3  -2   46.43    2.61
   1   3  -2   44.84    3.18
  -1  -3   2   48.41    3.19
  -1  -3   2   50.36    2.59
   0   3  -2   60.26    3.09
   0   3  -2   55.62    3.75
   0   3  -2   58.55    3.75
   0   3  -2   50.48    4.36
   0   3  -2   55.40    3.11
   0  -3   2   53.74    3.06
   0  -3   2   57.29    4.38
  -1   3  -2    1.23    0.17
  -1   3  -2    1.21    0.12
  -1   3  -2    1.04    0.16
  -1   3  -2    1.39    0.14
  -1   3  -2    0.79    0.23
   1  -3   2    1.14    0.14
   1  -3   2    0.87    0.26
   1  -3   2    0.99    0.16
  -2   3  -2   43.54    2.41
  -2   3  -2   44.70    2.41
  -2   3  -2   42.06    3.39
  -2   3  -2   46.89    2.90
  -2   3  -2   44.52    2.87
  -2   3  -2   41.19    2.37
   2  -3   2   41.17    2.90
   2  -3   2   42.97    2.35
   2  -3   2   37.75    2.36
   2  -3   2   41.59    2.38
   2  -3   2   41.97    3.43
  -3   3  -2   41.71    3.62
  -3   3  -2   47.04    2.54
  -3   3  -2   47.41    2.56
  -3   3  -2   47.38    3.05
  -3   3  -2   45.82    2.57
   3  -3   2   45.91    2.52
   3  -3   2   45.64    2.58
   3  -3   2   50.62    3.71
   3  -3   2   42.79    3.13
   3  -3   2   38.44    2.51
  -4   3  -2   43.23    2.42
  -4   3  -2   43.57    2.42
  -4   3  -2   44.04    2.89
  -4   3  -2   41.90    2.44
   4  -3   2   47.58    3.53
   4  -3   2   40.29    2.46
   4  -3   2   42.21    2.39
   4  -3   2   36.35    2.97
  -5   3  -2    5.28    0.46
  -5   3  -2    4.36    0.41
   5  -3   2    5.37    0.45
   5  -3   2    4.70    0.54
   5  -3   2    4.07    0.59
  -6   3  -2   18.10    1.21
  -6   3  -2   19.23    1.16
   6  -3   2   17.89    1.17
   6  -3   2   16.57    1.28
  -7   3  -2    0.15    0.36
   7  -3   2   -0.19    0.49
   7  -3   2    0.08    0.34
   8  -3   2    0.50    0.43
   9   2  -2    4.69    0.57
   9   2  -2    5.49    0.75
  -9  -2   2    5.60    0.67
   8   2  -2   -0.19    0.26
   8   2  -2    0.56    0.45
  -8  -2   2    0.44    0.39
   7   2  -2    3.86    0.42
   7   2  -2    4.65    0.55
  -7  -2   2    4.14    0.46
   6   2  -2   34.45    2.07
   6   2  -2   36.99    2.58
   6   2  -2   36.24    2.12
  -6  -2   2   35.17    2.05
   5   2  -2   15.97    1.04
   5   2  -2   16.87    1.01
   5   2  -2   16.19    1.26
   5   2  -2   16.65    1.47
  -5  -2   2   15.69    0.99
   4   2  -2   15.41    1.23
   4   2  -2   16.51    0.98
   4   2  -2   16.58    0.97
   4   2  -2   17.23    1.44
   4   2  -2   16.46    1.02
  -4  -2   2   17.00    1.24
  -4  -2   2   15.91    0.95
  -4  -2   2   16.48    0.96
   3   2  -2  127.26    6.83
   3   2  -2  127.94    6.85
   3   2  -2  128.07    6.91
   3   2  -2  120.17    8.39
  -3  -2   2  117.63    6.82
  -3  -2   2  123.61    6.82
  -3  -2   2  134.36    8.40
   2   2  -2   95.15    5.28
   2   2  -2   97.48    5.29
   2   2  -2   95.00    5.25
   2   2  -2   94.76    5.24
   2   2  -2   94.60    6.42
  -2  -2   2   99.11    6.43
   1   2  -2  497.00   26.54
   1   2  -2  500.40   37.49
   1   2  -2  492.63   32.53
   1   2  -2  530.87   26.80
   1   2  -2  448.24   32.50
  -1  -2   2  496.50   26.57
  -1  -2   2  466.34   32.52
   0   2  -2   82.45    6.63
   0   2  -2   93.78    5.75
   0   2  -2   88.70    4.74
   0   2  -2   87.55    5.74
   0  -2   2   80.44    5.74
   0  -2   2   88.57    6.64
   0  -2   2   81.42    4.69
  -1   2  -2  269.74   17.50
  -1   2  -2  263.99   14.49
  -1   2  -2  288.66   14.49
  -1   2  -2  292.00   14.46
  -1   2  -2  249.26   20.16
   1  -2   2  265.11   14.34
   1  -2   2  253.96   17.49
   1  -2   2  262.08   14.28
   1  -2   2  263.35   14.34
   1  -2   2  230.48   20.16
  -2   2  -2   12.89    1.18
  -2   2  -2   13.17    0.81
  -2   2  -2   14.67    0.83
  -2   2  -2   16.53    0.98
  -2   2  -2   13.48    0.97
  -2   2  -2   13.79    0.82
   2  -2   2   12.69    0.85
   2  -2   2   11.66    0.79
   2  -2   2   15.05    1.24
   2  -2   2   14.42    0.80
   2  -2   2   12.65    1.02
  -3   2  -2    2.27    0.38
  -3   2  -2    2.00    0.23
  -3   2  -2    1.96    0.22
  -3   2  -2    1.97    0.24
  -3   2  -2    2.26    0.24
   3  -2   2    2.20    0.23
   3  -2   2    2.17    0.33
   3  -2   2    2.05    0.20
   3  -2   2    2.01    0.21
   3  -2   2    2.06    0.30
   3  -2   2    2.36    0.42
  -4   2  -2   83.27    5.18
  -4   2  -2   78.75    6.07
  -4   2  -2   80.90    4.28
  -4   2  -2   78.47    4.27
  -4   2  -2   78.80    4.31
   4  -2   2   75.71    4.25
   4  -2   2   73.20    5.19
   4  -2   2   72.89    4.29
   4  -2   2   66.21    5.22
   4  -2   2   80.20    6.09
  -5   2  -2    4.68    0.49
  -5   2  -2    4.88    0.45
  -5   2  -2    3.53    0.39
  -5   2  -2    4.29    0.39
   5  -2   2    4.84    0.41
   5  -2   2    4.46    0.68
   5  -2   2    4.21    0.47
   5  -2   2    4.61    0.54
  -6   2  -2    9.01    0.66
  -6   2  -2    9.73    0.74
   6  -2   2    9.28    0.70
   6  -2   2    8.61    0.92
   6  -2   2    8.99    0.77
   7  -2   2   30.71    1.81
   7  -2   2   28.35    1.92
   8  -2   2    0.23    0.36
   8  -2   2    1.18    0.61
   9  -2   2    0.45    0.48
   9   1  -2    0.62    0.63
  -9  -1   2    0.87    0.50
   8   1  -2   -0.48    0.43
   8   1  -2    0.05    0.28
  -8  -1   2    0.40    0.38
  -8  -1   2    0.21    0.39
   7   1  -2   15.94    1.14
   7   1  -2   15.53    1.04
  -7  -1   2   15.49    1.06
  -7  -1   2   15.73    1.06
   6   1  -2   28.59    1.77
   6   1  -2   28.30    1.70
   6   1  -2   28.17    2.12
  -6  -1   2   29.40    1.70
  -6  -1   2   28.23    1.69
   5   1  -2   31.01    1.85
   5   1  -2   31.30    1.84
   5   1  -2   34.60    1.89
   5   1  -2   33.16    2.64
   5   1  -2   32.75    2.29
  -5  -1   2   31.17    1.84
  -5  -1   2   30.40    1.83
   4   1  -2   43.12    3.08
   4   1  -2   45.19    2.52
   4   1  -2   44.10    2.49
   4   1  -2   47.31    2.54
   4   1  -2   42.92    3.55
  -4  -1   2   42.39    2.48
  -4  -1   2   44.71    2.49
  -4  -1   2   47.30    3.09
  -4  -1   2   45.50    2.49
   3   1  -2   42.02    2.41
   3   1  -2   42.53    2.99
   3   1  -2   43.86    3.44
   3   1  -2   45.09    2.44
   3   1  -2   45.88    2.45
  -3  -1   2   41.16    2.40
  -3  -1   2   46.97    2.99
  -3  -1   2   43.01    2.41
  -3  -1   2   43.33    2.41
   2   1  -2   66.97    3.61
   2   1  -2   62.29    4.42
   2   1  -2   62.57    3.60
   2   1  -2   67.03    3.63
   2   1  -2   69.48    3.63
  -2  -1   2   66.73    4.42
  -2  -1   2   66.25    3.61
  -2  -1   2   63.74    3.58
   1   1  -2    2.41    0.21
   1   1  -2    3.03    0.26
   1   1  -2    2.31    0.24
  -1  -1   2    2.23    0.20
  -1  -1   2    2.87    0.25
   0   1  -2  349.45   25.55
   0   1  -2  392.41   25.58
   0   1  -2  382.97   29.49
   0  -1   2  367.46   25.55
   0  -1   2  384.30   20.87
   0  -1   2  439.32   29.51
  -1   1  -2  165.61   13.98
  -1   1  -2  194.49    9.94
  -1   1  -2  203.50   10.07
  -1   1  -2  197.53   12.14
   1  -1   2  187.29    9.95
   1  -1   2  159.60   13.99
   1  -1   2  190.06    9.92
   1  -1   2  194.99   12.15
   1  -1   2  154.87    9.92
  -2   1  -2  179.40   14.65
  -2   1  -2  205.01   10.52
  -2   1  -2  202.63   10.40
  -2   1  -2  196.94   12.70
   2  -1   2  171.99   10.40
   2  -1   2  201.00   10.39
   2  -1   2  181.09   14.67
  -3   1  -2  106.16    8.36
  -3   1  -2  112.29    5.98
  -3   1  -2  111.39    7.21
  -3   1  -2  110.53    5.91
   3  -1   2  117.06    8.39
   3  -1   2  108.41    5.90
   3  -1   2  110.28    5.90
   3  -1   2   92.72    7.23
   3  -1   2  107.14    5.93
   3  -1   2  104.15    7.25
  -4   1  -2    1.20    0.34
  -4   1  -2    1.27    0.24
  -4   1  -2    1.11    0.22
  -4   1  -2    0.80    0.17
  -4   1  -2    1.21    0.18
   4  -1   2    1.29    0.27
   4  -1   2    0.95    0.34
   4  -1   2    1.04    0.29
   4  -1   2    0.99    0.22
   4  -1   2    1.31    0.20
  -5   1  -2   95.85    5.27
  -5   1  -2   94.24    5.27
  -5   1  -2  104.24    6.42
  -5   1  -2   93.68    5.32
   5  -1   2   91.46    6.47
   5  -1   2   91.13    5.29
   5  -1   2   94.90    7.47
   5  -1   2   95.02    5.25
  -6   1  -2   17.65    1.22
  -6   1  -2   19.76    1.18
  -6   1  -2   20.81    1.24
   6  -1   2   19.28    1.21
   6  -1   2   21.11    1.33
   6  -1   2   18.79    1.56
  -7   1  -2    5.76    0.59
   7  -1   2    5.17    0.68
   7  -1   2    5.57    0.55
   8  -1   2    6.29    0.83
   8  -1   2    6.59    0.65
   9  -1   2    1.23    0.49
   9  -1   2    0.50    0.72
   9   0  -2    1.41    0.68
  -9   0   2    2.57    0.59
  -9   0   2    2.00    0.57
   8   0  -2   14.38    1.08
   8   0  -2   15.49    1.24
  -8   0   2   17.15    1.16
   7   0  -2    8.52    0.80
   7   0  -2    8.93    0.73
  -7   0   2    9.91    0.76
   6   0  -2    7.93    0.62
   6   0  -2    8.92    0.74
   6   0  -2    7.57    0.82
  -6   0   2    8.04    0.65
   5   0  -2  106.76    8.22
   5   0  -2  105.68    5.82
   5   0  -2  104.66    7.15
   5   0  -2  105.59    5.84
   5   0  -2  103.68    5.88
  -5   0   2  107.14    5.82
   4   0  -2    1.39    0.28
   4   0  -2    1.69    0.32
   4   0  -2    1.54    0.21
   4   0  -2    1.29    0.24
   4   0  -2    1.38    0.20
  -4   0   2    1.38    0.18
  -4   0   2    1.82    0.28
  -4   0   2    1.28    0.19
  -4   0   2    1.80    0.35
   3   0  -2  130.71    9.54
   3   0  -2  120.30    8.28
   3   0  -2  122.85    6.76
   3   0  -2  128.72    6.84
   3   0  -2  120.14    6.77
   3   0  -2  125.98    6.77
  -3   0   2  111.00    6.74
  -3   0   2  134.04    8.27
  -3   0   2  119.15    9.55
  -3   0   2  126.43    6.76
   2   0  -2  110.86    6.08
   2   0  -2  114.19    6.14
   2   0  -2  117.50    8.56
   2   0  -2  110.68    7.44
   2   0  -2  110.23    6.07
  -2   0   2  115.71    7.43
  -2   0   2   98.72    6.06
  -2   0   2  113.56    6.08
  -2   0   2  112.45    6.07
   1   0  -2    3.02    0.26
   1   0  -2    3.32    0.22
   1   0  -2    3.43    0.31
   1   0  -2    3.20    0.31
   1   0  -2    3.72    0.23
  -1   0   2    3.56    0.30
  -1   0   2    3.31    0.22
  -1   0   2    3.40    0.21
  -1   0   2    2.68    0.25
   0   0  -2  299.44   23.17
   0   0  -2  290.24   20.12
   0   0   2  313.55   16.43
   0   0   2  308.29   20.09
  -1   0  -2    0.31    0.06
  -1   0  -2    0.26    0.05
  -1   0  -2    0.24    0.10
  -1   0  -2    0.39    0.07
   1   0   2    0.69    0.13
   1   0   2    0.35    0.07
   1   0   2    0.45    0.11
   1   0   2    0.50    0.13
  -2   0  -2   34.83    1.89
  -2   0  -2   32.70    2.68
  -2   0  -2   34.00    1.91
  -2   0  -2   36.43    2.33
   2   0   2   36.20    2.71
   2   0   2   30.76    2.34
   2   0   2   34.17    1.89
   2   0   2   33.96    1.92
   2   0   2   34.31    1.89
  -3   0  -2   61.37    3.42
  -3   0  -2   64.10    4.19
  -3   0  -2   62.00    4.83
  -3   0  -2   60.11    3.46
   3   0   2   59.72    3.45
   3   0   2   60.64    4.21
   3   0   2   64.64    4.86
   3   0   2   63.13    3.44
   3   0   2   63.06    3.42
  -4   0  -2    3.75    0.33
  -4   0  -2    3.39    0.30
  -4   0  -2    3.76    0.39
  -4   0  -2    4.15    0.49
   4   0   2    3.07    0.47
   4   0   2    3.70    0.32
   4   0   2    3.36    0.30
   4   0   2    3.31    0.42
   4   0   2    3.82    0.37
  -5   0  -2    3.11    0.32
  -5   0  -2    2.65    0.47
  -5   0  -2    3.54    0.42
  -5   0  -2    2.80    0.28
  -5   0  -2    2.52    0.29
   5   0   2    3.41    0.40
   5   0   2    2.73    0.31
   5   0   2    3.04    0.53
   5   0   2    3.01    0.29
   5   0   2    2.56    0.40
  -6   0  -2   56.62    3.37
  -6   0  -2   59.17    3.35
  -6   0  -2   60.24    3.31
   6   0   2   57.91    4.13
   6   0   2   64.33    4.81
   6   0   2   58.65    3.33
   6   0   2   58.00    3.39
  -7   0  -2   14.47    0.97
   7   0   2   13.86    1.09
   7   0   2   13.18    0.95
  -8   0  -2    1.48    0.41
   8   0   2    0.94    0.38
   8   0   2    0.67    0.56
  -9   0  -2    6.38    0.73
   9   0   2    5.44    0.65
   9   0   2    5.05    0.87
   9  -1  -2   -0.60    0.58
  -9   1   2    0.41    0.55
   8  -1  -2    1.13    0.55
  -8   1   2    0.96    0.48
   7  -1  -2   30.33    1.93
   7  -1  -2   30.68    1.85
  -7   1   2   29.63    1.85
   6  -1  -2    0.41    0.25
   6  -1  -2    0.12    0.33
   6  -1  -2    0.09    0.37
   6  -1  -2   -0.08    0.23
  -6   1   2   -0.09    0.24
   5  -1  -2   21.62    1.94
   5  -1  -2   23.20    1.42
   5  -1  -2   23.55    1.39
   5  -1  -2   22.59    1.38
   5  -1  -2   24.11    1.72
  -5   1   2   22.26    1.38
   4  -1  -2  103.45    5.60
   4  -1  -2  109.00    5.62
   4  -1  -2  102.23    5.66
   4  -1  -2  104.72    6.86
   4  -1  -2  100.01    7.89
  -4   1   2   98.54    5.65
  -4   1   2   97.83    5.59
  -4   1   2   95.85    7.92
  -4   1   2  104.00    6.82
   3  -1  -2   47.61    3.26
   3  -1  -2   47.09    2.65
   3  -1  -2   48.71    3.75
   3  -1  -2   48.44    2.69
   3  -1  -2   47.93    2.67
   3  -1  -2   47.57    2.63
  -3   1   2   45.30    3.77
  -3   1   2   46.25    2.68
  -3   1   2   50.58    3.24
  -3   1   2   47.10    2.65
   2  -1  -2   14.00    0.83
   2  -1  -2   14.62    0.84
   2  -1  -2   14.50    0.82
   2  -1  -2   14.42    1.02
  -2   1   2   14.22    1.18
  -2   1   2   13.85    0.82
  -2   1   2   12.78    0.81
  -2   1   2   13.98    0.83
  -2   1   2   14.23    1.00
   1  -1  -2  182.60   11.67
   1  -1  -2  186.01   11.69
   1  -1  -2  184.49   13.46
   1  -1  -2  171.22    9.56
   1  -1  -2  185.54    9.68
  -1   1   2  150.93    9.55
  -1   1   2  178.36   11.68
  -1   1   2  168.29    9.56
  -1   1   2  168.31   13.46
  -1   1   2  184.03    9.54
   0  -1  -2   61.12    4.50
   0  -1  -2   53.21    3.88
   0  -1  -2   53.99    3.16
   0  -1  -2   55.56    3.20
   0   1   2   60.17    3.88
   0   1   2   58.49    3.16
   0   1   2   59.05    3.16
  -1  -1  -2  360.56   27.21
  -1  -1  -2  391.27   19.08
  -1  -1  -2  385.96   19.06
  -1  -1  -2  350.33   23.32
   1   1   2  363.63   19.08
   1   1   2  339.21   19.05
   1   1   2  312.65   19.00
   1   1   2  313.38   23.45
   1   1   2  345.21   26.85
  -2  -1  -2   -0.01    0.10
  -2  -1  -2   -0.18    0.06
  -2  -1  -2    0.38    0.14
   2   1   2   -0.08    0.10
   2   1   2    0.17    0.13
   2   1   2    0.09    0.12
   2   1   2   -0.21    0.06
   2   1   2   -0.11    0.07
  -3  -1  -2  119.17    6.38
  -3  -1  -2  115.50    8.87
  -3  -1  -2  114.67    6.30
  -3  -1  -2  121.52    7.73
   3   1   2  113.36    6.30
   3   1   2  107.37    7.72
   3   1   2  118.14    6.31
   3   1   2  111.87    6.37
   3   1   2  117.45    8.89
  -4  -1  -2   51.97    4.04
  -4  -1  -2   51.56    2.89
  -4  -1  -2   55.25    3.53
  -4  -1  -2   50.87    2.86
   4   1   2   50.21    2.88
   4   1   2   51.26    2.86
   4   1   2   50.91    4.07
   4   1   2   49.30    3.52
  -5  -1  -2    9.56    0.65
  -5  -1  -2   10.15    0.67
  -5  -1  -2   10.64    0.94
   5   1   2    9.61    0.71
   5   1   2    8.94    0.64
   5   1   2    8.27    0.96
   5   1   2    9.09    0.63
   5   1   2    9.09    0.82
  -6  -1  -2    1.05    0.28
  -6  -1  -2    0.72    0.20
  -6  -1  -2    0.81    0.22
   6   1   2    0.78    0.32
   6   1   2    0.80    0.22
   6   1   2    0.73    0.25
   6   1   2    0.32    0.38
   6   1   2    0.89    0.35
  -7  -1  -2   32.01    1.97
   7   1   2   32.20    1.94
   7   1   2   35.34    2.06
  -8  -1  -2    1.87    0.45
  -8  -1  -2    1.69    0.47
   8   1   2    2.56    0.40
   8   1   2    1.78    0.53
  -9  -1  -2   -0.04    0.49
  -9  -1  -2    0.50    0.43
   9   1   2    1.19    0.66
   9  -2  -2    4.70    0.86
  -9   2   2    5.61    0.79
   8  -2  -2    2.05    0.66
  -8   2   2    1.54    0.53
   7  -2  -2    2.99    0.56
  -7   2   2    2.95    0.50
   6  -2  -2    4.49    0.57
   6  -2  -2    4.06    0.47
   6  -2  -2    4.76    0.66
   6  -2  -2    5.07    0.48
  -6   2   2    4.89    0.52
   5  -2  -2   19.07    1.68
   5  -2  -2   18.30    1.19
   5  -2  -2   18.74    1.47
   5  -2  -2   20.07    1.24
   5  -2  -2   19.13    1.19
  -5   2   2   19.56    1.21
  -5   2   2   17.99    1.19
  -5   2   2   19.56    1.41
   4  -2  -2    1.53    0.23
   4  -2  -2    1.31    0.33
   4  -2  -2    1.36    0.22
   4  -2  -2    1.72    0.26
   4  -2  -2    1.11    0.28
  -4   2   2    1.81    0.26
  -4   2   2    1.41    0.23
  -4   2   2    1.04    0.23
  -4   2   2    1.72    0.41
   3  -2  -2  140.44    7.48
   3  -2  -2  145.07   10.56
   3  -2  -2  140.78    7.59
   3  -2  -2  137.31    7.49
   3  -2  -2  133.96    9.15
  -3   2   2  130.39    7.58
  -3   2   2  126.70   10.58
  -3   2   2  131.96    7.49
  -3   2   2  145.75    9.12
   2  -2  -2  245.31   13.35
   2  -2  -2  250.95   18.84
   2  -2  -2  245.05   13.55
   2  -2  -2  232.05   16.34
   2  -2  -2  271.64   16.35
   2  -2  -2  242.62   13.39
  -2   2   2  229.68   13.38
  -2   2   2  269.54   16.34
  -2   2   2  239.90   18.86
  -2   2   2  236.69   13.54
   1  -2  -2    6.82    0.59
   1  -2  -2    6.76    0.45
   1  -2  -2    6.63    0.50
   1  -2  -2    6.50    0.44
   1  -2  -2    6.50    0.52
   1  -2  -2    6.48    0.50
  -1   2   2    8.34    0.52
  -1   2   2    6.49    0.44
  -1   2   2    5.77    0.61
  -1   2   2    6.48    0.42
  -1   2   2    6.09    0.42
  -1   2   2    6.38    0.51
   0  -2  -2  281.26   19.26
   0  -2  -2  280.42   22.18
   0  -2  -2  292.89   15.77
   0  -2  -2  259.01   19.38
   0   2   2  275.27   22.19
   0   2   2  286.39   19.43
   0   2   2  304.11   15.74
   0   2   2  316.30   19.28
   0   2   2  310.68   15.96
   0   2   2  295.85   15.75
  -1  -2  -2  332.19   16.55
  -1  -2  -2  325.48   16.77
   1   2   2  280.72   20.40
   1   2   2  278.71   20.24
   1   2   2  308.05   16.77
   1   2   2  304.55   16.55
  -2  -2  -2  200.07   13.51
  -2  -2  -2  215.63   11.17
  -2  -2  -2  218.68   11.05
   2   2   2  187.36   13.49
   2   2   2  211.07   11.04
   2   2   2  199.14   11.17
   2   2   2  196.17   11.02
   2   2   2  197.92   15.54
  -3  -2  -2   25.31    1.47
  -3  -2  -2   25.23    1.46
  -3  -2  -2   28.36    1.83
  -3  -2  -2   26.10    1.46
   3   2   2   25.54    1.47
   3   2   2   24.86    2.07
   3   2   2   26.40    1.46
   3   2   2   23.39    1.80
  -4  -2  -2   32.50    1.91
  -4  -2  -2   35.02    1.90
  -4  -2  -2   37.17    2.37
  -4  -2  -2   32.37    1.90
   4   2   2   33.58    2.71
   4   2   2   33.05    1.91
   4   2   2   32.22    2.34
   4   2   2   34.27    1.91
   4   2   2   31.74    1.89
  -5  -2  -2   32.54    1.85
  -5  -2  -2   32.06    1.86
  -5  -2  -2   30.94    1.86
   5   2   2   32.88    2.30
   5   2   2   33.72    1.88
   5   2   2   32.35    1.86
   5   2   2   33.10    1.85
   5   2   2   29.91    2.65
  -6  -2  -2   59.83    3.32
  -6  -2  -2   57.55    3.31
   6   2   2   61.30    4.09
   6   2   2   57.02    4.73
   6   2   2   58.96    3.33
   6   2   2   55.97    3.30
   6   2   2   61.14    3.35
  -7  -2  -2    1.04    0.32
  -7  -2  -2    0.18    0.28
   7   2   2    0.49    0.35
   7   2   2    0.48    0.26
  -8  -2  -2   -0.23    0.33
  -8  -2  -2   -0.03    0.36
   8   2   2    0.21    0.30
   8   2   2   -0.08    0.43
  -9  -2  -2   13.14    1.01
   9   2   2   12.39    1.15
  -9   3   2    1.52    0.60
   8  -3  -2   11.19    1.15
  -8   3   2   14.06    1.14
   7  -3  -2   22.89    1.67
   7  -3  -2   24.03    1.59
  -7   3   2   25.29    1.62
   6  -3  -2   29.76    1.87
   6  -3  -2   29.30    1.82
   6  -3  -2   29.42    1.82
   6  -3  -2   27.86    2.24
  -6   3   2   31.94    1.85
   5  -3  -2   14.86    1.03
   5  -3  -2   16.01    1.08
   5  -3  -2   16.30    1.04
   5  -3  -2   16.26    1.44
   5  -3  -2   16.03    1.28
  -5   3   2   13.68    1.02
  -5   3   2   16.42    1.07
  -5   3   2   15.96    1.18
   4  -3  -2  135.42   10.59
   4  -3  -2  135.66    7.53
   4  -3  -2  140.46    7.51
   4  -3  -2  138.38    7.62
   4  -3  -2  135.17    9.21
   4  -3  -2  133.51    9.18
  -4   3   2  145.25    9.13
  -4   3   2  137.57    7.53
  -4   3   2  139.74   10.68
  -4   3   2  127.31    7.61
   3  -3  -2  173.28    9.11
   3  -3  -2  172.66   12.86
   3  -3  -2  161.26   11.14
   3  -3  -2  162.36   11.20
   3  -3  -2  169.97    9.25
  -3   3   2  163.14    9.14
  -3   3   2  172.14   11.10
  -3   3   2  161.37   12.92
  -3   3   2  166.90    9.25
   2  -3  -2    2.79    0.24
   2  -3  -2    2.76    0.30
   2  -3  -2    2.71    0.37
   2  -3  -2    2.81    0.28
   2  -3  -2    3.29    0.31
   2  -3  -2    2.86    0.27
   2  -3  -2    3.97    0.31
  -2   3   2    2.58    0.27
  -2   3   2    2.48    0.26
  -2   3   2    2.33    0.25
  -2   3   2    3.25    0.43
   1  -3  -2  379.83   29.00
   1  -3  -2  417.27   28.79
   1  -3  -2  420.11   23.86
   1  -3  -2  445.43   28.83
   1  -3  -2  439.07   23.59
   1  -3  -2  429.59   33.16
  -1   3   2  478.77   28.83
  -1   3   2  459.05   23.52
  -1   3   2  459.17   23.64
  -1   3   2  438.36   23.89
  -1   3   2  460.03   29.11
  -1   3   2  390.67   33.22
   0  -3  -2   84.38    6.29
   0  -3  -2   77.02    5.46
   0  -3  -2   80.43    5.51
   0  -3  -2   86.61    4.55
   0  -3  -2   83.25    4.49
   0   3   2   69.52    6.28
   0   3   2   82.06    4.45
   0   3   2   83.60    5.51
   0   3   2   86.29    4.54
   0   3   2   86.47    5.45
   0   3   2   80.99    4.48
  -1  -3  -2   90.73    5.13
  -1  -3  -2   98.54    5.20
  -1  -3  -2  101.75    6.28
   1   3   2   91.21    7.21
   1   3   2   93.13    5.11
   1   3   2   85.79    6.26
   1   3   2   93.78    5.13
   1   3   2   95.85    5.19
  -2  -3  -2   91.53    6.17
  -2  -3  -2   88.82    5.08
  -2  -3  -2   94.85    5.02
   2   3   2   93.22    5.08
   2   3   2   93.32    5.01
   2   3   2   92.38    5.02
   2   3   2   88.15    6.14
  -3  -3  -2   22.54    1.27
  -3  -3  -2   23.89    1.61
  -3  -3  -2   22.28    1.28
   3   3   2   22.01    1.56
   3   3   2   21.27    1.27
   3   3   2   21.07    1.81
   3   3   2   21.94    1.27
   3   3   2   22.28    1.26
  -4  -3  -2   37.70    2.11
  -4  -3  -2   37.26    2.08
   4   3   2   36.29    2.56
   4   3   2   38.58    2.08
   4   3   2   35.18    2.97
   4   3   2   36.16    2.09
  -5  -3  -2   39.55    2.15
  -5  -3  -2   38.41    2.17
   5   3   2   37.44    2.17
   5   3   2   38.01    2.16
   5   3   2   37.05    2.14
   5   3   2   37.07    2.65
   5   3   2   36.43    3.08
  -6  -3  -2    0.79    0.27
   6   3   2    0.88    0.21
   6   3   2    1.01    0.42
   6   3   2    1.12    0.33
   6   3   2    1.43    0.34
   6   3   2    0.60    0.23
  -7  -3  -2   23.13    1.42
   7   3   2   23.48    1.40
   7   3   2   21.24    1.39
   7   3   2   23.70    1.47
  -8  -3  -2    5.54    0.54
   8   3   2    4.48    0.62
  -9  -3  -2    0.40    0.45
   9   3   2    0.93    0.58
   8  -4  -2   12.12    1.10
  -8   4   2   13.98    1.17
   7  -4  -2    7.30    0.80
   7  -4  -2    6.10    0.72
  -7   4   2    6.81    0.74
   6  -4  -2   39.50    2.48
   6  -4  -2   39.99    2.45
  -6   4   2   43.90    2.47
   5  -4  -2    5.54    0.63
   5  -4  -2    4.74    0.50
   5  -4  -2    4.16    0.50
   5  -4  -2    4.98    0.53
   5  -4  -2    4.67    0.52
  -5   4   2    4.94    0.50
  -5   4   2    5.70    0.53
  -5   4   2    5.31    0.50
   4  -4  -2   27.86    1.65
   4  -4  -2   26.82    1.99
   4  -4  -2   27.50    1.68
   4  -4  -2   27.01    1.96
   4  -4  -2   26.14    1.66
   4  -4  -2   30.38    2.34
  -4   4   2   26.61    1.67
  -4   4   2   27.94    1.67
  -4   4   2   28.27    1.92
   3  -4  -2   51.91    2.98
   3  -4  -2   53.61    3.02
   3  -4  -2   51.98    3.65
   3  -4  -2   51.73    3.63
   3  -4  -2   53.32    3.60
   3  -4  -2   54.00    3.05
   3  -4  -2   58.73    4.25
  -3   4   2   50.17    3.05
  -3   4   2   55.21    3.59
  -3   4   2   51.46    4.30
  -3   4   2   54.72    3.01
   2  -4  -2   99.79    5.51
   2  -4  -2   95.00    6.57
   2  -4  -2   91.82    5.44
   2  -4  -2  107.89    7.67
   2  -4  -2   91.00    6.66
   2  -4  -2   99.58    5.39
   2  -4  -2   94.26    6.59
  -2   4   2  101.21    5.43
  -2   4   2   93.27    7.69
  -2   4   2   97.68    5.51
  -2   4   2  114.65    6.58
   1  -4  -2    4.93    0.42
   1  -4  -2    5.79    0.35
   1  -4  -2    6.04    0.56
   1  -4  -2    5.97    0.44
   1  -4  -2    4.79    0.40
   1  -4  -2    5.43    0.46
   1  -4  -2    5.20    0.41
  -1   4   2    5.45    0.39
  -1   4   2    5.20    0.34
  -1   4   2    5.45    0.56
  -1   4   2    4.66    0.40
  -1   4   2    5.05    0.40
  -1   4   2    4.85    0.45
   0  -4  -2  302.10   16.71
   0  -4  -2  296.32   20.12
   0  -4  -2  305.04   16.51
   0  -4  -2  325.95   23.20
   0   4   2  301.10   16.49
   0   4   2  274.15   23.18
   0   4   2  310.67   16.43
   0   4   2  306.83   20.13
   0   4   2  319.72   16.69
   0   4   2  293.64   20.29
  -1  -4  -2    3.73    0.32
  -1  -4  -2    2.67    0.32
  -1  -4  -2    2.38    0.23
   1   4   2    2.39    0.23
   1   4   2    2.47    0.23
   1   4   2    2.75    0.23
   1   4   2    2.50    0.27
   1   4   2    2.20    0.31
  -2  -4  -2   14.34    0.88
  -2  -4  -2   13.69    0.86
  -2  -4  -2   14.60    1.08
   2   4   2   14.59    0.86
   2   4   2   15.06    0.86
   2   4   2   14.81    0.85
   2   4   2   14.01    1.04
  -3  -4  -2  207.35   11.06
  -3  -4  -2  218.08   13.59
  -3  -4  -2  198.68   11.20
   3   4   2  194.07   13.52
   3   4   2  200.66   11.04
   3   4   2  206.78   11.07
   3   4   2  198.82   11.19
  -4  -4  -2   15.62    0.95
  -4  -4  -2   15.45    0.93
  -4  -4  -2   17.04    1.23
   4   4   2   14.88    1.15
   4   4   2   15.91    0.96
   4   4   2   13.40    1.36
   4   4   2   14.68    0.93
   4   4   2   16.54    0.93
  -5  -4  -2    1.80    0.25
   5   4   2    0.89    0.39
   5   4   2    2.31    0.34
   5   4   2    1.78    0.25
   5   4   2    2.13    0.24
   5   4   2    2.59    0.33
  -6  -4  -2   55.55    3.05
   6   4   2   55.61    3.04
   6   4   2   54.21    4.39
   6   4   2   51.12    3.06
   6   4   2   54.65    3.06
   6   4   2   52.24    3.75
  -7  -4  -2   14.88    1.01
   7   4   2   15.07    1.05
   7   4   2   15.28    1.00
  -8  -4  -2    0.38    0.35
   8   4   2   -0.02    0.25
   8   4   2    0.66    0.41
  -9  -4  -2    3.45    0.55
   9   4   2    4.03    0.64
   8  -5  -2    0.70    0.59
   7  -5  -2   12.31    1.12
  -7   5   2   16.77    1.21
   6  -5  -2    0.02    0.42
  -6   5   2    0.00    0.43
   5  -5  -2   60.27    3.52
   5  -5  -2   58.83    3.55
  -5   5   2   60.06    3.59
  -5   5   2   69.25    3.58
   4  -5  -2    0.19    0.25
   4  -5  -2    0.53    0.31
   4  -5  -2    0.77    0.22
   4  -5  -2    0.43    0.28
   4  -5  -2    1.84    0.32
   4  -5  -2    0.73    0.39
  -4   5   2    0.86    0.30
  -4   5   2    0.25    0.28
   3  -5  -2   12.22    0.95
   3  -5  -2   11.91    0.98
   3  -5  -2   12.74    0.87
   3  -5  -2   12.05    0.80
   3  -5  -2   12.82    0.86
   3  -5  -2   12.41    0.91
  -3   5   2   13.06    0.86
  -3   5   2   12.10    1.25
  -3   5   2   11.93    0.86
  -3   5   2   13.67    0.91
   2  -5  -2  161.31   10.89
   2  -5  -2  166.93    9.10
   2  -5  -2  163.26    8.99
   2  -5  -2  187.05   12.66
   2  -5  -2  159.87   10.87
   2  -5  -2  157.76    8.89
   2  -5  -2  164.34   11.02
  -2   5   2  166.01   11.02
  -2   5   2  159.76    9.08
  -2   5   2  157.92   12.65
  -2   5   2  159.56    8.96
   1  -5  -2   31.30    2.18
   1  -5  -2   38.63    2.63
   1  -5  -2   31.88    1.77
   1  -5  -2   30.46    2.17
   1  -5  -2   32.90    1.88
   1  -5  -2   31.18    2.24
   1  -5  -2   31.67    1.86
  -1   5   2   32.35    1.83
  -1   5   2   33.04    2.24
  -1   5   2   28.42    2.58
  -1   5   2   32.91    1.86
  -1   5   2   32.56    1.77
   0  -5  -2   15.01    0.87
   0  -5  -2   15.16    1.18
   0  -5  -2   11.64    0.82
   0  -5  -2   13.27    0.97
   0   5   2   13.01    0.82
   0   5   2   14.43    0.95
   0   5   2   11.53    1.14
   0   5   2   13.66    0.84
   0   5   2   13.91    0.76
   0   5   2   13.62    0.99
  -1  -5  -2  152.84   12.14
  -1  -5  -2  159.20    8.62
  -1  -5  -2  157.15   10.54
  -1  -5  -2  167.41    8.65
   1   5   2  159.21    8.58
   1   5   2  163.31    8.74
   1   5   2  165.88    8.64
   1   5   2  156.78    8.73
   1   5   2  146.46   12.14
   1   5   2  153.59   10.51
  -2  -5  -2    1.26    0.18
  -2  -5  -2    1.45    0.21
  -2  -5  -2    1.71    0.28
   2   5   2    1.46    0.18
   2   5   2    1.63    0.18
   2   5   2    1.31    0.21
   2   5   2    1.47    0.19
   2   5   2    1.45    0.28
  -3  -5  -2   53.03    2.92
  -3  -5  -2   51.44    2.92
  -3  -5  -2   56.47    3.65
   3   5   2   54.68    2.92
   3   5   2   51.88    2.91
   3   5   2   49.24    2.95
   3   5   2   51.62    3.57
  -4  -5  -2  133.30    7.25
  -4  -5  -2  132.17    7.23
  -4  -5  -2  141.03    8.94
   4   5   2  127.69    7.32
   4   5   2  130.34    7.22
   4   5   2  126.43    8.85
   4   5   2  135.69    7.24
  -5  -5  -2   34.14    1.94
   5   5   2   33.36    1.96
   5   5   2   33.64    1.94
   5   5   2   32.70    2.39
   5   5   2   34.45    1.95
   5   5   2   34.61    2.85
  -6  -5  -2   12.22    0.81
   6   5   2   11.63    0.81
   6   5   2   12.09    0.85
  -7  -5  -2    4.18    0.44
   7   5   2    4.35    0.50
   7   5   2    4.12    0.43
  -8  -5  -2   19.52    1.26
   8   5   2   19.21    1.26
   8   5   2   19.74    1.35
  -9  -5  -2    0.13    0.38
   9   5   2   -0.32    0.50
   8  -6  -2    2.81    0.74
   7  -6  -2    7.63    0.85
   6  -6  -2    6.87    0.78
   5  -6  -2    2.75    0.52
  -5   6   2    3.62    0.52
  -5   6   2    3.25    0.54
   4  -6  -2  144.75    8.21
  -4   6   2  141.86    8.29
  -4   6   2  157.65    8.20
   3  -6  -2    2.41    0.47
   3  -6  -2    0.20    0.28
   3  -6  -2    0.05    0.19
  -3   6   2    0.45    0.26
  -3   6   2    0.34    0.28
   2  -6  -2   39.18    2.71
   2  -6  -2   30.63    2.17
   2  -6  -2   29.81    1.78
   2  -6  -2   31.11    1.92
   2  -6  -2   34.89    2.27
   2  -6  -2   31.99    1.90
   2  -6  -2   32.63    2.17
  -2   6   2   30.50    2.66
  -2   6   2   33.06    1.88
  -2   6   2   31.13    1.90
  -2   6   2   31.38    2.27
   1  -6  -2  240.47   13.71
   1  -6  -2  233.53   16.70
   1  -6  -2  270.16   13.76
   1  -6  -2  248.02   16.70
  -1   6   2  260.58   13.89
  -1   6   2  233.38   19.31
  -1   6   2  262.27   16.87
  -1   6   2  267.06   13.72
   0  -6  -2   50.08    2.67
   0  -6  -2   44.32    3.15
   0  -6  -2   43.15    2.62
   0  -6  -2   53.22    3.74
   0   6   2   48.61    2.55
   0   6   2   45.34    3.20
   0   6   2   41.53    3.69
   0   6   2   48.07    2.66
   0   6   2   45.29    2.62
   0   6   2   48.28    3.13
  -1  -6  -2   11.42    0.78
  -1  -6  -2   10.99    1.05
  -1  -6  -2   11.83    0.73
  -1  -6  -2   12.13    0.90
   1   6   2   11.69    0.88
   1   6   2   12.11    0.77
   1   6   2   11.39    0.76
   1   6   2   12.08    0.77
   1   6   2   11.95    0.70
   1   6   2   12.10    0.87
  -2  -6  -2  100.38    5.22
  -2  -6  -2   95.03    6.39
   2   6   2   90.40    7.35
   2   6   2   94.76    5.16
   2   6   2   90.56    6.32
   2   6   2   91.29    5.26
   2   6   2   99.95    5.21
  -3  -6  -2   25.75    1.80
  -3  -6  -2   24.20    1.41
   3   6   2   24.48    1.40
   3   6   2   23.14    1.41
   3   6   2   24.11    1.39
   3   6   2   26.29    2.03
   3   6   2   21.68    1.69
  -4  -6  -2    0.27    0.20
   4   6   2    0.50    0.18
   4   6   2    0.45    0.19
   4   6   2    0.42    0.18
   4   6   2    0.32    0.22
  -5  -6  -2   39.42    2.23
   5   6   2   38.58    2.75
   5   6   2   39.28    2.24
   5   6   2   39.27    2.26
  -6  -6  -2   12.75    0.82
   6   6   2   12.44    0.86
   6   6   2   11.81    0.85
  -7  -6  -2    0.05    0.26
   7   6   2   -0.02    0.32
   7   6   2    0.25    0.26
  -8  -6  -2    9.54    0.78
   8   6   2    9.88    0.77
   8   6   2    9.88    0.85
  -9  -6  -2    7.07    0.66
   7  -7  -2    3.36    0.73
   6  -7  -2   12.07    1.07
   5  -7  -2    0.52    0.47
  -5   7   2   -0.17    0.39
   4  -7  -2   20.54    1.38
  -4   7   2   20.32    1.38
   3  -7  -2    6.35    0.63
  -3   7   2    7.02    0.61
   2  -7  -2    0.30    0.30
   2  -7  -2    2.04    0.50
  -2   7   2    0.23    0.26
  -2   7   2   -0.10    0.25
  -2   7   2   -0.02    0.23
   1  -7  -2   10.14    0.77
  -1   7   2   11.09    0.74
  -1   7   2    9.73    0.84
  -1   7   2   10.39    0.74
   0  -7  -2   19.50    1.30
   0  -7  -2   25.41    1.84
   0  -7  -2   20.34    1.44
   0   7   2   22.12    1.42
   0   7   2   20.62    1.28
   0   7   2   22.33    1.26
   0   7   2   16.17    1.74
   0   7   2   20.39    1.51
  -1  -7  -2    9.61    0.68
  -1  -7  -2    8.15    0.87
  -1  -7  -2    8.53    0.60
  -1  -7  -2    8.76    0.72
   1   7   2    9.30    0.69
   1   7   2    8.60    0.70
   1   7   2    7.96    0.89
   1   7   2    9.23    0.65
   1   7   2    9.57    0.56
   1   7   2    8.87    0.64
  -2  -7  -2   16.73    0.97
  -2  -7  -2   16.42    1.21
  -2  -7  -2   15.42    0.99
   2   7   2   15.54    0.97
   2   7   2   16.16    0.99
   2   7   2   15.23    0.92
   2   7   2   15.48    1.41
   2   7   2   14.24    1.12
  -3  -7  -2   19.04    1.45
  -3  -7  -2   20.65    1.16
   3   7   2   18.35    1.14
   3   7   2   19.04    1.66
   3   7   2   18.27    1.10
   3   7   2   16.99    1.34
  -4  -7  -2   74.16    4.06
   4   7   2   71.21    4.10
   4   7   2   74.75    4.04
   4   7   2   72.08    4.95
  -5  -7  -2    3.00    0.35
   5   7   2    3.74    0.39
   5   7   2    2.73    0.41
   5   7   2    3.15    0.35
  -6  -7  -2    6.09    0.52
   6   7   2    6.42    0.57
   6   7   2    5.88    0.53
  -7  -7  -2   11.28    0.83
   7   7   2   11.87    0.88
   7   7   2   12.21    0.85
  -8  -7  -2    0.42    0.34
   8   7   2    0.10    0.43
   8   7   2    0.14    0.29
  -9  -7  -2   -0.54    0.36
   9   7   2    0.20    0.46
   9   7   2   -0.04    0.36
   6  -8  -2   12.08    1.12
   5  -8  -2   12.47    1.10
  -5   8   2   13.86    1.09
   4  -8  -2    5.71    0.70
  -4   8   2    6.37    0.65
   3  -8  -2   55.27    3.36
  -3   8   2   56.55    3.38
  -3   8   2   61.16    4.05
   2  -8  -2    0.23    0.34
  -2   8   2    1.19    0.34
  -2   8   2    0.81    0.30
   1  -8  -2   31.29    1.92
  -1   8   2   31.79    2.26
  -1   8   2   32.01    1.90
   0  -8  -2   36.66    2.15
   0   8   2   35.92    2.14
   0   8   2   36.57    2.56
  -1  -8  -2    1.20    0.26
  -1  -8  -2    0.94    0.33
  -1  -8  -2    0.63    0.35
   1   8   2    0.97    0.23
   1   8   2    1.21    0.29
   1   8   2    1.27    0.26
  -2  -8  -2   25.71    1.86
  -2  -8  -2   25.24    1.55
   2   8   2   24.91    1.54
   2   8   2   24.74    1.78
   2   8   2   26.75    1.55
   2   8   2   25.64    1.45
  -3  -8  -2   16.08    1.31
  -3  -8  -2   15.57    1.04
   3   8   2   16.61    0.98
   3   8   2   15.77    1.03
   3   8   2   16.29    1.20
  -4  -8  -2    6.69    0.57
   4   8   2    6.03    0.52
   4   8   2    6.59    0.52
   4   8   2    6.76    0.63
  -5  -8  -2   39.55    2.20
   5   8   2   36.65    2.69
   5   8   2   38.67    2.20
   5   8   2   38.05    2.24
  -6  -8  -2    1.68    0.33
   6   8   2    1.38    0.37
   6   8   2    1.71    0.33
  -7  -8  -2    4.05    0.46
   7   8   2    3.94    0.46
   7   8   2    4.25    0.54
  -8  -8  -2    5.01    0.55
   8   8   2    5.45    0.57
   8   8   2    4.96    0.64
  -9  -8  -2    1.74    0.44
   9   8   2    0.54    0.54
   9   8   2    1.83    0.44
   6  -9  -2    0.61    0.65
   5  -9  -2   20.22    1.50
  -5   9   2   19.07    1.47
   4  -9  -2    0.03    0.47
  -4   9   2    0.46    0.40
   3  -9  -2    3.04    0.54
  -3   9   2    3.00    0.54
  -3   9   2    2.73    0.50
   2  -9  -2   62.38    3.62
  -2   9   2   64.55    4.36
  -2   9   2   61.09    3.63
   1  -9  -2   -0.17    0.35
  -1   9   2    0.15    0.31
  -1   9   2    0.26    0.28
   0  -9  -2   14.34    1.04
   0   9   2   15.22    1.03
  -1  -9  -2   36.94    2.19
   1   9   2   37.46    2.22
  -2  -9  -2   27.90    1.71
   2   9   2   28.14    1.73
   2   9   2   28.51    1.73
  -3  -9  -2    0.84    0.32
   3   9   2    0.67    0.26
   3   9   2    0.73    0.26
   3   9   2    0.74    0.23
  -4  -9  -2   -0.17    0.28
   4   9   2    0.31    0.28
   4   9   2    0.04    0.23
   4   9   2    0.07    0.23
  -5  -9  -2    1.10    0.32
   5   9   2    0.72    0.29
   5   9   2    1.14    0.31
  -6  -9  -2    0.90    0.32
   6   9   2    0.63    0.32
   6   9   2    0.42    0.29
  -7  -9  -2    0.92    0.34
   7   9   2    0.23    0.36
   7   9   2    0.76    0.32
  -8  -9  -2    2.14    0.41
   8   9   2    2.03    0.53
   8   9   2    2.12    0.41
   5 -10  -2    0.65    0.65
   4 -10  -2   32.84    2.21
  -4  10   2   35.21    2.21
   3 -10  -2   12.69    1.06
  -3  10   2   11.64    1.00
   2 -10  -2    0.46    0.43
  -2  10   2    0.78    0.40
   1 -10  -2   29.75    1.88
  -1  10   2   31.50    1.91
   0 -10  -2    6.69    0.62
   0  10   2    6.19    0.63
  -1 -10  -2   11.74    0.92
   1  10   2   13.91    0.98
  -2 -10  -2    3.38    0.44
   2  10   2    3.44    0.50
  -3 -10  -2    4.50    0.50
   3  10   2    3.69    0.50
   3  10   2    5.91    0.56
  -4 -10  -2   18.06    1.12
   4  10   2   15.94    1.14
  -5 -10  -2    1.13    0.35
   5  10   2    1.10    0.34
   5  10   2    0.69    0.32
  -6 -10  -2    7.43    0.61
   6  10   2    6.39    0.61
   6  10   2    5.98    0.59
  -7 -10  -2    1.01    0.35
   7  10   2    1.10    0.37
   7  10   2    0.04    0.43
  -8 -10  -2    2.66    0.41
   8  10   2    2.15    0.50
   8  10   2    2.31    0.56
   4 -11  -2    1.26    0.64
  -4  11   2    1.26    0.57
   3 -11  -2   31.42    2.06
  -3  11   2   32.39    2.08
   2 -11  -2   10.53    0.90
  -2  11   2   10.51    0.91
   1 -11  -2   11.86    0.95
  -1  11   2   12.37    0.97
   0 -11  -2    8.10    0.72
   0  11   2    9.49    0.81
  -1 -11  -2   17.82    1.16
   1  11   2   17.39    1.27
  -2 -11  -2    7.87    0.66
   2  11   2    8.54    0.77
  -3 -11  -2    0.20    0.31
   3  11   2    0.91    0.42
   3  11   2    1.08    0.44
  -4 -11  -2    0.10    0.29
   4  11   2    0.21    0.38
  -5 -11  -2    2.45    0.37
   5  11   2    2.38    0.43
  -6 -11  -2    2.48    0.35
   6  11   2    0.99    0.38
  -7 -11  -2    3.26    0.39
   7  11   2    2.05    0.49
   3 -12  -2    4.02    0.64
  -3  12   2    2.41    0.63
   2 -12  -2    7.34    0.74
  -2  12   2    7.71    0.81
   1 -12  -2   14.30    1.05
  -1  12   2   14.87    1.15
   0 -12  -2    0.17    0.35
   0  12   2    0.37    0.50
  -1 -12  -2   11.96    0.84
   1  12   2   12.53    1.01
  -2 -12  -2   19.80    1.18
   2  12   2   21.01    1.42
   3  12   2   -0.51    0.46
   4  12   2    0.92    0.48
   4  12   2    0.58    0.45
   6  12   2    0.68    0.42
   1 -13  -2    2.54    0.42
  -1  13   2    2.63    0.66
   0  13   2    6.98    0.85
   1  13   2    1.03    0.57
   2  13   2    1.97    0.62
   3  13   2   13.94    1.18
   4  13   2    0.61    0.56
   4  11  -3    4.58    0.60
   3  11  -3    1.61    0.49
   3  11  -3    1.60    0.54
   2  11  -3    0.64    0.48
   1  11  -3   13.05    1.03
   0  11  -3    2.84    0.55
  -1  11  -3    1.87    0.51
   6  10  -3    0.56    0.39
   5  10  -3    0.34    0.37
   4  10  -3    3.61    0.47
   3  10  -3    2.18    0.42
   2  10  -3    0.28    0.40
   1  10  -3    6.30    0.64
   0  10  -3    1.47    0.43
  -1  10  -3    1.32    0.44
  -2  10  -3    0.09    0.44
  -3  10  -3    8.98    0.86
   7   9  -3    1.16    0.39
   7   9  -3    0.73    0.45
   6   9  -3    7.21    0.64
   5   9  -3    5.68    0.53
   4   9  -3    2.28    0.37
   3   9  -3   13.24    0.89
   2   9  -3    1.20    0.34
   2   9  -3    1.51    0.36
   1   9  -3    1.45    0.35
   0   9  -3   17.83    1.17
  -1   9  -3    0.48    0.35
  -2   9  -3   15.82    1.12
  -3   9  -3    0.30    0.42
  -4   9  -3    1.96    0.55
   7   8  -3    0.40    0.44
   7   8  -3    0.80    0.35
   6   8  -3    6.38    0.55
   6   8  -3    5.89    0.62
   5   8  -3    7.76    0.67
   5   8  -3    7.42    0.60
   4   8  -3   -0.21    0.26
   4   8  -3    0.36    0.23
   3   8  -3   10.23    0.70
   2   8  -3   30.45    1.78
   1   8  -3    2.44    0.34
   0   8  -3    5.63    0.49
  -1   8  -3   24.51    1.51
  -2   8  -3    5.98    0.58
  -3   8  -3    1.93    0.43
  -4   8  -3    5.67    0.65
  -5   8  -3   -0.35    0.41
   8   7  -3    3.53    0.48
   8   7  -3    4.20    0.64
   7   7  -3    6.89    0.69
   7   7  -3    7.82    0.64
   6   7  -3    0.16    0.33
   6   7  -3    0.47    0.26
   5   7  -3    0.47    0.31
   5   7  -3    0.31    0.22
   4   7  -3   30.77    1.74
   4   7  -3   29.27    1.76
   4   7  -3   29.90    2.16
   3   7  -3   26.61    1.57
   3   7  -3   27.98    1.56
   3   7  -3   25.86    1.91
   2   7  -3    1.58    0.22
   2   7  -3    1.56    0.28
   2   7  -3    1.52    0.24
   1   7  -3   22.69    1.32
   1   7  -3   21.76    1.32
   0   7  -3   10.81    0.73
  -1   7  -3   15.15    1.01
  -1   7  -3   17.12    1.07
  -2   7  -3   11.12    0.83
  -2   7  -3   12.62    0.86
  -3   7  -3   21.66    1.33
  -3   7  -3   18.87    1.31
  -4   7  -3    2.29    0.45
  -4   7  -3    1.59    0.40
   4  -7   3    2.01    0.27
  -5   7  -3    0.08    0.42
   5  -7   3    0.50    0.33
  -6   7  -3    2.77    0.59
   6  -7   3    2.84    0.48
   8   6  -3    4.12    0.50
   8   6  -3    4.03    0.65
   7   6  -3    0.00    0.26
   7   6  -3   -0.84    0.34
   6   6  -3   10.60    0.83
   6   6  -3   10.89    0.76
   5   6  -3    3.40    0.43
   5   6  -3    3.68    0.35
   4   6  -3    1.51    0.22
   4   6  -3    1.82    0.29
   4   6  -3    1.39    0.32
   3   6  -3  203.11   13.94
   3   6  -3  204.75   11.39
   3   6  -3  219.80   11.51
   2   6  -3   76.19    5.66
   2   6  -3   90.11    5.75
   2   6  -3   78.48    4.62
   2   6  -3   95.14    4.68
   2   6  -3   83.78    4.66
  -2  -6   3   82.37    5.75
   1   6  -3   23.84    1.39
   1   6  -3   26.28    1.76
   1   6  -3   23.36    1.70
   1   6  -3   22.23    1.45
   1   6  -3   25.97    1.39
   1   6  -3   24.86    1.40
   0   6  -3   38.32    2.18
   0   6  -3   38.44    2.61
   0   6  -3   36.73    2.22
   0  -6   3   39.45    3.20
   0  -6   3   39.58    2.14
  -1   6  -3   43.94    2.60
  -1   6  -3   46.19    2.64
   1  -6   3   48.63    3.82
  -2   6  -3   11.38    0.76
  -2   6  -3    9.93    0.74
  -3   6  -3    0.60    0.28
  -3   6  -3    0.75    0.27
  -4   6  -3    4.00    0.51
  -4   6  -3    4.26    0.49
   4  -6   3    4.95    0.42
  -5   6  -3    7.75    0.69
  -5   6  -3    8.02    0.74
   5  -6   3    8.04    0.66
  -6   6  -3   -0.33    0.38
   6  -6   3    0.25    0.37
  -7   6  -3    9.12    0.89
   7  -6   3    8.78    0.81
   9   5  -3   -0.08    0.48
   9   5  -3   -0.06    0.36
   8   5  -3    9.06    0.78
   8   5  -3   10.31    0.87
   7   5  -3    9.50    0.77
   7   5  -3    8.01    0.68
   6   5  -3    0.56    0.36
   6   5  -3    0.46    0.22
   5   5  -3   20.87    1.25
   5   5  -3   20.85    1.31
   4   5  -3   26.50    1.51
   4   5  -3   26.51    1.55
   4   5  -3   25.50    1.90
   3   5  -3    3.49    0.34
   3   5  -3    3.10    0.39
   3   5  -3    3.60    0.27
   3   5  -3    3.64    0.50
  -3  -5   3    3.65    0.50
   2   5  -3   41.36    2.13
   2   5  -3   39.85    2.70
   2   5  -3   36.34    2.17
   2   5  -3   35.10    2.62
   2   5  -3   38.40    2.12
   2   5  -3   38.16    2.15
  -2  -5   3   37.93    2.70
   1   5  -3   18.11    1.01
   1   5  -3   16.34    0.92
   1   5  -3   14.12    1.45
   1   5  -3   15.79    1.17
   1   5  -3   16.50    0.93
   1   5  -3   16.11    0.96
   1   5  -3   17.10    1.23
  -1  -5   3   17.26    0.97
  -1  -5   3   15.74    1.23
   0   5  -3   14.68    0.83
   0   5  -3   14.78    1.03
   0   5  -3   14.42    0.85
   0   5  -3   12.68    1.28
   0   5  -3   14.63    0.85
   0   5  -3   13.66    0.90
   0   5  -3   14.24    1.04
   0  -5   3   14.20    0.85
   0  -5   3   15.03    1.33
  -1   5  -3   16.97    1.12
  -1   5  -3   14.61    0.95
  -1   5  -3   15.75    1.00
  -1   5  -3   16.70    1.14
   1  -5   3   15.84    0.93
   1  -5   3   14.87    1.47
  -2   5  -3   56.42    3.24
  -2   5  -3   54.81    3.23
  -2   5  -3   64.99    3.85
   2  -5   3   54.23    3.15
   2  -5   3   54.45    3.84
   2  -5   3   58.32    4.67
  -3   5  -3   50.73    2.95
  -3   5  -3   48.14    2.94
   3  -5   3   49.04    2.84
   3  -5   3   63.23    4.37
   3  -5   3   50.73    2.87
  -4   5  -3   39.36    2.37
  -4   5  -3   41.29    2.36
   4  -5   3   39.65    2.27
  -5   5  -3   17.09    1.15
  -5   5  -3   17.80    1.20
   5  -5   3   17.41    1.12
  -6   5  -3    0.37    0.40
  -6   5  -3    0.79    0.33
   6  -5   3    0.56    0.34
  -7   5  -3    1.46    0.44
  -7   5  -3    0.95    0.47
   7  -5   3    1.75    0.46
   9   4  -3   -0.16    0.55
   9   4  -3    0.14    0.37
  -9  -4   3   -0.24    0.32
   8   4  -3    3.01    0.44
   8   4  -3    1.94    0.53
  -8  -4   3    3.18    0.36
   7   4  -3    8.23    0.65
   7   4  -3    7.12    0.75
  -7  -4   3    8.72    0.57
   6   4  -3    3.80    0.38
   6   4  -3    3.82    0.47
   5   4  -3   22.95    1.83
   5   4  -3   24.67    1.46
   5   4  -3   27.34    1.53
   4   4  -3   17.18    1.08
   4   4  -3   16.79    1.29
   4   4  -3   16.85    1.00
   3   4  -3   87.57    4.89
   3   4  -3   98.48    4.93
   3   4  -3   84.84    4.90
   3   4  -3   81.38    5.98
  -3  -4   3   92.19    6.04
   2   4  -3  194.77   12.73
   2   4  -3  182.12   10.44
   2   4  -3  181.52   14.68
   2   4  -3  190.47   10.36
   2   4  -3  182.76   12.68
   2   4  -3  197.97   10.47
  -2  -4   3  204.96   12.74
   1   4  -3   56.24    5.04
   1   4  -3   64.33    4.33
   1   4  -3   69.71    3.54
   1   4  -3   61.31    3.57
   1   4  -3   62.95    4.35
  -1  -4   3   67.11    3.54
  -1  -4   3   67.62    4.38
   0   4  -3  156.07    8.92
   0   4  -3  145.09   12.49
   0   4  -3  170.94   10.80
   0   4  -3  169.64    8.91
   0   4  -3  159.79   10.80
   0   4  -3  177.71    8.93
   0  -4   3  163.35   12.53
   0  -4   3  155.27    8.82
  -1   4  -3    5.49    0.32
  -1   4  -3    4.27    0.34
  -1   4  -3    4.89    0.42
  -1   4  -3    5.36    0.42
  -1   4  -3    4.36    0.39
  -1   4  -3    3.89    0.53
   1  -4   3    4.12    0.40
   1  -4   3    4.24    0.60
   1  -4   3    4.23    0.35
  -2   4  -3    0.98    0.20
  -2   4  -3    0.84    0.18
  -2   4  -3    0.60    0.20
  -2   4  -3    1.03    0.32
  -2   4  -3    1.17    0.17
   2  -4   3    0.66    0.18
   2  -4   3    0.88    0.21
   2  -4   3    0.69    0.42
  -3   4  -3  158.76    8.54
  -3   4  -3  152.79   10.23
  -3   4  -3  154.94    8.50
  -3   4  -3  159.15   10.35
   3  -4   3  150.61   10.28
   3  -4   3  152.34    8.42
   3  -4   3  158.10   12.02
   3  -4   3  151.84    8.39
   3  -4   3  148.10    8.41
  -4   4  -3    1.46    0.29
  -4   4  -3    1.00    0.29
   4  -4   3    2.49    0.43
   4  -4   3    1.81    0.27
   4  -4   3    1.58    0.59
  -5   4  -3    1.98    0.35
  -5   4  -3    1.83    0.36
   5  -4   3    1.39    0.31
  -6   4  -3   39.48    2.42
  -6   4  -3   39.96    2.36
   6  -4   3   40.47    2.35
  -7   4  -3    2.11    0.42
  -7   4  -3    1.73    0.48
   7  -4   3    1.98    0.43
   8  -4   3    0.69    0.46
   9   3  -3    0.50    0.38
   9   3  -3    0.53    0.52
  -9  -3   3    0.30    0.40
   8   3  -3    0.65    0.46
   8   3  -3    0.47    0.32
  -8  -3   3    0.08    0.33
   7   3  -3   16.42    1.17
   7   3  -3   15.41    1.05
  -7  -3   3   16.72    1.01
   6   3  -3    0.08    0.30
   6   3  -3   -0.18    0.17
  -6  -3   3   -0.02    0.19
   5   3  -3   15.60    0.94
   5   3  -3   15.90    1.23
   5   3  -3   16.77    1.44
   5   3  -3   15.41    1.01
  -5  -3   3   15.86    0.88
  -5  -3   3   12.89    0.88
   4   3  -3   26.82    1.54
   4   3  -3   25.32    1.48
   4   3  -3   25.50    1.86
   3   3  -3    0.93    0.13
   3   3  -3    1.37    0.22
   3   3  -3    1.12    0.15
   3   3  -3    0.56    0.22
  -3  -3   3    1.29    0.27
   2   3  -3   42.42    2.83
   2   3  -3   39.52    2.79
   2   3  -3   40.77    2.28
   2   3  -3   39.66    2.27
   2   3  -3   39.49    3.26
  -2  -3   3   44.73    2.83
  -2  -3   3   39.42    2.28
   1   3  -3  106.94    8.83
   1   3  -3  119.22    6.24
   1   3  -3  117.08    7.64
   1   3  -3  114.72    6.29
   1   3  -3  109.04    7.65
  -1  -3   3  112.05    6.24
  -1  -3   3  121.50    7.67
   0   3  -3   12.53    0.86
   0   3  -3   11.01    0.71
   0   3  -3   13.46    0.87
   0   3  -3   11.45    1.02
   0  -3   3   11.02    0.71
   0  -3   3   12.05    1.04
   0  -3   3   10.44    0.84
  -1   3  -3  270.69   13.59
  -1   3  -3  249.03   13.59
  -1   3  -3  228.85   18.95
  -1   3  -3  266.44   13.56
  -1   3  -3  256.76   16.42
   1  -3   3  229.74   16.42
   1  -3   3  242.20   13.41
   1  -3   3  236.36   18.98
  -2   3  -3    4.74    0.43
  -2   3  -3    5.23    0.40
  -2   3  -3    5.14    0.38
  -2   3  -3    4.49    0.36
  -2   3  -3    5.06    0.40
  -2   3  -3    4.88    0.59
   2  -3   3    4.60    0.46
   2  -3   3    4.22    0.34
   2  -3   3    6.02    0.43
   2  -3   3    5.40    0.64
   2  -3   3    5.11    0.32
  -3   3  -3    0.84    0.32
  -3   3  -3    0.99    0.20
  -3   3  -3    0.82    0.18
  -3   3  -3    0.79    0.21
   3  -3   3    0.92    0.41
   3  -3   3    0.77    0.30
   3  -3   3    1.29    0.32
   3  -3   3    0.92    0.18
   3  -3   3    0.69    0.19
  -4   3  -3  132.55    7.33
  -4   3  -3  138.13    8.85
  -4   3  -3  124.06    7.36
   4  -3   3  127.58    7.25
   4  -3   3  148.08   10.43
   4  -3   3  128.64    8.96
   4  -3   3  130.12    7.34
  -5   3  -3   24.89    1.46
  -5   3  -3   23.04    1.47
   5  -3   3   22.42    1.88
   5  -3   3   24.26    1.44
   5  -3   3   25.54    1.62
  -6   3  -3    0.56    0.30
  -6   3  -3    0.08    0.28
   6  -3   3    1.10    0.55
   6  -3   3    0.82    0.31
  -7   3  -3   12.90    0.90
  -7   3  -3   12.61    0.99
   7  -3   3   11.61    0.94
   8  -3   3    2.57    0.52
   9   2  -3    9.04    0.85
   9   2  -3   11.06    1.03
  -9  -2   3   12.67    0.94
   8   2  -3    6.33    0.59
   8   2  -3    5.36    0.71
  -8  -2   3    6.79    0.61
   7   2  -3    1.99    0.35
   7   2  -3    1.37    0.44
  -7  -2   3    1.09    0.34
   6   2  -3   22.75    1.37
  -6  -2   3   22.19    1.34
   5   2  -3    8.51    0.67
   5   2  -3    9.89    0.91
   5   2  -3    8.09    0.58
  -5  -2   3    8.34    0.55
  -5  -2   3    7.28    0.55
   4   2  -3   49.03    2.75
   4   2  -3   51.66    3.91
   4   2  -3   48.49    2.77
   4   2  -3   47.81    3.38
  -4  -2   3   48.02    2.69
   3   2  -3    0.92    0.24
   3   2  -3    0.69    0.12
   3   2  -3    0.89    0.20
   3   2  -3    1.02    0.13
   3   2  -3    0.86    0.10
  -3  -2   3    0.72    0.22
   2   2  -3    1.48    0.13
   2   2  -3    1.09    0.19
   2   2  -3    1.47    0.13
   2   2  -3    1.16    0.22
   2   2  -3    1.23    0.14
   2   2  -3    1.29    0.25
  -2  -2   3    1.73    0.26
  -2  -2   3    1.44    0.19
   1   2  -3   87.43    6.80
   1   2  -3   87.40    5.90
   1   2  -3   93.30    4.82
   1   2  -3   83.50    5.90
   1   2  -3   86.09    4.84
  -1  -2   3   84.37    4.81
  -1  -2   3   94.16    5.92
   0   2  -3   41.46    3.50
   0   2  -3   45.92    3.03
   0   2  -3   47.47    3.04
   0  -2   3   40.88    3.03
   0  -2   3   44.00    2.48
   0  -2   3   49.18    3.52
  -1   2  -3  102.84    5.32
  -1   2  -3   98.54    6.44
  -1   2  -3   86.36    7.43
  -1   2  -3  103.58    5.31
   1  -2   3   95.94    6.45
   1  -2   3   92.08    7.45
   1  -2   3   94.74    5.27
  -2   2  -3   64.88    3.51
  -2   2  -3   58.10    4.91
  -2   2  -3   62.52    4.23
  -2   2  -3   67.92    3.51
  -2   2  -3   64.49    3.46
  -2   2  -3   68.44    4.24
   2  -2   3   55.33    3.44
   2  -2   3   60.50    3.49
   2  -2   3   65.51    3.45
   2  -2   3   63.34    4.96
   2  -2   3   61.40    4.27
  -3   2  -3    2.56    0.30
  -3   2  -3    3.09    0.27
  -3   2  -3    2.99    0.29
  -3   2  -3    2.65    0.26
  -3   2  -3    2.84    0.42
   3  -2   3    3.19    0.54
   3  -2   3    1.81    0.38
   3  -2   3    2.19    0.35
   3  -2   3    2.64    0.24
   3  -2   3    2.35    0.24
  -4   2  -3   31.68    1.83
  -4   2  -3   34.32    2.22
  -4   2  -3   30.69    1.85
  -4   2  -3   32.14    1.85
  -4   2  -3   31.54    2.65
   4  -2   3   32.35    1.82
   4  -2   3   34.14    2.71
   4  -2   3   28.17    2.32
   4  -2   3   30.76    1.93
  -5   2  -3   50.84    3.01
  -5   2  -3   52.98    2.99
  -5   2  -3   59.20    3.62
   5  -2   3   50.85    2.96
   5  -2   3   46.45    3.71
   5  -2   3   57.77    4.33
   5  -2   3   49.07    3.06
  -6   2  -3   36.54    2.12
  -6   2  -3   37.42    2.09
   6  -2   3   31.49    2.63
   6  -2   3   32.65    2.20
   6  -2   3   37.63    2.08
  -7   2  -3    1.49    0.37
  -7   2  -3    1.69    0.34
   7  -2   3    1.61    0.38
   7  -2   3    2.05    0.61
   8  -2   3   10.72    1.08
   8  -2   3    9.99    0.87
   9   1  -3   -0.51    0.54
   9   1  -3   -0.10    0.34
  -9  -1   3   -0.28    0.49
   8   1  -3   15.99    1.28
   8   1  -3   13.95    1.10
  -8  -1   3   17.49    1.14
   7   1  -3    0.37    0.28
   7   1  -3    0.23    0.43
  -7  -1   3    0.89    0.33
  -7  -1   3    1.25    0.35
   6   1  -3   29.09    1.71
   6   1  -3   29.83    1.78
  -6  -1   3   27.34    1.68
  -6  -1   3   28.74    1.69
   5   1  -3   50.32    3.61
   5   1  -3   51.61    4.14
   5   1  -3   54.36    2.95
   5   1  -3   53.38    2.96
  -5  -1   3   50.67    2.89
  -5  -1   3   50.64    2.89
   4   1  -3   96.60    5.31
   4   1  -3   99.34    7.46
   4   1  -3   98.10    5.27
   4   1  -3   97.58    5.33
   4   1  -3   92.97    6.49
  -4  -1   3   84.02    5.24
  -4  -1   3  103.22    6.49
  -4  -1   3   97.51    5.26
   3   1  -3   49.75    3.47
   3   1  -3   50.01    2.79
   3   1  -3   52.77    2.83
   3   1  -3   50.43    2.84
   3   1  -3   48.45    2.78
   3   1  -3   51.90    3.98
  -3  -1   3   52.64    3.47
  -3  -1   3   49.98    2.78
   2   1  -3    0.44    0.08
   2   1  -3    0.32    0.17
   2   1  -3    0.21    0.14
   2   1  -3    0.76    0.18
  -2  -1   3    0.25    0.16
  -2  -1   3    0.51    0.15
   1   1  -3  122.98    8.72
   1   1  -3  126.07    8.72
  -1  -1   3  125.43    7.12
  -1  -1   3  149.48    8.74
   0   1  -3   76.82    6.22
   0   1  -3   79.04    5.41
   0   1  -3   79.81    5.42
   0  -1   3   82.73    4.42
   0  -1   3   79.88    5.42
   0  -1   3   87.10    6.23
  -1   1  -3    4.55    0.54
  -1   1  -3    6.70    0.36
  -1   1  -3    5.50    0.48
  -1   1  -3    6.10    0.37
   1  -1   3    6.40    0.50
   1  -1   3    5.85    0.56
   1  -1   3    5.43    0.42
  -2   1  -3   67.81    5.59
  -2   1  -3   81.02    4.85
  -2   1  -3   75.08    3.95
  -2   1  -3   75.99    4.00
   2  -1   3   65.75    4.89
   2  -1   3   68.74    4.00
   2  -1   3   74.01    3.95
   2  -1   3   67.86    3.94
   2  -1   3   72.50    5.64
  -3   1  -3   45.07    3.57
  -3   1  -3   48.23    3.07
  -3   1  -3   46.85    2.51
  -3   1  -3   45.67    2.54
   3  -1   3   47.67    3.63
   3  -1   3   40.99    2.56
   3  -1   3   37.88    3.12
   3  -1   3   46.29    2.50
  -4   1  -3    8.82    0.58
  -4   1  -3    7.73    0.83
  -4   1  -3    8.51    0.68
  -4   1  -3    9.09    0.59
   4  -1   3    8.28    0.89
   4  -1   3    7.70    0.66
   4  -1   3    7.77    0.56
   4  -1   3    7.09    0.77
   4  -1   3    8.27    0.56
  -5   1  -3    2.13    0.34
  -5   1  -3    1.71    0.25
  -5   1  -3    2.29    0.30
  -5   1  -3    1.35    0.30
   5  -1   3    2.67    0.30
   5  -1   3    2.22    0.41
   5  -1   3    2.12    0.52
   5  -1   3    2.05    0.45
  -6   1  -3   37.81    1.99
  -6   1  -3   33.94    2.02
   6  -1   3   33.85    2.09
   6  -1   3   33.41    1.98
   6  -1   3   30.18    2.50
  -7   1  -3   15.58    1.01
  -7   1  -3   15.24    1.07
   7  -1   3   14.03    1.17
   7  -1   3   15.74    1.03
   8  -1   3    1.62    0.65
   8  -1   3    2.84    0.47
   9  -1   3    6.67    0.71
   9  -1   3    7.25    1.02
   9   0  -3   10.03    1.11
  -9   0   3   10.08    0.97
  -9   0   3   12.18    1.02
   8   0  -3    0.13    0.49
   8   0  -3    0.48    0.34
  -8   0   3    0.59    0.43
  -8   0   3   -0.13    0.45
   7   0  -3   -0.12    0.40
   7   0  -3    0.93    0.33
  -7   0   3    0.11    0.32
   6   0  -3   57.71    3.94
   6   0  -3   56.25    3.23
   6   0  -3   56.63    3.21
  -6   0   3   53.35    3.16
   5   0  -3   20.73    1.75
   5   0  -3   21.41    1.31
   5   0  -3   20.60    1.24
   5   0  -3   20.46    1.55
  -5   0   3   18.37    1.21
   4   0  -3   25.52    1.53
   4   0  -3   25.72    1.51
   4   0  -3   24.64    1.86
   4   0  -3   25.80    1.49
  -4   0   3   25.52    1.48
  -4   0   3   25.15    1.47
  -4   0   3   27.78    1.84
   3   0  -3  150.56    8.16
   3   0  -3  144.97    8.07
   3   0  -3  146.56   11.35
   3   0  -3  143.97    9.88
   3   0  -3  147.16    8.05
  -3   0   3  149.44    9.86
  -3   0   3  151.16    8.05
   2   0  -3    1.33    0.23
   2   0  -3    1.48    0.20
   2   0  -3    1.72    0.17
   2   0  -3    2.03    0.24
   2   0  -3    2.70    0.19
  -2   0   3    1.41    0.21
  -2   0   3    1.66    0.14
  -2   0   3    1.17    0.18
   1   0  -3   11.53    0.89
   1   0  -3   12.13    0.68
   1   0  -3   11.92    0.67
   1   0  -3   11.29    0.87
  -1   0   3   10.81    0.87
  -1   0   3   12.06    0.73
  -1   0   3   13.67    0.89
   0   0  -3  168.22   11.69
   0   0  -3  173.14   13.46
   0   0   3  180.48   11.71
   0   0   3  182.36    9.56
  -1   0  -3   79.02    4.23
  -1   0  -3   72.33    5.89
  -1   0  -3   77.49    5.15
  -1   0  -3   81.31    4.18
   1   0   3   71.48    5.89
   1   0   3   77.43    4.18
   1   0   3   74.19    4.17
   1   0   3   79.65    5.16
   1   0   3   78.14    4.21
  -2   0  -3  145.18    9.13
  -2   0  -3  148.30    7.46
  -2   0  -3  139.28    7.54
  -2   0  -3  137.14   10.50
   2   0   3  140.81   10.53
   2   0   3  126.25    7.49
   2   0   3  119.53    9.16
   2   0   3  137.79    7.45
  -3   0  -3    7.07    0.56
  -3   0  -3    6.31    0.43
  -3   0  -3    6.08    0.43
  -3   0  -3    6.67    0.61
   3   0   3    5.25    0.58
   3   0   3    6.49    0.52
   3   0   3    6.59    0.67
   3   0   3    5.81    0.42
   3   0   3    5.60    0.42
  -4   0  -3   16.64    1.18
  -4   0  -3   15.41    0.96
  -4   0  -3   15.63    1.35
  -4   0  -3   16.05    0.95
   4   0   3   16.05    1.41
   4   0   3   15.31    0.94
   4   0   3   15.56    0.94
   4   0   3   14.39    1.21
   4   0   3   15.75    1.03
  -5   0  -3   15.49    0.97
  -5   0  -3   15.31    0.96
  -5   0  -3   15.83    1.38
   5   0   3   15.41    1.43
   5   0   3   15.03    0.95
   5   0   3   13.92    1.23
   5   0   3   16.27    1.05
  -6   0  -3    2.76    0.34
  -6   0  -3    3.10    0.34
  -6   0  -3    3.58    0.40
   6   0   3    3.00    0.50
   6   0   3    3.00    0.37
   6   0   3    3.28    0.61
   6   0   3    3.04    0.54
  -7   0  -3    0.41    0.31
   7   0   3    0.16    0.41
   7   0   3    0.10    0.29
   8   0   3   11.88    0.91
   8   0   3   11.74    1.05
   9   0   3    1.11    0.44
   9   0   3   -0.81    0.65
   9  -1  -3    4.17    0.85
  -9   1   3    4.78    0.72
   8  -1  -3   15.98    1.35
   8  -1  -3   14.67    1.14
  -8   1   3   17.48    1.21
   7  -1  -3   20.11    1.39
   7  -1  -3   17.88    1.28
  -7   1   3   20.88    1.31
   6  -1  -3    0.66    0.42
   6  -1  -3    0.80    0.37
   6  -1  -3    1.33    0.29
  -6   1   3    0.92    0.32
   5  -1  -3  175.63    9.72
   5  -1  -3  183.86   13.69
   5  -1  -3  177.12   11.91
   5  -1  -3  173.82    9.84
   5  -1  -3  181.54    9.74
  -5   1   3  173.03    9.72
   4  -1  -3   32.16    1.82
   4  -1  -3   32.09    1.76
   4  -1  -3   32.63    1.85
   4  -1  -3   29.83    2.25
   4  -1  -3   32.31    2.56
   4  -1  -3   31.38    1.84
  -4   1   3   31.48    1.81
  -4   1   3   28.70    1.78
  -4   1   3   30.90    2.61
  -4   1   3   34.74    2.22
   3  -1  -3   54.11    2.84
   3  -1  -3   48.67    3.46
   3  -1  -3   51.18    2.85
   3  -1  -3   52.49    2.81
   3  -1  -3   50.89    3.96
  -3   1   3   49.12    2.81
  -3   1   3   43.01    2.79
  -3   1   3   54.50    3.44
  -3   1   3   52.17    4.00
   2  -1  -3  257.60   13.59
   2  -1  -3  247.74   13.57
   2  -1  -3  240.60   13.76
   2  -1  -3  258.11   19.11
   2  -1  -3  265.98   16.61
   2  -1  -3  240.74   16.62
  -2   1   3  237.11   13.59
  -2   1   3  240.10   19.12
  -2   1   3  245.80   13.56
  -2   1   3  266.83   16.60
   1  -1  -3    2.24    0.18
   1  -1  -3    2.24    0.19
   1  -1  -3    1.60    0.21
   1  -1  -3    2.41    0.25
   1  -1  -3    2.03    0.23
  -1   1   3    2.22    0.20
  -1   1   3    1.98    0.23
  -1   1   3    1.94    0.16
  -1   1   3    2.01    0.17
  -1   1   3    2.35    0.24
   0  -1  -3  135.45    9.39
   0  -1  -3  142.07    7.76
   0  -1  -3  145.31   10.85
   0  -1  -3  147.72    7.68
   0   1   3  141.88    7.69
   0   1   3  141.14    7.67
   0   1   3  145.69    9.41
   0   1   3  131.16    7.67
  -1  -1  -3   59.07    4.23
  -1  -1  -3   56.98    3.04
  -1  -1  -3   55.71    3.70
  -1  -1  -3   56.29    3.01
  -1  -1  -3   55.96    3.01
   1   1   3   52.96    3.04
   1   1   3   50.43    4.23
   1   1   3   52.99    3.02
   1   1   3   54.28    3.73
  -2  -1  -3    2.96    0.25
  -2  -1  -3    3.82    0.35
  -2  -1  -3    4.03    0.34
  -2  -1  -3    2.97    0.24
   2   1   3    3.71    0.27
   2   1   3    3.25    0.30
   2   1   3    3.83    0.39
   2   1   3    3.07    0.25
   2   1   3    2.94    0.36
   2   1   3    3.03    0.31
  -3  -1  -3  178.86   13.22
  -3  -1  -3  185.34   11.52
  -3  -1  -3  171.45    9.51
  -3  -1  -3  173.33    9.40
   3   1   3  172.42    9.42
   3   1   3  170.52    9.39
   3   1   3  168.69    9.50
   3   1   3  157.89   11.52
   3   1   3  175.08   13.26
  -4  -1  -3   21.49    1.43
  -4  -1  -3   19.54    1.59
  -4  -1  -3   19.00    1.13
  -4  -1  -3   18.32    1.13
   4   1   3   18.40    1.42
   4   1   3   20.22    1.65
   4   1   3   18.88    1.12
   4   1   3   17.61    1.11
  -5  -1  -3    8.05    0.59
  -5  -1  -3    8.35    0.85
  -5  -1  -3    8.86    0.60
   5   1   3    8.34    0.77
   5   1   3    7.43    0.88
   5   1   3    9.98    0.71
   5   1   3    8.14    0.58
   5   1   3    7.66    0.56
  -6  -1  -3   16.78    1.12
  -6  -1  -3   16.73    1.11
   6   1   3   19.13    1.67
   6   1   3   17.99    1.11
   6   1   3   18.59    1.22
   6   1   3   17.55    1.42
  -7  -1  -3    2.10    0.36
   7   1   3    1.88    0.47
   7   1   3    2.18    0.36
  -8  -1  -3    1.14    0.42
  -8  -1  -3    0.69    0.40
   8   1   3    1.14    0.56
   8   1   3    1.01    0.34
  -9  -1  -3    1.33    0.49
  -9  -1  -3    1.95    0.54
   9   1   3    2.20    0.48
   9   1   3    1.38    0.63
   9  -2  -3    9.87    1.15
  -9   2   3   12.35    1.08
   8  -2  -3    0.24    0.53
  -8   2   3    0.80    0.51
   7  -2  -3   19.19    1.45
   7  -2  -3   18.23    1.34
  -7   2   3   22.30    1.38
   6  -2  -3    6.17    0.67
   6  -2  -3    6.33    0.59
   6  -2  -3    5.71    0.75
  -6   2   3    6.44    0.60
   5  -2  -3    7.81    0.66
   5  -2  -3    8.18    0.85
   5  -2  -3    7.43    0.64
   5  -2  -3    8.55    0.62
   5  -2  -3    6.90    0.75
  -5   2   3    6.90    0.63
   4  -2  -3  126.48    7.05
   4  -2  -3  125.54    6.96
   4  -2  -3  124.43    6.96
   4  -2  -3  132.80    9.79
   4  -2  -3  122.75    8.52
  -4   2   3  118.83    7.03
  -4   2   3  132.77    9.87
  -4   2   3  131.75    8.47
  -4   2   3  123.95    6.96
   3  -2  -3   20.05    1.52
   3  -2  -3   21.34    1.25
   3  -2  -3   22.49    1.51
   3  -2  -3   21.06    1.26
   3  -2  -3   21.23    1.26
   3  -2  -3   22.68    1.74
  -3   2   3   19.19    1.23
  -3   2   3   21.97    1.49
  -3   2   3   20.19    1.79
  -3   2   3   19.97    1.23
   2  -2  -3   25.63    1.49
   2  -2  -3   28.31    2.07
   2  -2  -3   26.22    1.51
   2  -2  -3   26.35    1.82
   2  -2  -3   26.00    1.79
   2  -2  -3   27.00    1.49
  -2   2   3   26.24    1.48
  -2   2   3   25.29    2.10
  -2   2   3   22.29    1.45
  -2   2   3   26.57    1.78
  -2   2   3   25.05    1.47
   1  -2  -3  429.74   22.96
   1  -2  -3  430.18   22.67
   1  -2  -3  410.28   31.94
   1  -2  -3  399.82   27.69
   1  -2  -3  420.94   27.75
  -1   2   3  386.44   22.68
  -1   2   3  444.53   22.67
  -1   2   3  410.05   31.94
  -1   2   3  440.23   27.71
  -1   2   3  406.62   22.71
   0  -2  -3  493.53   36.12
   0  -2  -3  465.39   25.66
   0  -2  -3  411.62   31.54
   0  -2  -3  514.50   25.96
   0  -2  -3  488.43   31.35
   0   2   3  504.50   25.61
   0   2   3  504.89   25.69
   0   2   3  537.02   31.41
   0   2   3  468.26   25.65
   0   2   3  406.71   36.09
   0   2   3  407.19   31.56
  -1  -2  -3    0.86    0.17
  -1  -2  -3    1.44    0.13
  -1  -2  -3    0.85    0.14
  -1  -2  -3    0.78    0.11
   1   2   3    0.94    0.15
   1   2   3    0.98    0.16
   1   2   3    0.74    0.18
   1   2   3    0.90    0.13
   1   2   3    0.74    0.13
  -2  -2  -3   99.85    5.18
  -2  -2  -3  104.30    6.37
  -2  -2  -3   98.21    5.24
   2   2   3   92.51    5.24
   2   2   3   87.55    6.37
   2   2   3   94.09    5.18
   2   2   3   90.69    7.27
   2   2   3   91.60    5.20
  -3  -2  -3   48.84    2.80
  -3  -2  -3   47.18    2.83
  -3  -2  -3   52.18    2.80
  -3  -2  -3   57.16    3.49
   3   2   3   49.61    2.83
   3   2   3   50.37    3.96
   3   2   3   50.79    2.80
   3   2   3   47.82    3.45
   3   2   3   52.25    2.83
  -4  -2  -3    1.85    0.21
  -4  -2  -3    0.54    0.25
  -4  -2  -3    1.72    0.22
  -4  -2  -3    1.19    0.18
  -4  -2  -3    0.75    0.22
   4   2   3    0.83    0.29
   4   2   3    0.87    0.22
   4   2   3    0.64    0.24
   4   2   3    0.55    0.16
   4   2   3    0.55    0.15
  -5  -2  -3   38.35    2.22
  -5  -2  -3   38.97    2.20
  -5  -2  -3   39.65    2.21
   5   2   3   37.91    2.19
   5   2   3   40.05    2.25
   5   2   3   40.14    2.74
   5   2   3   37.60    2.21
   5   2   3   37.22    3.15
  -6  -2  -3    9.35    0.70
  -6  -2  -3    9.29    0.66
  -6  -2  -3    8.68    0.67
   6   2   3    9.50    0.67
   6   2   3    9.10    0.66
   6   2   3    8.38    0.86
   6   2   3   10.89    0.80
   6   2   3    9.27    1.04
  -7  -2  -3    1.10    0.34
  -7  -2  -3    0.46    0.30
   7   2   3    1.40    0.46
   7   2   3    0.84    0.30
  -8  -2  -3    0.45    0.37
  -8  -2  -3    0.51    0.35
   8   2   3    0.58    0.35
   8   2   3    0.23    0.46
  -9  -2  -3   -0.05    0.44
   9   2   3   -0.24    0.60
   9   2   3    0.36    0.40
   9  -3  -3    1.74    0.84
  -9   3   3    1.60    0.67
   8  -3  -3    3.55    0.77
  -8   3   3    4.58    0.70
   7  -3  -3    4.72    0.70
  -7   3   3    3.52    0.60
   6  -3  -3   49.73    3.49
   6  -3  -3   47.66    2.82
   6  -3  -3   46.06    2.85
   6  -3  -3   47.87    2.86
  -6   3   3   49.74    2.84
   5  -3  -3   10.74    0.76
   5  -3  -3   10.05    0.76
   5  -3  -3    9.37    0.91
   5  -3  -3    9.98    1.01
   5  -3  -3    8.86    0.77
  -5   3   3   10.54    0.78
   4  -3  -3   18.16    1.22
   4  -3  -3   19.84    1.20
   4  -3  -3   20.57    1.66
   4  -3  -3   18.99    1.46
   4  -3  -3   18.88    1.21
   4  -3  -3   22.31    1.43
  -4   3   3   18.01    1.20
  -4   3   3   18.79    1.38
  -4   3   3   18.92    1.76
  -4   3   3   17.30    1.18
   3  -3  -3  105.86    5.73
   3  -3  -3  108.23    6.95
   3  -3  -3  103.23    6.99
   3  -3  -3  102.92    5.80
   3  -3  -3   98.27    6.98
   3  -3  -3  110.69    8.04
   3  -3  -3  102.85    5.71
  -3   3   3  103.79    5.72
  -3   3   3  109.02    6.94
  -3   3   3   95.80    8.10
  -3   3   3  100.02    5.79
   2  -3  -3   48.57    3.57
   2  -3  -3   52.31    3.57
   2  -3  -3   55.15    2.95
   2  -3  -3   53.27    2.92
   2  -3  -3   53.69    2.99
   2  -3  -3   57.57    4.12
   2  -3  -3   50.73    3.55
  -2   3   3   49.57    2.96
  -2   3   3   53.93    2.91
  -2   3   3   49.82    2.92
  -2   3   3   54.00    4.18
   1  -3  -3  114.13    8.22
   1  -3  -3  115.27    8.28
   1  -3  -3  127.39    6.76
   1  -3  -3  129.51    9.48
   1  -3  -3  121.27    8.24
   1  -3  -3  125.77    6.86
  -1   3   3  123.63    6.83
  -1   3   3  126.64    6.72
  -1   3   3  127.15    6.75
  -1   3   3  131.28    8.23
  -1   3   3  117.25    9.51
   0  -3  -3  146.90    8.32
   0  -3  -3  142.77   10.22
   0  -3  -3  165.54   11.67
   0  -3  -3  139.18   10.14
   0  -3  -3  163.57    8.43
   0   3   3  159.85    8.41
   0   3   3  157.96   10.23
   0   3   3  138.26   11.67
   0   3   3  154.13    8.28
   0   3   3  152.73    8.31
   0   3   3  158.25   10.15
  -1  -3  -3   50.51    3.11
  -1  -3  -3   43.91    2.55
  -1  -3  -3   47.29    2.52
   1   3   3   45.36    2.52
   1   3   3   48.40    2.56
   1   3   3   45.08    2.52
   1   3   3   46.75    2.56
   1   3   3   40.97    3.09
   1   3   3   42.64    3.10
   1   3   3   44.47    3.51
  -2  -3  -3  113.93    6.44
  -2  -3  -3  129.56    7.83
  -2  -3  -3  124.33    6.37
   2   3   3  114.44    6.44
   2   3   3  113.69    6.37
   2   3   3  117.49    6.37
   2   3   3  103.01    7.79
  -3  -3  -3   87.04    4.73
  -3  -3  -3   95.05    5.84
  -3  -3  -3   90.08    4.78
   3   3   3   86.68    4.74
   3   3   3   78.88    5.79
   3   3   3   80.58    6.66
   3   3   3   84.87    4.78
   3   3   3   86.18    4.72
  -4  -3  -3   94.12    5.23
  -4  -3  -3  108.72    6.47
  -4  -3  -3   91.15    5.29
   4   3   3   92.53    5.28
   4   3   3   94.82    7.40
   4   3   3   94.08    5.24
   4   3   3   92.23    6.42
  -5  -3  -3    2.81    0.31
  -5  -3  -3    2.86    0.29
   5   3   3    2.62    0.33
   5   3   3    2.25    0.38
   5   3   3    2.25    0.27
   5   3   3    2.02    0.25
   5   3   3    1.78    0.45
  -6  -3  -3    6.82    0.57
   6   3   3    7.37    0.75
   6   3   3    8.54    0.66
   6   3   3    7.58    0.57
   6   3   3    6.88    0.58
   6   3   3    6.89    0.87
  -7  -3  -3   18.03    1.15
   7   3   3   16.68    1.11
   7   3   3   17.74    1.21
  -8  -3  -3    0.72    0.34
   8   3   3    0.30    0.31
   8   3   3    0.27    0.49
  -9  -3  -3   -0.27    0.43
   9   3   3   -0.22    0.52
  -8   4   3    9.56    0.98
   7  -4  -3    4.78    0.64
   7  -4  -3    5.17    0.75
  -7   4   3    5.54    0.73
   6  -4  -3    3.08    0.61
   6  -4  -3    3.69    0.57
   6  -4  -3    3.23    0.49
  -6   4   3    3.24    0.53
   5  -4  -3  126.79    9.59
   5  -4  -3  157.48    9.55
   5  -4  -3  134.54    7.96
   5  -4  -3  138.70    7.87
   5  -4  -3  133.46    7.86
  -5   4   3  153.51    9.52
  -5   4   3  149.16    7.89
   4  -4  -3    1.45    0.29
   4  -4  -3    1.56    0.36
   4  -4  -3    1.28    0.26
   4  -4  -3    0.89    0.32
   4  -4  -3    0.99    0.26
   4  -4  -3    0.81    0.30
  -4   4   3    0.76    0.27
  -4   4   3    1.21    0.24
  -4   4   3    0.95    0.29
   3  -4  -3  114.04    6.56
   3  -4  -3  117.10    7.83
   3  -4  -3  113.90    6.44
   3  -4  -3  113.47    7.90
   3  -4  -3  131.86    9.10
   3  -4  -3  116.66    6.48
   3  -4  -3  105.84    7.87
  -3   4   3  112.52    6.55
  -3   4   3  120.88    6.47
  -3   4   3  118.52    9.19
  -3   4   3  125.77    7.83
   2  -4  -3  204.24   10.94
   2  -4  -3  188.22   11.07
   2  -4  -3  193.72   13.31
   2  -4  -3  196.48   13.41
   2  -4  -3  218.42   15.35
   2  -4  -3  197.92   10.87
   2  -4  -3  194.99   13.28
  -2   4   3  206.38   11.06
  -2   4   3  193.01   15.41
  -2   4   3  198.00   10.86
  -2   4   3  209.70   10.92
   1  -4  -3   35.64    2.65
   1  -4  -3   37.18    2.67
   1  -4  -3   41.21    2.24
   1  -4  -3   43.85    3.10
   1  -4  -3   38.46    2.27
   1  -4  -3   37.10    2.70
  -1   4   3   38.76    2.17
  -1   4   3   38.90    2.24
  -1   4   3   40.76    2.66
  -1   4   3   39.89    2.21
  -1   4   3   43.17    2.72
  -1   4   3   36.70    3.11
   0  -4  -3   73.55    5.29
   0  -4  -3   76.24    4.35
   0  -4  -3   82.75    4.42
   0  -4  -3   73.04    5.34
   0  -4  -3   89.08    6.10
   0   4   3   81.86    4.40
   0   4   3   79.10    4.31
   0   4   3   80.64    5.35
   0   4   3   70.20    6.09
   0   4   3   81.53    5.28
  -1  -4  -3  153.85    8.37
  -1  -4  -3  164.89   10.11
  -1  -4  -3  148.22    8.26
   1   4   3  143.76   11.60
   1   4   3  144.47   10.09
   1   4   3  151.64    8.27
   1   4   3  156.18    8.37
   1   4   3  147.95    8.23
   1   4   3  152.96    8.37
  -2  -4  -3   97.78    5.33
  -2  -4  -3  104.42    6.48
  -2  -4  -3  100.12    5.26
   2   4   3   93.38    5.27
   2   4   3   94.20    5.32
   2   4   3   87.83    6.43
   2   4   3   95.07    5.25
  -3  -4  -3    2.59    0.39
  -3  -4  -3    2.19    0.24
  -3  -4  -3    2.23    0.23
   3   4   3    2.33    0.24
   3   4   3    2.68    0.31
   3   4   3    2.37    0.24
   3   4   3    2.67    0.27
  -4  -4  -3   55.82    3.06
  -4  -4  -3   65.24    3.81
  -4  -4  -3   52.56    3.01
   4   4   3   50.66    4.29
   4   4   3   54.27    3.05
   4   4   3   53.34    3.03
   4   4   3   54.15    3.02
   4   4   3   49.03    3.70
  -5  -4  -3   99.32    5.22
  -5  -4  -3   93.40    5.27
   5   4   3   91.71    6.39
   5   4   3   95.64    5.21
   5   4   3   95.20    7.41
   5   4   3   94.83    5.22
   5   4   3   90.86    5.26
  -6  -4  -3   20.49    1.21
   6   4   3   20.39    1.21
   6   4   3   19.15    1.20
   6   4   3   18.72    1.78
   6   4   3   18.27    1.25
  -7  -4  -3   12.80    0.89
   7   4   3   12.68    0.88
   7   4   3   12.72    0.90
   7   4   3   13.69    1.00
  -8  -4  -3    3.73    0.47
   8   4   3    3.17    0.55
  -9  -4  -3    0.40    0.42
   9   4   3    0.24    0.50
  -8   5   3    3.02    0.75
   7  -5  -3    5.94    0.74
  -7   5   3    5.78    0.78
   6  -5  -3    0.43    0.45
   6  -5  -3    1.16    0.49
  -6   5   3    0.16    0.47
   5  -5  -3   11.15    0.96
   5  -5  -3   11.50    0.95
  -5   5   3   14.42    0.99
   4  -5  -3   31.71    1.98
   4  -5  -3   30.57    2.39
   4  -5  -3   30.67    2.03
   4  -5  -3   33.24    2.32
   4  -5  -3   37.18    2.79
   4  -5  -3   33.54    2.03
  -4   5   3   31.82    2.03
  -4   5   3   38.76    2.03
  -4   5   3   34.49    2.31
   3  -5  -3   10.99    0.90
   3  -5  -3   10.39    0.76
   3  -5  -3   11.83    0.90
   3  -5  -3   10.95    0.82
   3  -5  -3   10.91    0.81
   3  -5  -3   10.27    0.83
   3  -5  -3   13.77    1.11
  -3   5   3   10.22    0.79
  -3   5   3   11.83    1.19
  -3   5   3   11.85    0.81
   2  -5  -3   21.25    1.60
   2  -5  -3   21.18    1.57
   2  -5  -3   23.99    1.41
   2  -5  -3   23.60    1.65
   2  -5  -3   21.46    1.32
   2  -5  -3   27.71    1.95
   2  -5  -3   23.35    1.42
  -2   5   3   25.19    1.99
  -2   5   3   23.47    1.36
  -2   5   3   20.89    1.37
  -2   5   3   21.59    1.31
   1  -5  -3   32.65    2.32
   1  -5  -3   34.42    1.94
   1  -5  -3   30.38    2.26
   1  -5  -3   31.15    2.26
   1  -5  -3   33.84    1.97
   1  -5  -3   38.23    2.68
  -1   5   3   33.58    1.92
  -1   5   3   34.27    2.32
  -1   5   3   35.14    2.26
  -1   5   3   33.11    1.90
  -1   5   3   32.07    1.84
  -1   5   3   29.71    2.66
   0  -5  -3   80.45    5.29
   0  -5  -3   78.61    5.34
   0  -5  -3   77.68    4.36
   0  -5  -3   79.45    4.44
   0   5   3   80.68    4.35
   0   5   3   77.51    5.34
   0   5   3   78.47    4.29
   0   5   3   84.33    5.27
   0   5   3   67.71    6.09
   0   5   3   82.44    4.41
  -1  -5  -3    8.19    0.72
  -1  -5  -3    9.15    0.58
  -1  -5  -3    8.28    0.57
  -1  -5  -3    8.56    0.68
   1   5   3    7.90    0.64
   1   5   3    7.49    0.74
   1   5   3    7.29    0.52
   1   5   3    7.81    0.55
   1   5   3    8.39    0.57
   1   5   3    7.91    0.65
  -2  -5  -3    0.63    0.26
  -2  -5  -3    0.34    0.16
  -2  -5  -3    0.82    0.19
   2   5   3    0.64    0.18
   2   5   3    0.74    0.15
   2   5   3    1.50    0.19
   2   5   3    0.28    0.17
   2   5   3    0.50    0.20
  -3  -5  -3   75.97    4.81
  -3  -5  -3   71.16    3.92
  -3  -5  -3   71.33    3.86
   3   5   3   66.31    3.91
   3   5   3   71.31    3.86
   3   5   3   64.34    4.71
  -4  -5  -3    2.23    0.26
  -4  -5  -3    2.17    0.27
   4   5   3    2.13    0.33
   4   5   3    2.07    0.24
   4   5   3    1.84    0.27
   4   5   3    2.11    0.27
  -5  -5  -3    5.69    0.47
   5   5   3    5.69    0.47
   5   5   3    6.78    0.81
   5   5   3    6.12    0.48
   5   5   3    6.02    0.52
   5   5   3    5.99    0.61
  -6  -5  -3   21.89    1.31
   6   5   3   21.92    1.35
   6   5   3   21.08    1.32
   6   5   3   20.83    1.32
   6   5   3   21.93    1.98
  -7  -5  -3    0.31    0.30
   7   5   3    0.60    0.26
   7   5   3    0.63    0.36
  -8  -5  -3    0.04    0.34
   8   5   3    0.21    0.41
  -9  -5  -3    1.98    0.45
   9   5   3    2.21    0.55
   8  -6  -3    0.26    0.66
   7  -6  -3   11.84    1.14
  -7   6   3   13.29    1.15
   6  -6  -3    2.47    0.62
  -6   6   3    2.97    0.57
   5  -6  -3    6.52    0.71
  -5   6   3    5.96    0.64
   4  -6  -3   38.86    2.41
  -4   6   3   43.26    2.40
  -4   6   3   38.65    2.41
   3  -6  -3    1.83    0.29
   3  -6  -3    1.97    0.39
   3  -6  -3    1.84    0.35
   3  -6  -3    1.62    0.32
   3  -6  -3    1.75    0.24
   3  -6  -3    2.39    0.37
   3  -6  -3    2.65    0.50
  -3   6   3    1.32    0.32
  -3   6   3    1.30    0.31
   2  -6  -3   30.50    1.82
   2  -6  -3   29.08    1.84
   2  -6  -3   34.57    2.16
   2  -6  -3   28.64    1.72
   2  -6  -3   28.56    2.09
   2  -6  -3   29.59    2.06
  -2   6   3   30.86    1.77
  -2   6   3   29.26    1.80
  -2   6   3   30.76    2.16
  -2   6   3   30.32    2.54
   1  -6  -3   89.47    5.21
   1  -6  -3   70.03    5.18
   1  -6  -3   84.15    5.29
   1  -6  -3   74.71    4.24
   1  -6  -3   81.46    4.36
   1  -6  -3   73.94    4.40
  -1   6   3   77.39    5.28
  -1   6   3   75.55    4.35
  -1   6   3   79.53    4.23
  -1   6   3   75.86    4.30
  -1   6   3   68.23    6.05
  -1   6   3   79.61    5.18
   0  -6  -3   20.41    1.24
   0  -6  -3   23.91    1.69
   0  -6  -3   19.65    1.41
   0  -6  -3   19.43    1.25
   0   6   3   19.16    1.43
   0   6   3   19.48    1.37
   0   6   3   19.78    1.11
   0   6   3   18.59    1.19
   0   6   3   20.37    1.18
   0   6   3   16.10    1.62
  -1  -6  -3  107.06    5.90
  -1  -6  -3  109.42    5.82
  -1  -6  -3  103.24    8.15
  -1  -6  -3  104.87    7.10
   1   6   3  108.96    5.81
   1   6   3  105.78    5.75
   1   6   3  108.54    7.06
   1   6   3  107.18    5.88
   1   6   3   94.29    8.15
   1   6   3  106.22    7.12
  -2  -6  -3   84.09    4.63
  -2  -6  -3   87.48    4.58
  -2  -6  -3   83.54    5.64
   2   6   3   80.09    4.62
   2   6   3   85.38    4.54
   2   6   3   78.11    6.44
   2   6   3   85.43    4.58
   2   6   3   78.24    5.56
  -3  -6  -3    5.35    0.46
  -3  -6  -3    5.87    0.62
  -3  -6  -3    5.88    0.47
   3   6   3    4.80    0.49
   3   6   3    4.47    0.43
   3   6   3    6.32    0.45
   3   6   3    6.62    0.64
   3   6   3    5.06    0.43
  -4  -6  -3   48.94    2.74
   4   6   3   50.70    2.75
   4   6   3   50.50    2.75
   4   6   3   46.66    3.36
   4   6   3   47.65    2.78
  -5  -6  -3    0.39    0.22
   5   6   3    0.20    0.23
   5   6   3    0.41    0.42
   5   6   3    0.56    0.24
   5   6   3    0.42    0.19
   5   6   3    0.58    0.29
  -6  -6  -3    4.18    0.39
   6   6   3    3.31    0.37
   6   6   3    2.82    0.41
  -7  -6  -3    6.62    0.57
   7   6   3    6.70    0.65
   7   6   3    6.66    0.58
  -8  -6  -3    0.30    0.35
   8   6   3    0.41    0.30
   8   6   3   -0.57    0.36
  -9  -6  -3    1.66    0.44
   9   6   3    1.76    0.53
   7  -7  -3    0.50    0.64
   6  -7  -3   26.32    1.85
   5  -7  -3   -0.22    0.47
   4  -7  -3    0.29    0.40
  -4   7   3    1.45    0.41
  -4   7   3    2.03    0.40
   3  -7  -3  121.41    6.82
  -3   7   3  127.49    6.77
  -3   7   3  116.96    6.86
   2  -7  -3    9.41    0.79
   2  -7  -3   11.94    1.07
   2  -7  -3    9.66    0.76
  -2   7   3    9.45    0.75
  -2   7   3    9.57    0.73
  -2   7   3    9.87    0.85
   1  -7  -3   14.54    0.87
   1  -7  -3   14.90    1.06
   1  -7  -3   16.39    1.06
   1  -7  -3   15.94    1.09
  -1   7   3   13.26    1.34
  -1   7   3   15.30    0.99
  -1   7   3   14.07    0.97
  -1   7   3   15.42    1.16
   0  -7  -3   82.32    4.52
   0  -7  -3   78.32    5.40
   0   7   3   81.33    5.47
   0   7   3   82.92    4.38
   0   7   3   67.38    6.26
   0   7   3   86.77    5.37
   0   7   3   80.46    4.52
   0   7   3   82.46    4.47
  -1  -7  -3   17.13    1.03
  -1  -7  -3   15.95    1.26
  -1  -7  -3   16.96    1.45
  -1  -7  -3   15.47    1.07
   1   7   3   17.57    1.25
   1   7   3   16.96    0.98
   1   7   3   16.72    1.21
   1   7   3   17.48    1.06
   1   7   3   15.95    1.46
   1   7   3   16.38    1.06
  -2  -7  -3   15.15    0.93
  -2  -7  -3   15.11    1.20
  -2  -7  -3   16.00    0.97
   2   7   3   13.33    1.10
   2   7   3   14.83    1.35
   2   7   3   14.80    0.90
   2   7   3   16.92    0.96
   2   7   3   14.67    0.95
   2   7   3   14.39    0.95
   2   7   3   14.78    1.10
  -3  -7  -3    0.43    0.33
  -3  -7  -3   -0.09    0.22
   3   7   3    0.29    0.20
   3   7   3    0.00    0.19
   3   7   3    0.22    0.22
   3   7   3    0.05    0.18
   3   7   3    0.21    0.31
  -4  -7  -3    0.40    0.24
   4   7   3    0.81    0.22
   4   7   3    1.28    0.28
   4   7   3    0.68    0.25
  -5  -7  -3   12.59    0.85
   5   7   3   12.97    1.06
   5   7   3   13.62    0.88
   5   7   3   12.95    0.88
  -6  -7  -3   11.16    0.79
   6   7   3   12.42    0.86
   6   7   3   10.80    0.81
  -7  -7  -3    2.28    0.36
   7   7   3    2.02    0.41
   7   7   3    2.22    0.37
  -8  -7  -3    0.80    0.36
   8   7   3    1.72    0.44
   8   7   3    0.85    0.33
  -9  -7  -3    3.20    0.50
   9   7   3    2.42    0.57
   7  -8  -3    5.51    0.93
   6  -8  -3    0.74    0.67
   5  -8  -3   32.22    2.15
   4  -8  -3   22.29    1.57
  -4   8   3   21.66    1.48
   3  -8  -3    1.35    0.47
  -3   8   3    0.48    0.36
   2  -8  -3   66.84    3.92
  -2   8   3   66.52    3.91
  -2   8   3   70.44    4.70
   1  -8  -3   33.53    2.04
  -1   8   3   32.02    1.99
  -1   8   3   34.48    2.39
   0  -8  -3   25.13    1.84
   0  -8  -3   25.38    1.65
   0   8   3   24.91    1.60
   0   8   3   27.32    1.60
   0   8   3   26.68    1.91
   0   8   3   28.44    1.82
  -1  -8  -3    1.12    0.35
  -1  -8  -3    0.94    0.29
  -1  -8  -3    1.32    0.38
   1   8   3    0.73    0.27
   1   8   3    0.99    0.27
   1   8   3    1.38    0.26
   1   8   3    1.36    0.20
   1   8   3    1.14    0.27
  -2  -8  -3    8.94    0.83
  -2  -8  -3    8.70    0.69
   2   8   3    8.65    0.68
   2   8   3    8.23    0.72
   2   8   3    8.55    0.60
   2   8   3    9.54    0.74
   2   8   3    9.05    0.66
  -3  -8  -3   43.13    2.24
  -3  -8  -3   40.86    2.79
   3   8   3   36.01    2.24
   3   8   3   36.54    2.17
   3   8   3   36.89    2.66
  -4  -8  -3    2.06    0.34
   4   8   3    1.83    0.28
   4   8   3    1.77    0.35
   4   8   3    1.56    0.29
  -5  -8  -3   10.04    0.72
   5   8   3   10.20    0.87
   5   8   3   10.04    0.73
   5   8   3    9.01    0.72
  -6  -8  -3   11.76    0.82
   6   8   3   11.01    0.82
   6   8   3   11.31    0.85
  -7  -8  -3    5.31    0.49
   7   8   3    4.24    0.53
   7   8   3    4.42    0.49
  -8  -8  -3    1.03    0.35
   8   8   3    1.21    0.37
   8   8   3    0.86    0.44
  -9  -8  -3    1.59    0.44
   9   8   3    1.17    0.56
   6  -9  -3    2.92    0.77
   5  -9  -3    5.22    0.83
   4  -9  -3   18.15    1.41
  -4   9   3   16.13    1.24
   3  -9  -3    8.06    0.81
  -3   9   3    7.07    0.71
   2  -9  -3   23.75    1.63
  -2   9   3   26.16    1.83
  -2   9   3   22.45    1.55
   1  -9  -3   18.87    1.39
  -1   9   3   21.96    1.59
  -1   9   3   20.78    1.35
   0  -9  -3   45.07    2.68
   0   9   3   46.97    3.19
   0   9   3   43.97    2.66
  -1  -9  -3   32.90    2.03
  -1  -9  -3   37.40    2.80
   1   9   3   31.16    2.36
   1   9   3   32.25    2.00
  -2  -9  -3   -0.23    0.34
   2   9   3    0.65    0.27
   2   9   3    0.91    0.28
   2   9   3    0.71    0.32
  -3  -9  -3   25.30    1.45
  -3  -9  -3   23.06    1.82
   3   9   3   21.70    1.68
   3   9   3   23.31    1.46
   3   9   3   24.06    1.39
  -4  -9  -3    4.95    0.46
   4   9   3    3.61    0.48
   4   9   3    4.21    0.41
   4   9   3    3.50    0.43
  -5  -9  -3    0.87    0.31
   5   9   3    0.70    0.31
   5   9   3    0.55    0.29
  -6  -9  -3    8.08    0.64
   6   9   3    6.94    0.62
   6   9   3    6.13    0.60
  -7  -9  -3    0.15    0.33
   7   9   3    0.14    0.31
   7   9   3    0.24    0.37
  -8  -9  -3    0.10    0.36
   8   9   3   -0.46    0.46
   8   9   3    0.18    0.34
   5 -10  -3    7.26    0.98
   4 -10  -3    8.02    0.94
  -4  10   3    8.36    0.83
   3 -10  -3    4.09    0.71
  -3  10   3    4.94    0.62
   2 -10  -3   43.61    2.70
  -2  10   3   46.92    3.17
  -2  10   3   41.78    2.66
   1 -10  -3    2.70    0.53
  -1  10   3    3.00    0.50
  -1  10   3    2.20    0.44
   0 -10  -3    7.96    0.73
   0  10   3    7.76    0.69
  -1 -10  -3   41.92    2.53
   1  10   3   43.24    2.54
  -2 -10  -3    1.11    0.41
   2  10   3    0.80    0.35
  -3 -10  -3    3.72    0.51
   3  10   3    4.36    0.51
   3  10   3    3.46    0.48
  -4 -10  -3   34.82    1.98
   4  10   3   31.59    2.01
  -5 -10  -3    0.66    0.35
   5  10   3    0.62    0.32
   5  10   3    0.27    0.29
  -6 -10  -3    4.35    0.49
   6  10   3    3.65    0.50
   6  10   3    5.29    0.55
  -7 -10  -3    0.86    0.37
   7  10   3    0.45    0.37
   7  10   3    0.74    0.40
  -8 -10  -3    2.58    0.46
   8  10   3    2.69    0.52
   8  10   3    1.92    0.48
   4 -11  -3   18.01    1.47
   3 -11  -3    3.68    0.75
  -3  11   3    6.13    0.75
   2 -11  -3    1.02    0.57
  -2  11   3    2.78    0.53
   1 -11  -3   22.52    1.57
  -1  11   3   23.27    1.56
   0 -11  -3    8.66    0.78
   0  11   3    7.87    0.75
  -1 -11  -3   -0.17    0.40
   1  11   3    1.18    0.46
  -2 -11  -3   16.18    1.14
   2  11   3   16.54    1.17
  -3 -11  -3   -0.07    0.39
   3  11   3    0.50    0.38
  -4 -11  -3   -0.40    0.36
   4  11   3    0.10    0.34
   4  11   3    0.16    0.41
  -5 -11  -3   11.54    0.82
   5  11   3    8.58    0.81
  -6 -11  -3    1.53    0.40
   6  11   3    1.88    0.43
  -7 -11  -3    1.89    0.40
   7  11   3    1.07    0.48
   7  11   3    1.75    0.42
   3 -12  -3   10.68    1.06
  -3  12   3   12.19    1.07
   2 -12  -3    0.69    0.55
  -2  12   3   -0.18    0.52
   1 -12  -3    0.16    0.51
  -1  12   3    1.11    0.49
   0 -12  -3    3.96    0.60
   0  12   3    4.37    0.63
  -1 -12  -3    3.18    0.54
   1  12   3    3.31    0.56
  -2 -12  -3    1.06    0.43
   2  12   3    0.90    0.50
  -3 -12  -3   25.47    1.63
   3  12   3   27.70    1.76
  -4 -12  -3   12.45    0.92
   4  12   3   12.23    1.04
   4  12   3   12.65    1.03
  -5 -12  -3    1.08    0.39
   5  12   3    1.40    0.48
   5  12   3    1.66    0.52
  -6 -12  -3    4.59    0.52
   6  12   3    4.28    0.61
   1 -13  -3   -0.04    0.49
  -1  13   3    0.05    0.52
   0 -13  -3    4.97    0.63
   0  13   3    5.02    0.75
  -1 -13  -3    8.39    0.73
   1  13   3    8.86    0.92
  -2 -13  -3    2.53    0.45
   2  13   3    2.37    0.63
  -3 -13  -3    0.21    0.34
   3  13   3    0.54    0.54
  -4 -13  -3    9.61    0.72
   4  13   3   10.84    0.95
   5  13   3    3.68    0.66
   5  13   3    2.29    0.53
   2  11  -4    1.07    0.53
   1  11  -4    4.62    0.63
   0  11  -4    0.16    0.48
   5  10  -4    0.50    0.39
   4  10  -4    2.49    0.44
   3  10  -4    7.72    0.69
   2  10  -4    0.03    0.41
   1  10  -4    8.52    0.74
   0  10  -4    1.17    0.42
  -1  10  -4    1.82    0.50
  -2  10  -4    0.55    0.51
   6   9  -4    0.77    0.37
   5   9  -4    3.71    0.44
   4   9  -4   24.63    1.51
   3   9  -4    6.69    0.56
   2   9  -4   17.17    1.12
   2   9  -4   16.40    1.11
   1   9  -4    9.64    0.78
   0   9  -4    7.70    0.65
  -1   9  -4    2.50    0.44
  -2   9  -4   12.54    0.99
  -3   9  -4    1.90    0.50
  -4   9  -4    0.28    0.49
   7   8  -4    3.99    0.58
   7   8  -4    4.62    0.51
   6   8  -4    2.42    0.50
   6   8  -4    3.49    0.42
   5   8  -4    0.04    0.26
   5   8  -4   -0.02    0.34
   4   8  -4   44.87    2.57
   3   8  -4   62.09    3.49
   2   8  -4    0.61    0.25
   1   8  -4    6.88    0.59
   0   8  -4   24.29    1.46
  -1   8  -4    0.11    0.29
  -2   8  -4   -0.20    0.32
  -2   8  -4    0.43    0.34
  -3   8  -4    0.53    0.38
  -4   8  -4    6.80    0.73
  -5   8  -4    1.68    0.53
   7   7  -4    1.26    0.36
   7   7  -4    1.65    0.47
   6   7  -4    2.81    0.36
   6   7  -4    2.76    0.51
   5   7  -4   10.77    0.82
   5   7  -4   11.35    0.76
   4   7  -4    0.11    0.27
   4   7  -4    0.22    0.20
   3   7  -4    0.19    0.28
   3   7  -4    0.21    0.17
   3   7  -4   -0.11    0.24
   2   7  -4    8.14    0.54
   1   7  -4    0.77    0.22
   1   7  -4    0.35    0.21
   1   7  -4    0.33    0.27
   0   7  -4    0.10    0.21
   0   7  -4    0.24    0.24
  -1   7  -4   15.61    1.02
  -1   7  -4   14.59    0.97
  -2   7  -4    1.19    0.33
  -2   7  -4    1.74    0.39
  -3   7  -4    6.27    0.61
  -3   7  -4    7.07    0.64
  -4   7  -4   10.46    0.88
  -4   7  -4   10.16    0.88
  -5   7  -4    1.46    0.44
   8   6  -4    1.00    0.39
   8   6  -4    1.48    0.50
   7   6  -4    6.49    0.74
   7   6  -4    7.30    0.62
   6   6  -4    3.50    0.40
   6   6  -4    4.15    0.55
   5   6  -4    0.18    0.20
   5   6  -4    0.28    0.32
   4   6  -4   26.91    1.64
   4   6  -4   27.32    1.99
   4   6  -4   27.56    1.57
   3   6  -4   25.76    1.96
   3   6  -4   26.14    1.61
   3   6  -4   29.29    1.56
   2   6  -4   49.96    3.28
   2   6  -4   46.03    2.61
   2   6  -4   44.30    2.64
   2   6  -4   41.60    3.17
   2   6  -4   49.14    2.58
   2   6  -4   45.15    2.57
  -2  -6   4   49.02    3.31
   1   6  -4   43.55    2.97
   1   6  -4   40.51    2.48
   1   6  -4   46.40    2.42
   1   6  -4   44.27    2.43
   1   6  -4   42.94    2.41
  -1  -6   4   41.46    2.42
   0   6  -4    0.30    0.22
   0   6  -4    0.15    0.17
   0  -6   4    0.38    0.34
  -1   6  -4    4.17    0.42
  -1   6  -4    3.87    0.36
  -2   6  -4   71.09    3.89
  -2   6  -4   65.89    3.86
  -3   6  -4    7.30    0.64
  -3   6  -4    7.01    0.61
  -4   6  -4    0.57    0.35
  -4   6  -4    0.23    0.32
  -5   6  -4   15.15    1.18
  -5   6  -4   17.09    1.17
   5  -6   4   17.10    1.05
  -6   6  -4    3.04    0.55
  -6   6  -4    3.47    0.57
   6  -6   4    4.00    0.49
   8   5  -4    9.74    0.88
   8   5  -4    8.97    0.77
   7   5  -4    0.22    0.28
   7   5  -4   -0.87    0.38
   6   5  -4   19.44    1.20
   6   5  -4   19.28    1.28
   5   5  -4    4.53    0.39
   5   5  -4    4.74    0.52
   4   5  -4    0.86    0.17
   4   5  -4    0.28    0.28
   4   5  -4    0.55    0.27
   3   5  -4   73.53    4.23
   3   5  -4   89.15    4.26
   3   5  -4   68.86    5.19
   3   5  -4   74.19    4.25
   2   5  -4    2.43    0.29
   2   5  -4    2.23    0.41
   2   5  -4    1.86    0.26
  -2  -5   4    2.17    0.44
   1   5  -4    0.64    0.26
   1   5  -4    0.85    0.23
   1   5  -4    0.58    0.21
   1   5  -4    0.41    0.20
  -1  -5   4    1.07    0.22
   0   5  -4   51.38    3.50
   0   5  -4   55.28    2.88
   0   5  -4   50.88    3.52
   0   5  -4   54.39    2.86
   0   5  -4   50.34    2.93
   0   5  -4   51.18    2.87
   0  -5   4   50.12    4.15
   0  -5   4   48.94    2.87
  -1   5  -4    0.21    0.16
  -1   5  -4    0.32    0.21
  -1   5  -4    0.20    0.20
   1  -5   4    0.04    0.18
   1  -5   4    0.25    0.35
   1  -5   4    0.51    0.19
  -2   5  -4    1.09    0.27
  -2   5  -4    1.65    0.25
   2  -5   4    1.10    0.53
  -3   5  -4   39.89    2.38
  -3   5  -4   41.91    2.40
  -4   5  -4   22.20    1.43
  -4   5  -4   21.70    1.42
   4  -5   4   23.06    1.31
  -5   5  -4    0.32    0.31
  -5   5  -4   -0.19    0.30
   5  -5   4    0.00    0.28
  -6   5  -4    1.88    0.47
  -6   5  -4    1.64    0.45
   6  -5   4    2.32    0.42
  -7   5  -4    2.77    0.57
  -7   5  -4    2.90    0.53
   7  -5   4    1.83    0.49
   9   4  -4    5.90    0.64
   9   4  -4    5.37    0.83
   8   4  -4   -0.24    0.31
   8   4  -4   -0.58    0.42
   7   4  -4    6.01    0.54
   7   4  -4    5.78    0.70
   6   4  -4   11.35    0.78
   6   4  -4   11.38    0.88
   5   4  -4    2.76    0.40
   5   4  -4    2.78    0.30
   4   4  -4    4.46    0.35
   4   4  -4    4.28    0.45
   4   4  -4    4.31    0.51
   3   4  -4   10.85    0.63
   3   4  -4    9.18    0.82
   3   4  -4   10.03    0.70
   3   4  -4   10.04    0.64
   3   4  -4    9.49    0.59
   2   4  -4   56.56    3.81
   2   4  -4   56.36    3.07
   2   4  -4   54.72    3.76
   2   4  -4   51.19    3.07
   2   4  -4   53.56    4.39
  -2  -4   4   60.42    3.83
  -2  -4   4   53.27    3.07
   1   4  -4    4.52    0.47
   1   4  -4    4.32    0.59
   1   4  -4    4.67    0.40
   1   4  -4    5.20    0.41
   1   4  -4    5.24    0.53
  -1  -4   4    5.33    0.42
   0   4  -4   62.38    3.54
   0   4  -4   59.89    4.96
   0   4  -4   66.70    4.28
   0   4  -4   65.23    4.27
   0  -4   4   63.10    4.99
   0  -4   4   61.45    3.49
  -1   4  -4    6.46    0.54
  -1   4  -4    5.70    0.67
  -1   4  -4    5.99    0.42
  -1   4  -4    5.57    0.47
  -1   4  -4    6.51    0.54
  -1   4  -4    6.47    0.40
   1  -4   4    5.49    0.53
   1  -4   4    5.54    0.46
   1  -4   4    5.57    0.71
  -2   4  -4   22.74    1.36
  -2   4  -4   24.86    1.63
  -2   4  -4   23.42    1.40
   2  -4   4   22.09    1.36
   2  -4   4   21.40    1.64
   2  -4   4   24.68    2.08
  -3   4  -4    4.95    0.46
  -3   4  -4    5.40    0.45
   3  -4   4    4.31    0.35
   3  -4   4    5.53    0.84
   3  -4   4    5.76    0.48
   3  -4   4    4.95    0.53
  -4   4  -4   20.12    1.29
  -4   4  -4   17.98    1.26
   4  -4   4   20.26    1.20
   4  -4   4   22.72    1.34
  -5   4  -4   17.68    1.16
  -5   4  -4   16.95    1.14
   5  -4   4   17.01    1.09
  -6   4  -4    2.03    0.41
  -6   4  -4    1.72    0.40
   6  -4   4    1.41    0.36
  -7   4  -4   10.06    0.87
  -7   4  -4    9.25    0.82
   7  -4   4    9.19    0.81
   9   3  -4    4.89    0.61
   9   3  -4    6.10    0.84
  -9  -3   4    5.30    0.50
   8   3  -4    2.55    0.61
   8   3  -4    2.24    0.42
  -8  -3   4    2.40    0.31
   7   3  -4    9.04    0.74
   7   3  -4   10.86    0.90
  -7  -3   4    9.79    0.61
   6   3  -4   30.53    1.81
   6   3  -4   30.77    1.88
   5   3  -4   58.04    4.19
   5   3  -4   61.99    3.45
   5   3  -4   61.38    3.41
   4   3  -4    1.66    0.31
   4   3  -4    1.83    0.21
   4   3  -4    2.02    0.37
   3   3  -4    7.60    0.62
   3   3  -4   10.03    0.83
   3   3  -4    8.27    0.74
   3   3  -4    8.10    0.54
   3   3  -4    8.66    0.52
   3   3  -4    8.42    0.53
  -3  -3   4    9.71    0.80
   2   3  -4   46.13    2.74
   2   3  -4   50.06    3.41
   2   3  -4   48.57    3.92
   2   3  -4   50.91    2.77
   2   3  -4   49.74    3.38
  -2  -3   4   53.16    3.41
  -2  -3   4   46.84    2.76
   1   3  -4   69.14    4.67
   1   3  -4   76.51    3.83
   1   3  -4   67.72    4.68
   1   3  -4   66.87    5.40
   1   3  -4   68.38    3.83
  -1  -3   4   65.83    3.81
   0   3  -4   21.48    1.47
   0   3  -4   22.35    1.49
   0   3  -4   19.39    1.71
   0   3  -4   20.77    1.22
   0  -3   4   20.67    1.22
   0  -3   4   21.88    1.74
   0  -3   4   18.48    1.46
  -1   3  -4   43.55    3.70
  -1   3  -4   47.79    2.61
  -1   3  -4   47.42    3.20
  -1   3  -4   47.84    2.66
  -1   3  -4   51.52    2.61
   1  -3   4   44.97    3.20
   1  -3   4   45.00    3.74
   1  -3   4   46.06    2.62
  -2   3  -4   55.33    3.64
  -2   3  -4   51.10    4.27
  -2   3  -4   58.42    3.68
  -2   3  -4   54.60    3.06
  -2   3  -4   56.72    3.04
   2  -3   4   51.59    3.69
   2  -3   4   52.67    3.03
   2  -3   4   51.01    4.33
  -3   3  -4   88.40    5.59
  -3   3  -4   81.10    4.65
  -3   3  -4   82.73    4.65
  -3   3  -4   77.55    6.51
   3  -3   4   89.34    6.63
   3  -3   4   81.76    4.56
   3  -3   4   81.84    4.63
   3  -3   4   81.73    4.55
   3  -3   4   84.48    5.66
  -4   3  -4    2.38    0.35
  -4   3  -4    2.63    0.33
   4  -3   4    3.00    0.52
   4  -3   4    3.25    0.49
   4  -3   4    3.69    0.71
   4  -3   4    2.52    0.30
  -5   3  -4   16.62    1.07
  -5   3  -4   16.09    1.05
   5  -3   4   15.06    1.01
   5  -3   4   16.22    1.25
  -6   3  -4    6.77    0.62
  -6   3  -4    7.48    0.63
   6  -3   4    6.25    0.57
   6  -3   4    6.79    0.82
  -7   3  -4    4.61    0.59
  -7   3  -4    5.20    0.55
   7  -3   4    4.42    0.54
   8  -3   4    9.03    0.80
   9   2  -4    1.44    0.67
   9   2  -4    1.23    0.40
  -9  -2   4    1.97    0.48
   8   2  -4   -0.13    0.52
   8   2  -4    0.20    0.34
  -8  -2   4   -0.10    0.33
   7   2  -4    4.54    0.64
   7   2  -4    5.32    0.51
  -7  -2   4    4.58    0.44
   6   2  -4    1.58    0.29
   6   2  -4    1.80    0.44
  -6  -2   4    1.48    0.25
   5   2  -4    6.57    0.77
   5   2  -4    8.98    0.73
   5   2  -4    9.03    0.91
   5   2  -4    8.26    0.59
  -5  -2   4    8.25    0.50
   4   2  -4   88.90    4.79
   4   2  -4   80.33    5.83
   4   2  -4   91.10    6.72
   4   2  -4   83.52    4.77
   3   2  -4    0.72    0.27
   3   2  -4    0.49    0.11
   3   2  -4    0.05    0.20
   3   2  -4    0.31    0.23
   3   2  -4    0.45    0.11
  -3  -2   4    0.37    0.20
  -3  -2   4    0.47    0.24
   2   2  -4    1.47    0.28
   2   2  -4    1.15    0.16
   2   2  -4    1.18    0.25
   2   2  -4    1.41    0.23
  -2  -2   4    1.28    0.26
  -2  -2   4    1.34    0.22
   1   2  -4  115.58    8.47
   1   2  -4  108.86    7.35
   1   2  -4  106.93    7.35
  -1  -2   4  107.16    6.00
   0   2  -4    3.20    0.36
   0   2  -4    3.20    0.34
   0   2  -4    3.44    0.39
   0  -2   4    3.01    0.35
   0  -2   4    3.48    0.41
   0  -2   4    3.05    0.30
  -1   2  -4   30.80    2.11
  -1   2  -4   32.66    1.70
  -1   2  -4   27.46    2.42
   1  -2   4   29.59    2.45
   1  -2   4   31.38    1.74
   1  -2   4   30.22    2.13
  -2   2  -4    1.32    0.29
  -2   2  -4    1.35    0.16
  -2   2  -4    1.62    0.25
  -2   2  -4    1.42    0.16
  -2   2  -4    1.44    0.17
   2  -2   4    1.82    0.36
   2  -2   4    1.18    0.25
   2  -2   4    1.66    0.30
  -3   2  -4    8.87    0.89
  -3   2  -4   10.03    0.74
  -3   2  -4    9.32    0.64
  -3   2  -4    9.53    0.61
   3  -2   4    8.69    0.74
   3  -2   4    9.25    0.85
   3  -2   4    9.10    0.58
   3  -2   4    9.37    0.98
   3  -2   4    7.98    0.58
  -4   2  -4    9.51    0.69
  -4   2  -4   10.67    0.80
  -4   2  -4    9.20    0.67
   4  -2   4    9.72    1.14
   4  -2   4    9.13    0.96
   4  -2   4    9.14    0.64
   4  -2   4    8.48    0.79
  -5   2  -4    3.10    0.36
  -5   2  -4    2.85    0.36
   5  -2   4    3.12    0.58
   5  -2   4    3.14    0.62
   5  -2   4    2.98    0.35
   5  -2   4    4.31    0.73
  -6   2  -4    0.03    0.29
  -6   2  -4    0.20    0.29
   6  -2   4    0.69    0.29
   6  -2   4   -0.21    0.52
  -7   2  -4    8.22    0.73
  -7   2  -4    9.48    0.74
   7  -2   4    8.66    0.97
   7  -2   4    8.90    0.76
   8  -2   4    3.59    0.52
   9   1  -4    9.36    0.87
   9   1  -4    8.99    1.03
  -9  -1   4   13.61    1.00
   8   1  -4    0.28    0.36
   8   1  -4    0.76    0.51
  -8  -1   4    0.41    0.39
   7   1  -4    0.88    0.33
   7   1  -4    1.15    0.45
  -7  -1   4    0.74    0.34
   6   1  -4   35.94    2.15
   6   1  -4   37.08    2.20
  -6  -1   4   36.48    2.09
   5   1  -4    3.66    0.52
   5   1  -4    3.28    0.33
   5   1  -4    3.07    0.42
   5   1  -4    2.67    0.46
  -5  -1   4    3.12    0.30
  -5  -1   4    2.78    0.29
   4   1  -4    5.45    0.50
   4   1  -4    5.58    0.60
   4   1  -4    5.84    0.44
   4   1  -4    6.65    0.67
  -4  -1   4    4.78    0.40
  -4  -1   4    6.07    0.39
   3   1  -4   73.72    4.08
   3   1  -4   73.42    5.71
   3   1  -4   72.88    4.06
   3   1  -4   67.81    4.98
   3   1  -4   71.88    4.08
   3   1  -4   85.04    5.02
  -3  -1   4   65.59    4.06
  -3  -1   4   77.44    4.98
   2   1  -4   25.80    1.30
   2   1  -4   23.13    1.29
   2   1  -4   22.36    1.36
   2   1  -4   22.34    1.66
   2   1  -4   20.93    1.65
  -2  -1   4   24.49    1.65
  -2  -1   4   21.20    1.35
   1   1  -4   39.44    2.67
   1   1  -4   39.69    3.04
   1   1  -4   39.52    2.66
  -1  -1   4   38.60    2.18
  -1  -1   4   35.82    2.65
   0   1  -4  144.36    9.79
   0   1  -4  139.65   11.24
   0   1  -4  148.31    9.78
   0  -1   4  150.12    9.80
   0  -1   4  151.66    8.00
  -1   1  -4   15.88    1.18
  -1   1  -4   17.43    0.93
  -1   1  -4   15.87    1.34
   1  -1   4   16.10    0.98
   1  -1   4   16.23    1.20
   1  -1   4   16.19    1.36
  -2   1  -4   87.02    6.84
  -2   1  -4   92.39    4.89
  -2   1  -4   96.00    4.84
  -2   1  -4  100.57    5.96
   2  -1   4   76.18    4.82
   2  -1   4   88.70    4.83
   2  -1   4   87.79    4.89
   2  -1   4   80.54    6.86
   2  -1   4   87.86    5.99
  -3   1  -4   10.29    0.62
  -3   1  -4    9.08    0.89
  -3   1  -4    9.64    0.61
  -3   1  -4   10.34    0.77
   3  -1   4    8.99    0.60
   3  -1   4    9.51    0.99
   3  -1   4    9.38    0.60
   3  -1   4    9.06    0.86
   3  -1   4    8.56    0.74
  -4   1  -4   14.44    1.04
  -4   1  -4   13.09    0.84
  -4   1  -4   13.89    1.23
  -4   1  -4   11.99    0.84
   4  -1   4   12.43    1.00
   4  -1   4   13.54    0.82
   4  -1   4   14.94    1.33
   4  -1   4   11.41    1.15
  -5   1  -4   11.74    0.75
  -5   1  -4    9.99    0.73
   5  -1   4   10.52    0.72
   5  -1   4   12.19    1.19
   5  -1   4    9.70    0.88
   5  -1   4    9.44    1.04
  -6   1  -4    2.64    0.38
  -6   1  -4    2.45    0.34
   6  -1   4    2.71    0.36
   6  -1   4    2.43    0.35
   6  -1   4    2.61    0.59
   6  -1   4    2.53    0.53
  -7   1  -4   -0.02    0.28
  -7   1  -4    0.45    0.30
   7  -1   4    0.44    0.32
   7  -1   4   -0.20    0.53
   8  -1   4    5.71    0.83
   8  -1   4    5.24    0.59
   9  -1   4    0.06    0.72
   9  -1   4    0.32    0.44
   9   0  -4    1.09    0.64
   9   0  -4    0.89    0.45
  -9   0   4    1.63    0.59
   8   0  -4   12.22    0.95
   8   0  -4   12.69    1.08
  -8   0   4   11.25    0.97
  -8   0   4   12.21    0.97
   7   0  -4    0.22    0.44
   7   0  -4    0.52    0.33
  -7   0   4    0.36    0.37
  -7   0   4    0.32    0.35
   6   0  -4   16.92    1.13
   6   0  -4   14.07    1.02
  -6   0   4   15.76    1.02
   5   0  -4   87.35    6.16
   5   0  -4   94.96    7.05
   5   0  -4   89.98    5.06
   5   0  -4   92.51    5.05
  -5   0   4   86.33    4.98
   4   0  -4    0.18    0.23
   4   0  -4   -0.11    0.23
   4   0  -4    0.42    0.26
   4   0  -4    0.02    0.17
   4   0  -4    0.34    0.17
  -4   0   4    0.74    0.17
  -4   0   4    1.09    0.17
   3   0  -4    7.64    0.72
   3   0  -4    8.96    0.77
   3   0  -4    8.03    0.56
   3   0  -4    8.73    0.55
   3   0  -4    8.33    0.61
  -3   0   4    7.81    0.53
  -3   0   4    7.99    0.59
  -3   0   4    8.65    0.51
   2   0  -4  182.99    9.94
   2   0  -4  186.24   12.07
   2   0  -4  165.79   12.07
   2   0  -4  186.53    9.96
   2   0  -4  183.14   13.86
   2   0  -4  180.19    9.87
  -2   0   4  172.76    9.86
  -2   0   4  190.40   12.06
   1   0  -4   69.57    3.63
   1   0  -4   65.23    4.47
   1   0  -4   66.02    3.63
   1   0  -4   64.71    4.45
  -1   0   4   65.88    3.65
  -1   0   4   63.46    4.45
   0   0  -4   35.24    1.91
   0   0  -4   38.33    1.92
   0   0  -4   32.05    2.37
   0   0  -4   31.32    2.69
   0   0   4   34.56    1.95
   0   0   4   35.06    2.40
  -1   0  -4   83.40    5.80
  -1   0  -4   88.66    4.76
  -1   0  -4   80.36    6.63
   1   0   4   80.68    6.64
   1   0   4   90.32    4.72
   1   0   4   90.45    4.75
   1   0   4   92.16    5.83
  -2   0  -4   76.03    4.73
  -2   0  -4   69.28    5.40
  -2   0  -4   74.68    3.83
  -2   0  -4   72.03    3.87
   2   0   4   67.16    3.82
   2   0   4   70.39    3.84
   2   0   4   61.95    4.76
   2   0   4   69.51    5.44
   2   0   4   67.19    3.89
  -3   0  -4   28.35    1.67
  -3   0  -4   33.31    2.07
  -3   0  -4   28.68    2.34
  -3   0  -4   29.31    1.66
   3   0   4   32.18    2.43
   3   0   4   25.22    2.12
   3   0   4   29.45    1.65
   3   0   4   27.11    1.75
  -4   0  -4   17.15    1.39
  -4   0  -4   16.12    0.98
  -4   0  -4   18.84    1.24
  -4   0  -4   16.62    0.99
   4   0   4   15.37    1.13
   4   0   4   15.19    1.31
   4   0   4   15.59    0.97
   4   0   4   14.41    1.15
   4   0   4   16.75    1.47
   4   0   4   15.29    1.09
  -5   0  -4   49.69    2.88
  -5   0  -4   51.74    2.86
   5   0   4   50.83    2.84
   5   0   4   50.57    2.95
   5   0   4   44.12    3.56
   5   0   4   55.61    4.12
  -6   0  -4    4.01    0.41
  -6   0  -4    3.96    0.40
   6   0   4    3.00    0.60
   6   0   4    4.01    0.41
   6   0   4    3.98    0.55
  -7   0  -4    0.31    0.28
  -7   0  -4    0.19    0.27
   7   0   4    0.09    0.31
   7   0   4    0.26    0.45
   8   0   4   -0.15    0.53
   8   0   4    0.10    0.35
   9   0   4    3.11    0.54
   9   0   4    2.90    0.81
   9  -1  -4    0.44    0.71
  -9   1   4    0.54    0.59
  -9   1   4    0.28    0.62
   8  -1  -4    3.21    0.66
   8  -1  -4    2.96    0.53
  -8   1   4    2.69    0.59
   7  -1  -4   18.73    1.29
   7  -1  -4   14.92    1.16
  -7   1   4   16.91    1.16
   6  -1  -4   15.94    1.18
   6  -1  -4   15.88    1.10
  -6   1   4   16.31    1.08
   5  -1  -4    6.44    0.70
   5  -1  -4    5.73    0.56
   5  -1  -4    5.62    0.50
   5  -1  -4    4.96    0.63
  -5   1   4    5.76    0.49
   4  -1  -4   99.94    5.55
   4  -1  -4  104.92    5.59
   4  -1  -4  102.02    7.80
   4  -1  -4   99.88    6.83
   4  -1  -4  103.20    5.63
  -4   1   4  101.31    5.54
  -4   1   4   85.27    5.51
  -4   1   4  110.33    6.78
   3  -1  -4   92.16    5.80
   3  -1  -4   87.92    6.63
   3  -1  -4   85.70    4.79
   3  -1  -4   82.01    5.81
   3  -1  -4   87.26    4.73
   3  -1  -4   85.99    4.75
  -3   1   4   81.92    4.73
  -3   1   4   88.81    5.77
  -3   1   4   80.19    4.70
   2  -1  -4  103.68    5.71
   2  -1  -4  104.29    5.69
   2  -1  -4  107.00    5.77
   2  -1  -4  103.73    6.97
   2  -1  -4  104.32    7.99
  -2   1   4   96.85    5.68
  -2   1   4   98.90    5.70
  -2   1   4  100.76    5.67
  -2   1   4  115.88    6.97
   1  -1  -4   63.00    4.59
   1  -1  -4   55.79    4.04
   1  -1  -4   58.13    3.27
   1  -1  -4   69.71    3.33
   1  -1  -4   56.97    4.03
  -1   1   4   57.00    4.04
  -1   1   4   58.02    3.26
  -1   1   4   56.54    3.26
  -1   1   4   61.76    3.31
   0  -1  -4   64.15    3.28
   0  -1  -4   61.67    3.31
   0  -1  -4   57.24    4.04
   0  -1  -4   61.43    4.60
   0   1   4   62.90    4.06
   0   1   4   62.14    3.31
   0   1   4   56.84    3.27
   0   1   4   54.06    3.27
  -1  -1  -4   80.14    4.27
  -1  -1  -4   77.22    5.24
  -1  -1  -4   76.18    5.26
  -1  -1  -4   82.66    5.99
  -1  -1  -4   80.20    4.27
  -1  -1  -4   77.56    4.32
   1   1   4   72.35    5.99
   1   1   4   80.75    5.28
   1   1   4   78.10    4.28
   1   1   4   76.21    4.30
   1   1   4   78.31    4.27
  -2  -1  -4  113.72    6.61
  -2  -1  -4  102.44    7.53
  -2  -1  -4  104.12    5.37
  -2  -1  -4   95.82    5.42
   2   1   4   97.34    7.57
   2   1   4   97.61    5.37
   2   1   4   87.32    6.62
   2   1   4   86.51    5.40
  -3  -1  -4   78.84    4.82
  -3  -1  -4   70.91    3.95
  -3  -1  -4   73.79    3.91
  -3  -1  -4   73.59    5.48
   3   1   4   62.36    4.85
   3   1   4   63.87    4.79
   3   1   4   70.79    3.98
   3   1   4   76.69    5.55
   3   1   4   66.73    3.91
   3   1   4   71.92    3.90
  -4  -1  -4   35.45    1.95
  -4  -1  -4   32.64    1.96
  -4  -1  -4   35.63    2.73
  -4  -1  -4   38.74    2.44
   4   1   4   31.47    1.95
   4   1   4   33.45    1.94
   4   1   4   34.78    2.80
   4   1   4   33.98    2.03
   4   1   4   32.53    2.46
  -5  -1  -4   10.86    0.99
  -5  -1  -4   10.53    0.70
  -5  -1  -4    9.16    0.68
   5   1   4    9.66    0.94
   5   1   4   10.11    1.05
   5   1   4   10.23    0.69
   5   1   4   11.13    0.82
  -6  -1  -4   57.80    3.32
  -6  -1  -4   59.90    3.30
   6   1   4   57.08    4.72
   6   1   4   57.84    3.28
   6   1   4   60.91    3.39
   6   1   4   56.20    4.11
  -7  -1  -4   -0.07    0.24
   7   1   4   -0.33    0.41
   7   1   4    0.04    0.28
   8   1   4    0.80    0.38
   8   1   4    1.04    0.55
   9   1   4    7.56    0.74
   9   1   4    9.57    1.07
   9  -2  -4    2.53    0.86
  -9   2   4    2.80    0.73
   8  -2  -4    1.79    0.63
  -8   2   4    1.79    0.58
   7  -2  -4   12.70    1.08
   7  -2  -4   10.91    0.92
  -7   2   4   12.19    0.97
   6  -2  -4   35.31    2.15
   6  -2  -4   34.48    2.11
   6  -2  -4   35.17    2.61
  -6   2   4   34.55    2.09
   5  -2  -4    0.77    0.37
   5  -2  -4    0.73    0.33
   5  -2  -4    1.21    0.30
   5  -2  -4    0.86    0.34
  -5   2   4    0.62    0.29
   4  -2  -4   46.48    2.82
   4  -2  -4   41.51    3.21
   4  -2  -4   37.23    2.82
   4  -2  -4   39.43    2.33
   4  -2  -4   40.42    2.30
   4  -2  -4   38.02    2.33
  -4   2   4   37.10    2.28
  -4   2   4   41.54    2.77
  -4   2   4   38.17    3.29
   3  -2  -4  223.46   12.28
   3  -2  -4  221.89   12.45
   3  -2  -4  231.64   12.30
   3  -2  -4  223.99   17.26
   3  -2  -4  208.69   15.02
   3  -2  -4  249.79   15.01
  -3   2   4  241.32   14.99
  -3   2   4  219.33   17.32
  -3   2   4  221.65   12.26
  -3   2   4  212.20   12.28
   2  -2  -4   36.74    2.59
   2  -2  -4   37.14    2.16
   2  -2  -4   36.56    2.14
   2  -2  -4   39.79    2.13
   2  -2  -4   39.12    2.95
  -2   2   4   33.76    2.10
  -2   2   4   35.92    2.98
  -2   2   4   37.06    2.13
  -2   2   4   43.00    2.60
   1  -2  -4   92.48    5.11
   1  -2  -4   97.79    7.15
   1  -2  -4   86.20    6.24
   1  -2  -4  100.05    5.18
   1  -2  -4   92.11    6.27
  -1   2   4   91.43    7.16
  -1   2   4   94.80    5.11
  -1   2   4   95.88    6.26
  -1   2   4   87.86    5.10
   0  -2  -4  444.52   25.00
   0  -2  -4  476.15   35.27
   0  -2  -4  432.51   25.31
   0  -2  -4  434.75   30.76
   0  -2  -4  442.94   30.52
   0   2   4  476.79   25.04
   0   2   4  481.50   24.91
   0   2   4  498.37   30.63
  -1  -2  -4  326.09   17.47
  -1  -2  -4  326.35   21.34
  -1  -2  -4  338.66   17.70
  -1  -2  -4  335.45   21.51
   1   2   4  327.39   17.43
   1   2   4  311.17   21.35
   1   2   4  310.38   17.45
   1   2   4  312.27   17.46
   1   2   4  333.08   17.46
   1   2   4  296.50   21.48
  -2  -2  -4   16.98    1.12
  -2  -2  -4   14.93    0.87
  -2  -2  -4   14.59    0.86
   2   2   4   15.62    0.88
   2   2   4   14.13    1.06
   2   2   4   15.29    1.21
   2   2   4   14.39    0.88
   2   2   4   13.65    1.13
   2   2   4   13.67    0.93
  -3  -2  -4   44.40    3.45
  -3  -2  -4   51.66    3.09
  -3  -2  -4   46.06    2.47
  -3  -2  -4   43.01    2.49
  -3  -2  -4   44.64    2.47
   3   2   4   44.29    2.47
   3   2   4   45.57    3.50
   3   2   4   40.63    3.03
   3   2   4   42.00    2.50
   3   2   4   41.47    3.09
   3   2   4   45.35    2.54
  -4  -2  -4  157.23    8.46
  -4  -2  -4  161.18   11.88
  -4  -2  -4  149.47    8.55
  -4  -2  -4  157.45    8.46
  -4  -2  -4  177.47   10.41
   4   2   4  151.39    8.49
   4   2   4  151.72   11.93
   4   2   4  155.60    8.46
   4   2   4  147.32    8.55
   4   2   4  139.77   10.38
  -5  -2  -4    3.06    0.42
  -5  -2  -4    2.64    0.31
  -5  -2  -4    3.33    0.35
  -5  -2  -4    3.03    0.32
   5   2   4    2.69    0.52
   5   2   4    3.09    0.31
   5   2   4    3.09    0.31
   5   2   4    2.66    0.45
   5   2   4    2.21    0.39
  -6  -2  -4    2.67    0.37
  -6  -2  -4    2.08    0.33
  -6  -2  -4    2.28    0.31
   6   2   4    2.73    0.49
   6   2   4    2.90    0.59
   6   2   4    2.87    0.33
  -7  -2  -4    7.59    0.64
  -7  -2  -4    7.30    0.62
   7   2   4    7.64    0.75
   7   2   4    7.65    0.62
  -8  -2  -4    2.18    0.42
  -8  -2  -4    1.46    0.42
   8   2   4    1.52    0.55
   8   2   4    1.72    0.40
   9   2   4   -0.33    0.40
   9   2   4    0.00    0.64
   8  -3  -4   10.15    1.04
  -8   3   4    9.75    0.96
   7  -3  -4   -0.39    0.33
   7  -3  -4    0.81    0.56
  -7   3   4   -0.55    0.41
   6  -3  -4   18.23    1.56
   6  -3  -4   17.61    1.25
   6  -3  -4   17.12    1.29
  -6   3   4   19.86    1.28
   5  -3  -4   16.29    1.11
   5  -3  -4   17.78    1.50
   5  -3  -4   16.15    1.12
   5  -3  -4   15.29    1.16
   5  -3  -4   16.49    1.37
  -5   3   4   16.20    1.11
   4  -3  -4   24.75    1.98
   4  -3  -4   28.61    1.63
   4  -3  -4   26.60    1.65
   4  -3  -4   25.56    1.65
   4  -3  -4   29.21    1.96
   4  -3  -4   27.97    2.25
  -4   3   4   27.79    1.91
  -4   3   4   25.40    1.61
  -4   3   4   27.30    2.36
   3  -3  -4   17.04    1.40
   3  -3  -4   18.82    1.19
   3  -3  -4   18.86    1.37
   3  -3  -4   20.01    1.17
   3  -3  -4   16.62    1.15
   3  -3  -4   19.50    1.58
  -3   3   4   17.92    1.15
  -3   3   4   19.13    1.15
  -3   3   4   18.60    1.15
  -3   3   4   19.17    1.67
  -3   3   4   20.95    1.36
   2  -3  -4    6.08    0.50
   2  -3  -4    5.17    0.54
   2  -3  -4    6.64    0.59
   2  -3  -4    6.24    0.50
   2  -3  -4    6.44    0.48
   2  -3  -4    5.87    0.50
   2  -3  -4    6.17    0.52
  -2   3   4    5.32    0.45
  -2   3   4    6.58    0.47
  -2   3   4    6.22    0.47
  -2   3   4    6.26    0.66
   1  -3  -4   42.34    3.00
   1  -3  -4   48.45    3.40
   1  -3  -4   40.83    2.44
   1  -3  -4   47.60    2.50
   1  -3  -4   39.01    2.96
   1  -3  -4   42.48    2.97
  -1   3   4   45.09    2.99
  -1   3   4   43.82    3.44
  -1   3   4   43.41    2.44
  -1   3   4   43.83    2.43
   0  -3  -4   18.99    1.11
   0  -3  -4   18.68    1.35
   0  -3  -4   20.65    1.51
   0  -3  -4   19.41    1.13
   0  -3  -4   18.10    1.36
   0   3   4   18.77    1.11
   0   3   4   18.51    1.53
   0   3   4   19.91    1.35
   0   3   4   19.20    1.36
   0   3   4   19.08    1.11
  -1  -3  -4   39.56    2.70
  -1  -3  -4   39.50    2.69
  -1  -3  -4   39.09    2.21
  -1  -3  -4   41.46    2.18
   1   3   4   38.22    2.20
   1   3   4   38.93    2.70
   1   3   4   40.89    2.22
   1   3   4   38.34    2.19
   1   3   4   36.46    3.02
   1   3   4   40.02    2.69
  -2  -3  -4  265.52   15.94
  -2  -3  -4  241.40   13.17
  -2  -3  -4  247.62   13.01
   2   3   4  225.80   15.94
   2   3   4  244.22   13.03
   2   3   4  228.19   16.03
   2   3   4  233.98   13.18
   2   3   4  236.32   13.02
   2   3   4  233.23   18.29
  -3  -3  -4    6.29    0.47
  -3  -3  -4    6.84    0.46
   3   3   4    7.28    0.56
   3   3   4    6.62    0.47
   3   3   4    6.69    0.62
   3   3   4    5.98    0.63
   3   3   4    6.39    0.46
   3   3   4    6.79    0.55
  -4  -3  -4    0.20    0.26
  -4  -3  -4    0.93    0.18
  -4  -3  -4    0.16    0.14
   4   3   4    0.51    0.26
   4   3   4    0.23    0.14
   4   3   4    0.58    0.18
   4   3   4    0.42    0.22
   4   3   4    0.43    0.26
  -5  -3  -4   77.65    4.26
   5   3   4   71.62    5.24
   5   3   4   78.15    4.26
   5   3   4   80.58    4.31
   5   3   4   75.21    6.05
  -6  -3  -4    0.76    0.26
  -6  -3  -4    0.40    0.23
   6   3   4    0.67    0.24
   6   3   4    0.33    0.45
   6   3   4    0.84    0.34
  -7  -3  -4    3.58    0.45
   7   3   4    3.43    0.43
   7   3   4    4.24    0.55
  -8  -3  -4    2.10    0.41
   8   3   4    1.46    0.52
   8   3   4    2.61    0.44
  -9  -3  -4    0.74    0.46
   9   3   4    1.31    0.66
   9   3   4    0.99    0.43
   8  -4  -4    6.90    0.98
  -8   4   4    6.79    0.86
   7  -4  -4    1.73    0.62
  -7   4   4    1.83    0.57
   6  -4  -4   10.79    1.10
   6  -4  -4    9.95    0.88
   6  -4  -4    9.36    0.91
  -6   4   4   10.62    0.88
   5  -4  -4   37.23    2.79
   5  -4  -4   34.09    2.29
   5  -4  -4   41.17    2.30
   5  -4  -4   37.99    2.31
  -5   4   4   41.32    2.29
   4  -4  -4    1.99    0.41
   4  -4  -4    1.95    0.37
   4  -4  -4    2.68    0.37
   4  -4  -4    2.97    0.45
   4  -4  -4    2.09    0.38
   4  -4  -4    2.12    0.36
  -4   4   4    2.58    0.38
  -4   4   4    2.61    0.33
   3  -4  -4   32.22    2.43
   3  -4  -4   28.64    2.13
   3  -4  -4   28.48    1.80
   3  -4  -4   29.14    2.08
   3  -4  -4   28.60    1.75
   3  -4  -4   30.16    1.78
  -3   4   4   27.53    1.77
  -3   4   4   29.84    2.55
  -3   4   4   31.25    1.77
  -3   4   4   33.35    2.09
  -3   4   4   28.27    1.73
   2  -4  -4  153.88   10.60
   2  -4  -4  173.96   12.15
   2  -4  -4  139.64   10.54
   2  -4  -4  150.23   10.52
   2  -4  -4  159.62    8.63
   2  -4  -4  164.69    8.68
   2  -4  -4  153.29    8.79
  -2   4   4  165.19    8.66
  -2   4   4  155.13   12.23
  -2   4   4  162.51    8.61
  -2   4   4  160.95    8.77
   1  -4  -4   26.45    1.58
   1  -4  -4   27.75    1.92
   1  -4  -4   32.34    2.19
   1  -4  -4   26.20    1.90
   1  -4  -4   27.25    1.62
   1  -4  -4   24.08    1.88
  -1   4   4   27.01    1.55
  -1   4   4   28.65    1.90
  -1   4   4   27.85    1.57
  -1   4   4   25.77    2.23
  -1   4   4   26.04    1.59
   0  -4  -4   72.85    5.11
   0  -4  -4   74.13    4.19
   0  -4  -4   79.11    4.26
   0  -4  -4   78.97    5.15
   0   4   4   76.65    5.15
   0   4   4   78.74    5.11
   0   4   4   75.47    4.19
   0   4   4   78.21    4.17
   0   4   4   76.49    4.24
   0   4   4   69.53    5.86
  -1  -4  -4  179.04   10.35
  -1  -4  -4  200.34   12.52
  -1  -4  -4  192.17   10.23
  -1  -4  -4  193.94   12.59
   1   4   4  183.83   10.20
   1   4   4  171.10   14.34
   1   4   4  187.75   12.59
   1   4   4  193.39   10.36
   1   4   4  192.38   10.23
   1   4   4  183.63   12.50
  -2  -4  -4    1.81    0.20
  -2  -4  -4    2.22    0.32
  -2  -4  -4    1.82    0.20
   2   4   4    1.47    0.28
   2   4   4    1.43    0.20
   2   4   4    1.69    0.23
   2   4   4    2.02    0.25
   2   4   4    2.03    0.25
   2   4   4    2.01    0.26
  -3  -4  -4  108.52    6.41
  -3  -4  -4   94.56    5.23
  -3  -4  -4   98.63    5.17
   3   4   4   87.20    6.35
   3   4   4   89.06    5.23
   3   4   4   96.87    5.18
   3   4   4   86.31    7.28
   3   4   4   93.46    5.19
  -4  -4  -4    5.53    0.44
  -4  -4  -4    5.80    0.46
   4   4   4    6.01    0.66
   4   4   4    5.66    0.46
   4   4   4    5.89    0.58
   4   4   4    5.49    0.44
   4   4   4    6.00    0.50
  -5  -4  -4   11.33    0.76
  -5  -4  -4   10.87    0.74
   5   4   4   10.70    0.74
   5   4   4   12.31    0.76
   5   4   4   10.65    0.93
   5   4   4   10.86    1.10
  -6  -4  -4   89.49    4.84
   6   4   4   88.17    4.84
   6   4   4   83.08    4.88
   6   4   4   86.52    4.87
   6   4   4   88.12    6.91
  -7  -4  -4    4.19    0.44
   7   4   4    3.06    0.51
   7   4   4    4.00    0.46
  -8  -4  -4    0.50    0.34
   8   4   4    0.48    0.35
   8   4   4   -0.22    0.42
  -9  -4  -4    8.38    0.77
   9   4   4    8.43    0.93
  -8   5   4   -0.56    0.60
  -7   5   4   28.67    1.94
   6  -5  -4    5.90    0.72
   6  -5  -4    6.03    0.73
  -6   5   4    6.15    0.72
   5  -5  -4    4.58    0.56
   5  -5  -4    5.34    0.62
   5  -5  -4    4.82    0.68
   5  -5  -4    4.36    0.60
  -5   5   4    5.63    0.62
   4  -5  -4   59.68    3.54
   4  -5  -4   56.84    4.31
   4  -5  -4   62.07    3.57
   4  -5  -4   57.97    3.62
   4  -5  -4   67.06    4.95
   4  -5  -4   59.44    4.23
  -4   5   4   70.15    4.24
  -4   5   4   64.19    3.57
   3  -5  -4    6.53    0.60
   3  -5  -4    5.30    0.56
   3  -5  -4    6.45    0.56
   3  -5  -4    7.18    0.60
   3  -5  -4    6.89    0.65
   3  -5  -4    6.19    0.59
   3  -5  -4    7.08    0.72
  -3   5   4    5.85    0.54
  -3   5   4    7.14    0.58
  -3   5   4    6.68    0.86
   2  -5  -4   42.04    2.57
   2  -5  -4   46.29    2.54
   2  -5  -4   42.13    2.98
   2  -5  -4   38.44    3.00
   2  -5  -4   43.49    2.47
   2  -5  -4   52.39    3.51
  -2   5   4   44.60    2.46
  -2   5   4   44.80    2.50
  -2   5   4   41.92    2.53
  -2   5   4   42.45    3.57
   1  -5  -4  129.43    6.69
   1  -5  -4  115.34    8.09
   1  -5  -4  116.03    8.11
   1  -5  -4  120.39    6.78
   1  -5  -4  128.82    8.18
  -1   5   4  115.45    9.37
  -1   5   4  115.63    6.74
  -1   5   4  126.38    8.19
  -1   5   4  123.75    8.09
  -1   5   4  120.40    6.61
  -1   5   4  121.51    6.66
   0  -5  -4   25.25    1.49
   0  -5  -4   25.64    1.75
   0  -5  -4   27.65    1.77
   0  -5  -4   24.11    1.46
   0   5   4   25.38    1.41
   0   5   4   23.57    1.44
   0   5   4   21.17    1.98
   0   5   4   24.20    1.76
   0   5   4   25.05    1.46
   0   5   4   24.89    1.73
  -1  -5  -4   90.21    4.74
  -1  -5  -4   82.33    6.61
  -1  -5  -4   86.03    4.80
  -1  -5  -4   93.64    5.81
   1   5   4   86.42    4.74
   1   5   4   85.91    4.71
   1   5   4   84.44    5.78
   1   5   4   85.10    4.80
   1   5   4   86.96    5.82
   1   5   4   78.92    6.62
  -2  -5  -4    2.37    0.37
  -2  -5  -4    2.00    0.24
  -2  -5  -4    2.06    0.24
   2   5   4    2.16    0.27
   2   5   4    2.29    0.31
   2   5   4    1.99    0.31
   2   5   4    1.80    0.24
   2   5   4    2.55    0.28
   2   5   4    2.79    0.31
  -3  -5  -4    7.88    0.73
  -3  -5  -4    7.02    0.50
  -3  -5  -4    6.65    0.50
   3   5   4    6.52    0.49
   3   5   4    6.52    0.62
   3   5   4    6.91    0.52
   3   5   4    7.27    0.53
  -4  -5  -4    9.20    0.61
  -4  -5  -4    8.44    0.58
   4   5   4    8.15    0.58
   4   5   4    7.85    0.58
   4   5   4    7.84    0.62
   4   5   4    9.27    0.90
   4   5   4    8.06    0.73
  -5  -5  -4   12.11    0.79
   5   5   4   12.42    0.83
   5   5   4   12.07    0.98
   5   5   4   10.96    0.77
   5   5   4   11.92    0.79
   5   5   4   11.30    1.19
  -6  -5  -4    1.39    0.28
   6   5   4    0.80    0.36
   6   5   4    1.47    0.29
   6   5   4    1.52    0.26
   6   5   4    1.30    0.51
  -7  -5  -4    7.48    0.66
   7   5   4    8.95    0.67
   7   5   4    7.64    0.71
  -8  -5  -4    7.98    0.67
   8   5   4    7.69    0.76
  -9  -5  -4    1.23    0.44
   9   5   4    1.32    0.59
   7  -6  -4    4.04    0.76
  -7   6   4    2.65    0.66
   6  -6  -4   44.11    2.78
  -6   6   4   45.53    2.75
   5  -6  -4   58.99    3.56
  -5   6   4   62.61    3.54
   4  -6  -4   12.17    1.05
   4  -6  -4   13.08    0.99
  -4   6   4   15.59    1.04
   3  -6  -4   20.15    1.53
   3  -6  -4   22.62    1.42
   3  -6  -4   23.98    1.62
   3  -6  -4   26.21    1.94
   3  -6  -4   19.70    1.61
   3  -6  -4   20.03    1.36
   3  -6  -4   20.39    1.43
  -3   6   4   22.20    1.40
  -3   6   4   22.15    1.37
   2  -6  -4   91.32    5.06
   2  -6  -4  100.52    5.17
   2  -6  -4   84.90    6.18
   2  -6  -4   92.50    5.23
   2  -6  -4   91.10    6.15
  -2   6   4   93.03    5.10
  -2   6   4   86.02    5.16
  -2   6   4   94.28    5.04
  -2   6   4   94.52    7.24
   1  -6  -4   29.94    1.73
   1  -6  -4   33.09    2.04
   1  -6  -4   25.90    1.96
   1  -6  -4   30.71    1.98
   1  -6  -4   26.06    1.73
  -1   6   4   26.96    1.60
  -1   6   4   25.24    2.32
  -1   6   4   28.76    2.01
  -1   6   4   26.66    1.67
  -1   6   4   29.08    1.96
  -1   6   4   28.05    1.66
   0  -6  -4   13.12    1.09
   0  -6  -4   14.14    1.09
   0  -6  -4   13.08    0.94
   0  -6  -4   12.89    0.94
   0  -6  -4   17.74    1.27
   0   6   4   15.88    1.05
   0   6   4   13.99    0.91
   0   6   4   13.52    1.25
   0   6   4   14.85    0.86
   0   6   4   13.53    0.91
   0   6   4   13.03    1.08
  -1  -6  -4    7.89    0.73
  -1  -6  -4    7.83    0.59
  -1  -6  -4    9.59    0.74
  -1  -6  -4    7.66    0.59
   1   6   4    7.46    0.57
   1   6   4    8.46    0.67
   1   6   4    7.60    0.67
   1   6   4    6.74    0.73
   1   6   4    7.78    0.57
   1   6   4    8.07    0.54
  -2  -6  -4   74.65    4.10
  -2  -6  -4   82.87    5.02
  -2  -6  -4   75.14    4.04
   2   6   4   67.03    5.66
   2   6   4   69.25    4.09
   2   6   4   68.49    4.09
   2   6   4   69.03    4.95
   2   6   4   71.40    4.93
   2   6   4   76.87    4.06
   2   6   4   75.14    4.03
  -3  -6  -4    1.47    0.39
  -3  -6  -4    0.77    0.20
  -3  -6  -4    1.22    0.22
   3   6   4    0.60    0.22
   3   6   4    1.05    0.21
   3   6   4    0.81    0.29
   3   6   4    1.43    0.24
   3   6   4    1.02    0.28
  -4  -6  -4   73.81    4.05
  -4  -6  -4   75.43    4.12
   4   6   4   76.96    4.07
   4   6   4   69.89    4.11
   4   6   4   73.70    4.07
   4   6   4   69.18    4.97
  -5  -6  -4    6.40    0.51
   5   6   4    6.57    0.85
   5   6   4    6.10    0.50
   5   6   4    6.61    0.51
   5   6   4    5.39    0.60
   5   6   4    5.57    0.53
  -6  -6  -4    7.32    0.59
   6   6   4    6.86    0.58
   6   6   4    6.99    0.59
   6   6   4    7.21    0.65
   6   6   4    8.99    1.05
  -7  -6  -4    8.31    0.65
   7   6   4    7.95    0.70
   7   6   4    7.21    0.64
  -8  -6  -4    1.40    0.39
   8   6   4    0.62    0.44
  -9  -6  -4    5.60    0.58
   9   6   4    3.29    0.64
   7  -7  -4   10.29    1.10
  -7   7   4   11.50    1.12
   6  -7  -4    7.13    0.88
  -6   7   4    8.26    0.85
   5  -7  -4   17.10    1.39
  -5   7   4   18.25    1.32
   4  -7  -4   46.40    2.90
  -4   7   4   49.90    2.84
   3  -7  -4   30.41    2.37
   3  -7  -4   27.67    1.79
  -3   7   4   25.88    1.75
  -3   7   4   27.07    1.70
   2  -7  -4    9.32    0.86
   2  -7  -4   13.22    0.96
   2  -7  -4   11.03    0.90
   2  -7  -4   12.81    1.12
   2  -7  -4    9.14    0.73
   2  -7  -4   11.13    0.84
  -2   7   4   10.15    0.77
  -2   7   4    9.92    0.80
  -2   7   4   11.08    0.94
   1  -7  -4  151.61   11.14
   1  -7  -4  163.19    9.37
   1  -7  -4  183.03    9.27
  -1   7   4  170.67   11.29
  -1   7   4  175.33   11.14
  -1   7   4  169.03    9.19
  -1   7   4  158.83   12.93
  -1   7   4  172.36    9.10
  -1   7   4  164.52    9.30
   0  -7  -4   17.93    1.17
   0  -7  -4   16.87    1.30
   0  -7  -4   17.93    1.16
   0   7   4   19.29    1.26
   0   7   4   16.46    1.10
   0   7   4   14.72    1.49
   0   7   4   17.12    1.11
   0   7   4   18.04    1.02
   0   7   4   17.32    1.31
  -1  -7  -4   26.74    1.46
  -1  -7  -4   23.42    1.47
  -1  -7  -4   24.91    1.96
  -1  -7  -4   23.33    1.74
   1   7   4   23.24    1.44
   1   7   4   23.13    1.36
   1   7   4   19.90    1.94
   1   7   4   24.36    1.43
   1   7   4   23.62    1.71
   1   7   4   24.70    1.69
  -2  -7  -4   10.77    0.71
  -2  -7  -4    9.85    0.93
  -2  -7  -4   10.31    0.71
   2   7   4   10.14    0.72
   2   7   4   10.20    0.83
   2   7   4   10.30    0.68
   2   7   4    9.70    0.82
   2   7   4   10.25    0.72
   2   7   4   10.53    0.73
   2   7   4    9.05    0.95
  -3  -7  -4   15.88    0.95
  -3  -7  -4   16.20    1.27
   3   7   4   14.22    0.94
   3   7   4   14.59    1.32
   3   7   4   14.23    0.94
   3   7   4   14.97    0.95
   3   7   4   13.57    1.13
  -4  -7  -4    0.19    0.22
   4   7   4    0.29    0.23
   4   7   4    0.32    0.23
   4   7   4    0.40    0.33
   4   7   4    0.30    0.20
   4   7   4    0.00    0.26
  -5  -7  -4    9.57    0.66
   5   7   4    7.91    0.65
   5   7   4    9.60    0.69
   5   7   4    9.08    0.68
   5   7   4    8.71    0.82
  -6  -7  -4    5.84    0.50
   6   7   4    5.49    0.54
   6   7   4    5.54    0.52
  -7  -7  -4    1.93    0.36
   7   7   4    1.89    0.35
   7   7   4    2.57    0.44
  -8  -7  -4    0.50    0.34
   8   7   4    1.65    0.51
  -9  -7  -4    0.19    0.40
   9   7   4   -0.76    0.44
   7  -8  -4    4.85    0.94
   6  -8  -4   24.43    1.86
   5  -8  -4   10.24    1.06
   4  -8  -4    0.12    0.52
   3  -8  -4  101.36    5.71
  -3   8   4   98.40    5.70
  -3   8   4  101.15    5.62
   2  -8  -4    2.32    0.55
   2  -8  -4    1.89    0.45
  -2   8   4    1.94    0.36
  -2   8   4    1.75    0.41
  -2   8   4    1.52    0.38
   1  -8  -4    2.08    0.51
   1  -8  -4    0.99    0.39
  -1   8   4    1.12    0.30
  -1   8   4    0.82    0.33
  -1   8   4    1.12    0.30
   0  -8  -4  152.18    8.25
   0  -8  -4  140.41    9.96
   0   8   4  154.75    8.21
   0   8   4  147.61    8.30
   0   8   4  139.93   11.52
   0   8   4  160.83    9.93
   0   8   4  146.32   10.06
  -1  -8  -4    0.75    0.32
  -1  -8  -4   -0.09    0.29
  -1  -8  -4    0.10    0.30
   1   8   4    0.19    0.26
   1   8   4    0.32    0.24
   1   8   4    0.24    0.27
   1   8   4    0.32    0.28
   1   8   4    0.48    0.20
   1   8   4    0.11    0.29
  -2  -8  -4    7.12    0.57
  -2  -8  -4    6.19    0.69
   2   8   4    6.92    0.56
   2   8   4    5.92    0.73
   2   8   4    6.02    0.60
   2   8   4    6.50    0.61
   2   8   4    6.17    0.51
   2   8   4    5.90    0.55
  -3  -8  -4   73.14    3.75
   3   8   4   70.77    3.71
   3   8   4   64.78    4.54
   3   8   4   66.66    3.75
   3   8   4   63.89    5.27
   3   8   4   62.26    3.79
   3   8   4   65.16    4.56
  -4  -8  -4   14.68    0.92
   4   8   4   11.62    0.89
   4   8   4   13.44    1.10
   4   8   4   15.23    0.92
  -5  -8  -4   18.85    1.13
   5   8   4   17.80    1.14
   5   8   4   16.26    1.13
  -6  -8  -4    1.84    0.35
   6   8   4    2.22    0.39
   6   8   4    1.76    0.35
  -7  -8  -4    3.09    0.42
   7   8   4    2.84    0.44
   7   8   4    3.23    0.52
  -8  -8  -4    0.54    0.35
   8   8   4   -0.22    0.40
  -9  -8  -4    0.76    0.42
   9   8   4   -0.78    0.51
   6  -9  -4    0.90    0.74
   5  -9  -4   42.28    2.76
   4  -9  -4   16.95    1.42
   3  -9  -4   10.62    1.02
  -3   9   4   10.49    0.90
   2  -9  -4   51.43    3.15
  -2   9   4   49.39    3.10
  -2   9   4   56.87    3.73
   1  -9  -4    0.87    0.47
  -1   9   4    1.38    0.38
  -1   9   4    0.83    0.33
   0  -9  -4   16.80    1.22
   0   9   4   17.63    1.34
   0   9   4   16.20    1.13
  -1  -9  -4   47.69    3.31
  -1  -9  -4   35.07    2.37
   1   9   4   38.98    2.83
   1   9   4   38.66    2.38
  -2  -9  -4    6.94    0.77
  -2  -9  -4    7.34    0.63
   2   9   4    8.34    0.56
   2   9   4    6.83    0.68
   2   9   4    7.04    0.68
   2   9   4    6.21    0.60
  -3  -9  -4    0.96    0.33
   3   9   4    0.70    0.31
   3   9   4    0.45    0.26
   3   9   4    0.78    0.29
   3   9   4    0.41    0.30
   3   9   4    0.53    0.29
  -4  -9  -4   44.71    2.42
   4   9   4   43.31    2.40
   4   9   4   38.08    2.44
   4   9   4   41.00    2.93
  -5  -9  -4    0.68    0.32
   5   9   4    1.10    0.31
   5   9   4    1.03    0.34
  -6  -9  -4    7.14    0.59
   6   9   4    6.86    0.61
   6   9   4    5.93    0.58
  -7  -9  -4    7.91    0.66
   7   9   4    7.63    0.70
   7   9   4    7.17    0.67
  -8  -9  -4    1.33    0.40
   8   9   4    1.44    0.49
   5 -10  -4   -0.83    0.68
   4 -10  -4   29.19    2.08
   3 -10  -4    0.74    0.62
  -3  10   4    0.70    0.47
   2 -10  -4    9.85    0.95
  -2  10   4    8.76    0.83
   1 -10  -4   15.30    1.32
  -1  10   4   19.91    1.46
  -1  10   4   17.81    1.24
   0 -10  -4    0.94    0.48
   0  10   4   -0.13    0.35
   0  10   4    0.38    0.33
  -1 -10  -4   18.61    1.39
   1  10   4   20.72    1.55
   1  10   4   20.69    1.36
  -2 -10  -4   36.17    2.04
   2  10   4   32.11    2.04
   2  10   4   32.13    2.39
  -3 -10  -4   48.00    2.54
   3  10   4   42.51    3.03
   3  10   4   41.74    2.57
   3  10   4   40.83    2.56
  -4 -10  -4    4.95    0.51
   4  10   4    4.08    0.46
   4  10   4    4.11    0.51
   4  10   4    4.32    0.52
  -5 -10  -4   13.51    0.88
   5  10   4   10.14    0.86
   5  10   4   11.50    0.86
  -6 -10  -4    9.83    0.78
   6  10   4    8.96    0.77
   6  10   4   10.65    0.83
  -7 -10  -4    7.46    0.62
   7  10   4    5.34    0.61
   7  10   4    5.96    0.68
  -8 -10  -4    3.89    0.50
   8  10   4    2.62    0.49
   8  10   4    2.89    0.56
   4 -11  -4    9.01    1.10
   3 -11  -4   12.01    1.17
  -3  11   4   13.04    1.10
   2 -11  -4    0.81    0.61
  -2  11   4    1.90    0.54
   1 -11  -4   15.63    1.30
  -1  11   4   17.91    1.26
   0 -11  -4   17.56    1.41
   0  11   4   22.71    1.43
  -1 -11  -4    8.62    0.83
   1  11   4    9.45    0.80
  -2 -11  -4    9.01    0.79
   2  11   4    7.74    0.77
  -3 -11  -4    3.79    0.54
   3  11   4    3.09    0.51
  -4 -11  -4   15.54    1.02
   4  11   4   13.58    1.07
   4  11   4   13.49    1.05
  -5 -11  -4    3.05    0.46
   5  11   4    2.21    0.43
  -6 -11  -4    7.23    0.62
   6  11   4    5.60    0.65
  -7 -11  -4   11.70    0.83
   7  11   4    9.12    0.83
   7  11   4    9.18    0.83
   3 -12  -4   12.62    1.19
   2 -12  -4    4.02    0.78
  -2  12   4    6.34    0.77
   1 -12  -4    6.16    0.85
  -1  12   4    9.40    0.87
   0 -12  -4    0.93    0.54
   0  12   4    1.78    0.52
  -1 -12  -4   15.91    1.28
   1  12   4   19.33    1.30
  -2 -12  -4   13.50    1.13
   2  12   4   15.91    1.15
  -3 -12  -4    0.43    0.44
   3  12   4    1.11    0.46
  -4 -12  -4    4.19    0.57
   4  12   4    4.51    0.64
   4  12   4    3.68    0.56
  -5 -12  -4    7.14    0.67
   5  12   4    6.50    0.73
   5  12   4    7.54    0.74
  -6 -12  -4    1.61    0.43
   6  12   4    1.74    0.50
   2 -13  -4   12.74    1.20
  -2  13   4   15.02    1.28
   1 -13  -4    0.19    0.55
  -1  13   4   -0.06    0.58
   0 -13  -4   18.85    1.44
   0  13   4   21.79    1.50
  -1 -13  -4    0.83    0.50
   1  13   4    1.03    0.57
  -2 -13  -4    0.42    0.49
   2  13   4    0.82    0.52
  -3 -13  -4    9.17    0.82
   3  13   4   10.16    0.95
  -4 -13  -4    0.08    0.43
   4  13   4    0.72    0.56
  -5 -13  -4    0.56    0.43
   5  13   4    0.55    0.55
   5  13   4    0.50    0.46
  -1 -14  -4    0.00    0.48
   1  14   4    0.25    0.56
  -2 -14  -4    8.27    0.77
   2  14   4    8.63    0.94
  -3 -14  -4   -0.15    0.41
   3  14   4    0.31    0.60
   4  10  -5   12.62    0.94
   3  10  -5    0.95    0.41
   2  10  -5    2.02    0.47
   1  10  -5    8.10    0.71
   0  10  -5    0.44    0.44
  -1  10  -5    4.73    0.62
   5   9  -5    0.38    0.34
   4   9  -5    0.34    0.32
   3   9  -5    3.00    0.40
   2   9  -5    5.83    0.55
   2   9  -5    5.70    0.56
   1   9  -5    0.37    0.35
   0   9  -5    4.98    0.53
  -1   9  -5    0.25    0.38
  -2   9  -5    2.29    0.49
  -3   9  -5    1.56    0.54
   6   8  -5    0.13    0.44
   6   8  -5    0.05    0.32
   5   8  -5    2.07    0.34
   4   8  -5   10.98    0.76
   3   8  -5   11.59    0.76
   2   8  -5   21.36    1.29
   1   8  -5    3.49    0.39
   0   8  -5    1.13    0.38
   0   8  -5    0.40    0.30
  -1   8  -5   20.69    1.35
  -1   8  -5   22.42    1.42
  -2   8  -5    8.15    0.76
  -2   8  -5    7.73    0.71
  -3   8  -5    0.36    0.42
  -4   8  -5    6.09    0.73
   7   7  -5    5.05    0.66
   7   7  -5    5.34    0.54
   6   7  -5    0.15    0.39
   6   7  -5    0.06    0.28
   5   7  -5    0.01    0.33
   5   7  -5    0.16    0.24
   4   7  -5    9.30    0.61
   4   7  -5    7.62    0.69
   3   7  -5    0.29    0.17
   3   7  -5    0.13    0.28
   2   7  -5    0.24    0.16
   1   7  -5   26.48    1.43
   1   7  -5   24.75    1.42
   1   7  -5   20.80    1.49
   0   7  -5    0.09    0.29
   0   7  -5    0.06    0.21
  -1   7  -5    4.78    0.51
  -1   7  -5    4.77    0.45
  -2   7  -5   27.97    1.72
  -2   7  -5   28.35    1.77
  -3   7  -5   45.81    2.65
  -3   7  -5   42.87    2.62
  -4   7  -5    3.43    0.54
  -4   7  -5    4.04    0.56
  -5   7  -5    0.92    0.47
   7   6  -5    4.17    0.47
   7   6  -5    4.47    0.67
   6   6  -5    1.00    0.45
   6   6  -5    1.21    0.29
   5   6  -5    1.57    0.43
   5   6  -5    1.58    0.26
   4   6  -5    8.32    0.56
   4   6  -5    8.12    0.68
   3   6  -5   10.30    0.76
   3   6  -5    9.74    0.60
   3   6  -5    9.82    0.88
   2   6  -5    5.59    0.36
   2   6  -5    5.20    0.48
   2   6  -5    5.50    0.57
   2   6  -5    5.81    0.38
   2   6  -5    5.41    0.48
   1   6  -5   14.76    0.81
   1   6  -5   13.68    0.80
   1   6  -5   14.83    0.91
   1   6  -5   12.62    0.92
  -1  -6   5   12.90    0.89
   0   6  -5    1.07    0.20
   0   6  -5    1.49    0.31
  -1   6  -5    5.09    0.44
  -1   6  -5    4.43    0.50
  -2   6  -5    7.33    0.60
  -2   6  -5    6.62    0.61
  -3   6  -5   16.72    1.14
  -3   6  -5   16.06    1.11
  -4   6  -5   25.17    1.66
  -4   6  -5   27.87    1.71
  -5   6  -5    1.57    0.46
  -5   6  -5    2.41    0.51
  -6   6  -5    3.07    0.59
   8   5  -5    0.36    0.35
   8   5  -5    0.00    0.56
   7   5  -5    6.88    0.77
   7   5  -5    6.22    0.57
   6   5  -5    8.37    0.75
   6   5  -5    8.17    0.64
   5   5  -5   -0.30    0.32
   5   5  -5    0.33    0.21
   4   5  -5    3.24    0.44
   4   5  -5    3.74    0.30
   3   5  -5    5.67    0.48
   3   5  -5    7.07    0.44
   3   5  -5    5.42    0.50
   3   5  -5    5.30    0.37
   3   5  -5    5.12    0.60
   2   5  -5   66.73    3.93
   2   5  -5   74.29    3.92
   2   5  -5   70.38    4.79
  -2  -5   5   69.86    3.91
   1   5  -5   21.20    1.62
   1   5  -5   23.93    1.35
   1   5  -5   20.71    1.35
   1   5  -5   24.20    1.67
  -1  -5   5   22.04    1.34
   0   5  -5   38.28    2.11
   0   5  -5   35.70    2.06
   0   5  -5   36.97    2.57
   0   5  -5   38.72    2.05
   0   5  -5   37.33    2.15
   0  -5   5   35.70    2.11
   0  -5   5   35.15    3.04
  -1   5  -5   17.46    1.10
  -1   5  -5   16.63    1.00
   1  -5   5   16.22    1.04
   1  -5   5   16.65    1.61
  -2   5  -5   40.49    2.40
  -2   5  -5   41.06    2.34
  -3   5  -5    2.84    0.38
  -3   5  -5    3.31    0.42
  -4   5  -5    5.80    0.56
  -4   5  -5    4.02    0.49
  -5   5  -5    7.14    0.70
  -5   5  -5    7.74    0.71
   5  -5   5    7.91    0.59
  -6   5  -5    0.20    0.42
  -6   5  -5   -0.43    0.39
   6  -5   5    0.12    0.35
   8   4  -5    2.28    0.61
   8   4  -5    2.93    0.45
   7   4  -5    0.99    0.32
   7   4  -5    1.96    0.54
   6   4  -5    1.11    0.46
   6   4  -5    1.39    0.30
   5   4  -5   33.32    1.98
   5   4  -5   35.87    2.08
   4   4  -5    5.24    0.64
   4   4  -5    6.80    0.60
   4   4  -5    6.58    0.45
   3   4  -5    2.34    0.19
   3   4  -5    2.13    0.21
   3   4  -5    2.31    0.39
   3   4  -5    1.81    0.32
   3   4  -5    2.13    0.25
   2   4  -5   49.76    3.38
   2   4  -5   52.79    2.77
   2   4  -5   47.49    2.75
  -2  -4   5   45.50    2.75
   1   4  -5    3.33    0.33
   1   4  -5    3.06    0.36
   1   4  -5    3.11    0.41
   1   4  -5    2.72    0.48
   1   4  -5    3.17    0.40
  -1  -4   5    2.55    0.33
   0   4  -5   24.99    1.49
   0   4  -5   21.75    2.06
   0   4  -5   26.79    1.79
   0   4  -5   27.26    1.80
   0  -4   5   23.68    1.77
   0  -4   5   24.45    1.48
   0  -4   5   26.04    2.12
  -1   4  -5    6.47    0.71
  -1   4  -5    6.20    0.41
  -1   4  -5    6.18    0.43
  -1   4  -5    5.99    0.57
  -1   4  -5    6.63    0.59
  -1   4  -5    6.61    0.53
   1  -4   5    5.45    0.73
   1  -4   5    5.66    0.49
   1  -4   5    5.32    0.56
  -2   4  -5    6.25    0.53
  -2   4  -5    5.99    0.46
   2  -4   5    5.82    0.80
   2  -4   5    5.21    0.49
   2  -4   5    5.07    0.56
  -3   4  -5   23.76    1.56
  -3   4  -5   25.60    1.53
   3  -4   5   24.54    1.56
   3  -4   5   29.35    2.39
  -4   4  -5    5.09    0.51
  -4   4  -5    4.44    0.45
   4  -4   5    3.88    0.32
  -5   4  -5    4.57    0.51
  -5   4  -5    4.62    0.54
   5  -4   5    4.30    0.44
  -6   4  -5    7.48    0.68
  -6   4  -5    8.51    0.71
   6  -4   5    6.30    0.61
  -7   4  -5    0.30    0.41
  -7   4  -5    0.95    0.44
   7  -4   5    0.89    0.42
   8   3  -5   -0.06    0.56
   8   3  -5    0.13    0.34
   7   3  -5   21.87    1.42
   7   3  -5   23.06    1.55
   6   3  -5    1.08    0.28
   6   3  -5    0.18    0.42
   5   3  -5    2.75    0.43
   5   3  -5    2.88    0.32
   4   3  -5   55.20    3.06
   4   3  -5   52.70    3.81
   4   3  -5   55.70    3.12
   3   3  -5    9.49    0.61
   3   3  -5    9.93    0.59
   3   3  -5   10.08    0.74
   3   3  -5    8.23    0.83
   3   3  -5   10.10    0.59
  -3  -3   5    9.27    0.71
   2   3  -5    8.82    0.94
   2   3  -5    8.89    0.85
   2   3  -5    8.71    0.61
   2   3  -5   10.48    0.83
   2   3  -5   10.05    0.69
  -2  -3   5    9.09    0.67
  -2  -3   5    9.92    0.87
   1   3  -5   33.33    2.42
   1   3  -5   38.51    2.00
   1   3  -5   34.23    1.97
   1   3  -5   31.43    2.78
   1   3  -5   35.06    2.42
  -1  -3   5   34.53    1.99
   0   3  -5    0.59    0.25
   0   3  -5    1.32    0.26
   0   3  -5    1.10    0.31
   0   3  -5    1.21    0.21
   0  -3   5    0.94    0.25
   0  -3   5    1.16    0.30
   0  -3   5    0.59    0.23
  -1   3  -5   32.02    1.71
  -1   3  -5   27.89    2.46
  -1   3  -5   29.39    2.14
  -1   3  -5   31.00    1.78
  -1   3  -5   32.55    1.70
  -1   3  -5   29.71    2.13
   1  -3   5   29.18    2.15
   1  -3   5   30.38    1.77
   1  -3   5   29.44    2.50
  -2   3  -5    7.69    0.67
  -2   3  -5    7.65    0.58
  -2   3  -5    6.96    0.77
  -2   3  -5    8.08    0.52
   2  -3   5    7.25    0.60
   2  -3   5    7.11    0.70
   2  -3   5    7.18    0.86
  -3   3  -5    0.38    0.26
  -3   3  -5    0.51    0.19
  -3   3  -5    0.93    0.28
   3  -3   5    0.26    0.32
   3  -3   5    0.48    0.31
   3  -3   5    0.43    0.51
  -4   3  -5   49.24    3.04
  -4   3  -5   50.78    3.02
   4  -3   5   55.51    3.77
   4  -3   5   53.69    3.09
   4  -3   5   50.39    2.94
   4  -3   5   61.18    4.48
  -5   3  -5    4.64    0.51
  -5   3  -5    4.59    0.48
   5  -3   5    4.62    0.69
   5  -3   5    4.50    0.44
  -6   3  -5    6.10    0.60
  -6   3  -5    5.86    0.59
   6  -3   5    6.19    0.55
  -7   3  -5    9.09    0.79
  -7   3  -5   10.40    0.84
   7  -3   5    8.68    0.78
   9   2  -5    6.55    0.73
   9   2  -5    6.06    0.93
  -9  -2   5    7.39    0.59
   8   2  -5    2.78    0.69
   8   2  -5    3.14    0.50
  -8  -2   5    3.06    0.32
   7   2  -5    3.25    0.57
   7   2  -5    3.51    0.43
   6   2  -5   12.51    1.06
   6   2  -5   13.89    0.92
   5   2  -5   -0.12    0.32
   5   2  -5    0.18    0.21
   4   2  -5    3.17    0.50
   4   2  -5    3.68    0.32
   4   2  -5    3.68    0.49
   4   2  -5    2.43    0.40
   3   2  -5   69.27    3.79
   3   2  -5   64.97    3.72
   3   2  -5   71.41    3.74
   3   2  -5   65.46    4.62
   3   2  -5   71.08    3.72
  -3  -2   5   60.20    3.76
   2   2  -5   23.82    1.39
   2   2  -5   22.17    1.68
   2   2  -5   22.86    1.68
  -2  -2   5   25.19    1.70
  -2  -2   5   20.29    1.36
   1   2  -5   30.16    2.37
   1   2  -5   29.72    2.08
   1   2  -5   30.26    2.07
  -1  -2   5   26.62    2.05
  -1  -2   5   29.04    1.70
   0   2  -5   53.54    4.37
   0   2  -5   57.51    3.82
   0   2  -5   55.61    3.83
   0  -2   5   55.77    3.83
   0  -2   5   57.61    3.14
  -1   2  -5  116.88    6.05
  -1   2  -5  112.71    7.37
  -1   2  -5  100.33    8.47
   1  -2   5  109.33    7.39
   1  -2   5  106.90    8.50
   1  -2   5  112.57    6.04
  -2   2  -5    4.05    0.31
  -2   2  -5    3.94    0.32
  -2   2  -5    4.16    0.45
  -2   2  -5    3.80    0.50
  -2   2  -5    4.11    0.33
   2  -2   5    4.17    0.57
   2  -2   5    4.17    0.42
   2  -2   5    4.07    0.49
  -3   2  -5   13.68    0.84
  -3   2  -5   15.26    1.06
  -3   2  -5   12.02    1.21
   3  -2   5   13.15    0.81
   3  -2   5   13.17    0.80
   3  -2   5   12.77    1.14
   3  -2   5   13.37    1.32
   3  -2   5   14.32    0.98
  -4   2  -5   42.73    2.60
  -4   2  -5   49.15    3.13
  -4   2  -5   41.58    2.57
   4  -2   5   46.24    3.76
   4  -2   5   43.38    2.52
   4  -2   5   46.63    3.28
   4  -2   5   46.70    2.71
  -5   2  -5    0.42    0.25
  -5   2  -5    0.27    0.27
   5  -2   5    0.86    0.56
   5  -2   5    0.35    0.49
   5  -2   5    0.41    0.25
  -6   2  -5    0.36    0.29
  -6   2  -5    0.44    0.29
   6  -2   5    0.59    0.31
   6  -2   5    0.25    0.56
  -7   2  -5    1.94    0.42
  -7   2  -5    1.67    0.40
   7  -2   5    0.69    0.65
   7  -2   5    1.98    0.39
   8  -2   5    0.08    0.42
   9   1  -5    1.73    0.65
   9   1  -5    1.74    0.51
  -9  -1   5    2.04    0.51
   8   1  -5   15.06    1.32
   8   1  -5   16.29    1.21
  -8  -1   5   18.18    1.14
   7   1  -5   15.36    1.09
   7   1  -5   17.21    1.21
  -7  -1   5   14.54    1.00
   6   1  -5   22.66    1.49
   6   1  -5   22.09    1.40
  -6  -1   5   21.98    1.29
   5   1  -5   20.10    1.37
   5   1  -5   21.28    1.66
   5   1  -5   21.68    1.29
   5   1  -5   22.34    1.83
  -5  -1   5   20.21    1.18
   4   1  -5  113.96    7.97
   4   1  -5  125.08    9.13
   4   1  -5  118.46    6.54
   4   1  -5  112.93    6.51
   3   1  -5   49.57    2.59
   3   1  -5   45.00    3.66
   3   1  -5   43.95    3.24
   3   1  -5   44.14    2.65
   3   1  -5   50.14    2.62
  -3  -1   5   43.56    2.63
   2   1  -5    0.90    0.29
   2   1  -5    1.37    0.14
   2   1  -5    1.10    0.27
   2   1  -5    1.04    0.10
   2   1  -5    0.97    0.26
  -2  -1   5    1.09    0.28
  -2  -1   5    1.30    0.25
   1   1  -5   92.70    6.33
   1   1  -5   96.11    7.26
  -1  -1   5   91.32    6.33
  -1  -1   5   95.77    5.19
   0   1  -5    7.29    0.62
   0   1  -5    6.63    0.58
   0   1  -5    6.19    0.63
   0  -1   5    6.82    0.51
   0  -1   5    7.26    0.62
  -1   1  -5   96.14    5.10
  -1   1  -5   94.82    6.23
  -1   1  -5   86.86    7.13
   1  -1   5   95.84    6.26
   1  -1   5   96.12    5.11
   1  -1   5   86.23    7.15
  -2   1  -5  163.70   13.59
  -2   1  -5  187.49   11.83
  -2   1  -5  166.71   11.84
  -2   1  -5  196.43    9.76
  -2   1  -5  183.90    9.76
  -2   1  -5  186.98   11.84
   2  -1   5  159.45   13.62
   2  -1   5  176.53   11.88
   2  -1   5  173.59    9.70
  -3   1  -5    3.72    0.49
  -3   1  -5    3.98    0.35
  -3   1  -5    4.96    0.50
   3  -1   5    5.25    0.53
   3  -1   5    4.16    0.58
   3  -1   5    3.74    0.33
   3  -1   5    4.23    0.61
   3  -1   5    4.17    0.34
  -4   1  -5    1.73    0.40
  -4   1  -5    1.32    0.34
  -4   1  -5    2.42    0.26
   4  -1   5    2.26    0.47
   4  -1   5    1.65    0.52
   4  -1   5    1.66    0.57
   4  -1   5    1.58    0.25
  -5   1  -5   59.68    3.41
   5  -1   5   57.43    3.52
   5  -1   5   58.45    3.35
   5  -1   5   53.31    4.28
   5  -1   5   71.89    4.96
  -6   1  -5    0.07    0.28
  -6   1  -5   -0.08    0.28
   6  -1   5   -0.04    0.48
   6  -1   5    0.10    0.26
   6  -1   5   -0.16    0.53
  -7   1  -5    3.59    0.46
  -7   1  -5    3.95    0.48
   7  -1   5    3.63    0.46
   7  -1   5    3.24    0.76
   8  -1   5    4.20    0.53
   8  -1   5    3.60    0.79
   9   0  -5    0.35    0.69
   9   0  -5    0.84    0.50
  -9   0   5    0.61    0.56
   8   0  -5    4.92    0.76
   8   0  -5    4.79    0.62
  -8   0   5    4.98    0.61
   7   0  -5   23.86    1.65
   7   0  -5   22.64    1.51
  -7   0   5   24.40    1.48
  -7   0   5   23.40    1.47
   6   0  -5   14.13    1.09
   6   0  -5   13.44    1.00
  -6   0   5   14.96    0.95
  -6   0   5   14.48    0.94
   5   0  -5   24.42    1.87
   5   0  -5   26.35    2.06
   5   0  -5   23.72    1.48
   5   0  -5   26.73    1.57
  -5   0   5   22.53    1.41
  -5   0   5   23.35    1.41
   4   0  -5   90.39    6.43
   4   0  -5  102.16    7.34
   4   0  -5   95.51    5.26
   4   0  -5   97.12    5.28
  -4   0   5   93.13    5.15
  -4   0   5   88.16    5.16
   3   0  -5  150.29   11.59
   3   0  -5  152.52    8.34
   3   0  -5  142.73   10.13
   3   0  -5  155.82    8.31
   3   0  -5  148.52    8.28
   3   0  -5  156.80   10.13
  -3   0   5  144.76    8.26
  -3   0   5  154.68   10.10
   2   0  -5   49.15    3.54
   2   0  -5   51.52    2.91
   2   0  -5   54.42    2.88
   2   0  -5   50.04    4.01
   2   0  -5   53.30    2.85
   2   0  -5   46.48    3.55
  -2   0   5   49.70    2.90
  -2   0   5   56.29    3.55
   1   0  -5   11.87    1.03
   1   0  -5   13.50    0.76
   1   0  -5   14.12    0.76
  -1   0   5   13.54    1.04
  -1   0   5   13.16    0.86
   0   0  -5  131.71    7.30
   0   0  -5  124.40    8.88
   0   0  -5  148.22    7.30
   0   0  -5  119.09   10.17
   0   0   5  138.04    8.91
   0   0   5  136.04    7.27
  -1   0  -5    4.50    0.49
  -1   0  -5    5.74    0.35
  -1   0  -5    5.40    0.33
  -1   0  -5    4.64    0.48
   1   0   5    5.67    0.53
   1   0   5    4.69    0.42
   1   0   5    5.05    0.48
  -2   0  -5    8.43    0.53
  -2   0  -5    9.45    0.74
  -2   0  -5    8.66    0.63
  -2   0  -5    9.16    0.54
  -2   0  -5    9.01    0.76
   2   0   5    8.15    0.79
   2   0   5    7.71    0.51
   2   0   5    9.27    0.80
   2   0   5    8.04    0.53
   2   0   5    9.01    0.65
  -3   0  -5  111.23    6.73
  -3   0  -5  105.36    5.47
  -3   0  -5   99.86    7.70
  -3   0  -5  102.06    5.53
   3   0   5   95.35    5.46
   3   0   5  102.87    7.79
   3   0   5   93.23    6.81
   3   0   5   86.17    5.54
   3   0   5   99.62    5.47
  -4   0  -5   -0.07    0.23
  -4   0  -5    0.09    0.25
  -4   0  -5   -0.02    0.16
   4   0   5   -0.05    0.34
   4   0   5    0.40    0.19
   4   0   5    0.05    0.32
   4   0   5    0.20    0.35
  -5   0  -5    0.34    0.19
   5   0   5    0.13    0.40
   5   0   5    0.34    0.43
   5   0   5    0.22    0.22
   5   0   5    0.56    0.41
  -6   0  -5   27.11    1.61
   6   0   5   24.64    2.12
   6   0   5   25.18    1.80
   6   0   5   27.93    1.60
  -7   0  -5    0.11    0.30
  -7   0  -5   -0.19    0.30
   7   0   5   -0.11    0.30
   7   0   5   -0.12    0.50
   8   0   5    1.46    0.42
   8   0   5    0.33    0.68
   9   0   5    2.10    0.83
   9   0   5    2.37    0.52
   9  -1  -5    4.42    0.68
   9  -1  -5    6.53    0.98
  -9   1   5    5.85    0.79
  -9   1   5    5.94    0.79
   8  -1  -5    2.94    0.73
   8  -1  -5    1.42    0.46
  -8   1   5    1.37    0.54
  -8   1   5    1.74    0.52
   7  -1  -5   10.94    1.03
   7  -1  -5   12.28    0.96
  -7   1   5   11.70    0.91
   6  -1  -5    3.88    0.57
   6  -1  -5    3.51    0.47
  -6   1   5    4.02    0.46
   5  -1  -5   32.83    2.57
   5  -1  -5   31.14    1.88
   5  -1  -5   30.50    2.31
   5  -1  -5   30.52    1.93
  -5   1   5   30.20    1.81
   4  -1  -5   10.35    0.79
   4  -1  -5    9.33    0.90
   4  -1  -5   10.64    0.96
   4  -1  -5   11.01    0.74
  -4   1   5    8.99    0.67
  -4   1   5   11.04    0.68
   3  -1  -5    1.28    0.30
   3  -1  -5    0.87    0.27
   3  -1  -5    0.81    0.22
   3  -1  -5    0.50    0.24
   3  -1  -5    0.98    0.21
   3  -1  -5    0.37    0.22
  -3   1   5    0.75    0.23
  -3   1   5    0.70    0.16
  -3   1   5    0.61    0.22
  -3   1   5    1.35    0.21
   2  -1  -5  113.99    6.24
   2  -1  -5  111.45    6.20
   2  -1  -5  113.62    8.65
   2  -1  -5  113.09    7.57
   2  -1  -5  111.96    6.16
  -2   1   5  105.12    6.13
  -2   1   5  114.36    6.19
  -2   1   5  123.37    7.57
  -2   1   5  108.16    6.13
   1  -1  -5   24.79    1.88
   1  -1  -5   27.43    1.36
   1  -1  -5   24.52    1.37
   1  -1  -5   21.30    1.71
   1  -1  -5   21.54    1.69
  -1   1   5   22.47    1.71
   0  -1  -5   31.50    1.77
   0  -1  -5   35.04    1.78
   0  -1  -5   29.51    2.44
   0  -1  -5   29.88    2.19
   0   1   5   31.96    1.81
   0   1   5   31.82    2.22
  -1  -1  -5  320.69   16.82
  -1  -1  -5  318.21   23.69
  -1  -1  -5  312.09   16.84
  -1  -1  -5  305.37   17.02
  -1  -1  -5  293.00   20.59
  -1  -1  -5  301.85   20.71
   1   1   5  289.60   16.84
   1   1   5  312.03   23.69
   1   1   5  332.77   16.85
   1   1   5  316.96   20.62
  -2  -1  -5   11.73    0.68
  -2  -1  -5   10.74    0.68
  -2  -1  -5   12.77    0.91
  -2  -1  -5   12.07    0.82
  -2  -1  -5   11.51    0.92
   2   1   5   11.27    0.70
   2   1   5   10.98    0.67
   2   1   5   10.12    0.96
   2   1   5    9.95    0.93
  -3  -1  -5   40.47    2.15
  -3  -1  -5   41.97    2.68
  -3  -1  -5   39.63    3.00
  -3  -1  -5   36.31    2.16
   3   1   5   37.56    2.16
   3   1   5   33.94    2.74
   3   1   5   35.93    2.24
   3   1   5   39.24    3.09
  -4  -1  -5   36.12    2.12
  -4  -1  -5   37.34    2.10
  -4  -1  -5   37.40    2.93
   4   1   5   38.25    2.10
   4   1   5   37.78    2.52
   4   1   5   34.49    2.53
   4   1   5   40.49    3.04
   4   1   5   37.63    2.22
   4   1   5   33.18    2.68
  -5  -1  -5    7.96    0.58
  -5  -1  -5    8.24    0.80
   5   1   5    8.53    0.95
   5   1   5    7.09    0.71
   5   1   5    7.81    0.58
   5   1   5    6.69    0.82
   5   1   5    7.14    0.68
  -6  -1  -5    1.21    0.27
   6   1   5    1.66    0.53
   6   1   5    1.11    0.34
   6   1   5    1.44    0.52
   6   1   5    1.02    0.29
  -7  -1  -5    7.99    0.66
   7   1   5    8.05    0.89
   7   1   5    8.13    0.69
   8   1   5    3.47    0.75
   8   1   5    3.74    0.50
   9   1   5    0.66    0.44
   9   1   5    0.60    0.79
   8  -2  -5    0.57    0.65
   8  -2  -5    0.17    0.46
  -8   2   5   -0.18    0.51
   7  -2  -5    4.93    0.62
   7  -2  -5    4.68    0.69
  -7   2   5    5.66    0.65
   6  -2  -5   64.68    3.92
   6  -2  -5   71.25    3.96
  -6   2   5   68.39    3.87
   5  -2  -5   41.76    2.37
   5  -2  -5   40.66    2.38
   5  -2  -5   38.96    2.88
   5  -2  -5   38.98    3.21
  -5   2   5   37.92    2.30
   4  -2  -5   58.53    3.39
   4  -2  -5   60.20    3.39
   4  -2  -5   62.58    4.66
   4  -2  -5   56.94    4.11
  -4   2   5   57.02    3.32
  -4   2   5   59.72    4.75
   3  -2  -5   34.88    1.93
   3  -2  -5   32.54    2.60
   3  -2  -5   29.40    2.33
   3  -2  -5   32.96    1.93
   3  -2  -5   34.90    2.31
   3  -2  -5   35.82    1.90
  -3   2   5   33.38    1.91
  -3   2   5   27.37    1.85
  -3   2   5   29.97    1.86
  -3   2   5   32.12    2.67
  -3   2   5   36.26    2.30
   2  -2  -5   78.83    5.84
   2  -2  -5   76.84    4.24
   2  -2  -5   77.02    5.11
   2  -2  -5   75.29    5.15
   2  -2  -5   76.25    4.17
  -2   2   5   78.83    4.20
  -2   2   5   73.79    5.12
  -2   2   5   71.31    4.15
  -2   2   5   74.37    5.87
  -2   2   5   73.30    4.17
   1  -2  -5  116.03    7.97
   1  -2  -5  131.05    6.60
   1  -2  -5  121.77    9.11
   1  -2  -5  117.48    6.51
   1  -2  -5  114.29    8.00
  -1   2   5  114.65    6.50
  -1   2   5  122.79    6.53
  -1   2   5  123.09    7.99
  -1   2   5  110.70    6.49
   0  -2  -5   25.68    1.40
   0  -2  -5   24.69    1.69
   0  -2  -5   26.21    1.92
   0  -2  -5   23.90    1.42
   0  -2  -5   22.94    1.75
   0   2   5   24.44    1.44
   0   2   5   24.98    1.40
   0   2   5   23.33    1.40
   0   2   5   26.23    1.78
  -1  -2  -5    6.32    0.43
  -1  -2  -5    6.10    0.57
  -1  -2  -5    7.00    0.51
  -1  -2  -5    6.64    0.43
   1   2   5    6.87    0.50
   1   2   5    6.52    0.45
   1   2   5    6.56    0.43
   1   2   5    6.69    0.61
  -2  -2  -5  179.65   13.42
  -2  -2  -5  185.12   11.75
  -2  -2  -5  179.98    9.57
  -2  -2  -5  173.62    9.68
   2   2   5  176.21    9.59
   2   2   5  162.79   13.45
   2   2   5  173.93    9.61
   2   2   5  175.57   11.78
  -3  -2  -5    0.55    0.15
  -3  -2  -5    0.90    0.17
  -3  -2  -5    0.66    0.15
  -3  -2  -5    0.91    0.26
  -3  -2  -5    0.97    0.19
   3   2   5    0.76    0.20
   3   2   5    0.87    0.28
   3   2   5    0.40    0.26
   3   2   5    0.64    0.18
   3   2   5    0.48    0.18
   3   2   5    0.63    0.31
  -4  -2  -5    0.47    0.21
  -4  -2  -5    0.37    0.18
  -4  -2  -5    0.46    0.20
  -4  -2  -5    0.20    0.16
   4   2   5    0.75    0.33
   4   2   5    0.52    0.33
   4   2   5    0.10    0.18
   4   2   5    0.70    0.34
   4   2   5    1.27    0.26
  -5  -2  -5   44.18    2.48
  -5  -2  -5   45.12    3.45
  -5  -2  -5   44.76    2.47
  -5  -2  -5   42.58    2.49
   5   2   5   41.85    3.02
   5   2   5   41.76    2.46
   5   2   5   46.30    3.57
   5   2   5   39.98    3.12
   5   2   5   44.63    2.58
  -6  -2  -5    2.00    0.33
  -6  -2  -5    3.02    0.36
  -6  -2  -5    2.22    0.37
   6   2   5    2.93    0.63
   6   2   5    2.24    0.48
   6   2   5    2.27    0.34
   7   2   5    0.42    0.32
   7   2   5    0.80    0.48
   8   2   5    5.97    0.78
   8   2   5    5.43    0.58
   9   2   5    0.30    0.43
   9   2   5    0.95    0.74
   8  -3  -5    8.11    1.02
  -8   3   5    8.82    0.92
   7  -3  -5    6.48    0.78
   7  -3  -5    4.74    0.65
  -7   3   5    6.65    0.72
   6  -3  -5    1.49    0.40
   6  -3  -5    1.39    0.52
  -6   3   5    1.24    0.42
   5  -3  -5   46.51    2.95
   5  -3  -5   49.58    3.59
   5  -3  -5   54.11    2.97
   5  -3  -5   52.90    4.04
  -5   3   5   48.41    2.90
   4  -3  -5   21.18    1.75
   4  -3  -5   19.92    1.32
   4  -3  -5   18.10    1.57
   4  -3  -5   20.21    1.30
   4  -3  -5   22.74    1.36
  -4   3   5   21.22    1.91
  -4   3   5   21.79    1.30
   3  -3  -5   66.22    3.66
   3  -3  -5   67.28    4.36
   3  -3  -5   63.65    4.99
   3  -3  -5   62.42    3.61
   3  -3  -5   59.89    4.39
   3  -3  -5   67.20    3.60
  -3   3   5   71.49    4.36
  -3   3   5   63.53    3.58
  -3   3   5   63.79    5.08
  -3   3   5   54.07    3.54
  -3   3   5   64.25    3.58
   2  -3  -5   43.08    3.35
   2  -3  -5   51.24    2.75
   2  -3  -5   52.04    3.80
   2  -3  -5   49.54    2.80
   2  -3  -5   54.16    3.34
  -2   3   5   51.13    2.74
  -2   3   5   48.99    2.73
  -2   3   5   40.74    2.72
  -2   3   5   48.24    3.86
  -2   3   5   46.91    3.34
   1  -3  -5  132.14    9.43
   1  -3  -5  117.68    8.26
   1  -3  -5  115.79    8.23
   1  -3  -5  120.89    8.25
   1  -3  -5  131.00    6.84
   1  -3  -5  122.73    6.74
  -1   3   5  120.77    6.73
  -1   3   5  124.62    6.74
  -1   3   5  123.80    9.46
  -1   3   5  127.27    8.26
  -1   3   5  117.22    6.75
   0  -3  -5   68.35    4.12
   0  -3  -5   75.39    4.07
   0  -3  -5   79.61    5.67
   0  -3  -5   72.70    4.99
   0  -3  -5   70.38    4.99
   0   3   5   73.39    5.68
   0   3   5   78.39    4.09
   0   3   5   69.40    4.08
   0   3   5   77.27    4.08
   0   3   5   74.40    5.01
  -1  -3  -5   96.20    6.39
  -1  -3  -5   94.88    5.26
  -1  -3  -5   99.83    5.19
  -1  -3  -5   95.62    6.39
   1   3   5   87.01    5.21
   1   3   5   97.95    5.21
   1   3   5   93.73    5.22
   1   3   5   95.00    6.40
   1   3   5   93.32    6.38
  -2  -3  -5    1.44    0.17
  -2  -3  -5    1.09    0.16
  -2  -3  -5    1.24    0.26
   2   3   5    1.37    0.25
   2   3   5    1.11    0.30
   2   3   5    1.28    0.20
   2   3   5    1.02    0.20
   2   3   5    1.34    0.23
  -3  -3  -5    3.54    0.44
  -3  -3  -5    3.42    0.30
  -3  -3  -5    3.53    0.31
   3   3   5    3.72    0.31
   3   3   5    3.50    0.38
   3   3   5    3.60    0.43
   3   3   5    3.33    0.39
   3   3   5    3.20    0.31
   3   3   5    3.06    0.45
  -4  -3  -5   17.19    1.08
  -4  -3  -5   17.92    1.08
   4   3   5   17.85    1.31
   4   3   5   18.69    1.55
   4   3   5   18.17    1.17
   4   3   5   18.27    1.09
   4   3   5   17.97    1.08
   4   3   5   16.46    1.40
  -5  -3  -5    0.57    0.19
  -5  -3  -5    0.39    0.21
   5   3   5    0.81    0.37
   5   3   5    0.54    0.32
   5   3   5    0.18    0.35
   5   3   5    0.20    0.22
  -6  -3  -5    9.18    0.68
  -6  -3  -5    8.08    0.66
   6   3   5    8.72    1.04
   6   3   5    8.66    0.68
   6   3   5   10.43    0.83
  -7  -3  -5   21.40    1.38
   7   3   5   21.39    1.38
   7   3   5   23.41    1.51
  -8  -3  -5    2.13    0.42
   8   3   5    1.58    0.56
   8   3   5    1.40    0.41
   9   3   5   -0.36    0.65
   9   3   5   -0.02    0.41
   8  -4  -5    2.89    0.81
  -8   4   5    2.40    0.68
   7  -4  -5   13.17    1.24
  -7   4   5   15.46    1.21
   6  -4  -5   47.33    2.82
   6  -4  -5   43.71    2.81
  -6   4   5   48.87    2.80
   5  -4  -5    4.19    0.58
   5  -4  -5    5.27    0.72
   5  -4  -5    5.48    0.64
  -5   4   5    7.05    0.63
   4  -4  -5   10.67    0.91
   4  -4  -5   13.28    1.16
   4  -4  -5   12.43    1.09
   4  -4  -5   11.07    0.91
   4  -4  -5   14.16    0.95
  -4   4   5   13.20    0.89
   3  -4  -5  129.00    9.73
   3  -4  -5  125.33    7.08
   3  -4  -5  124.95    6.96
   3  -4  -5  128.99    8.46
   3  -4  -5  136.92    6.99
   3  -4  -5  115.64    8.50
  -3   4   5  127.64    6.93
  -3   4   5  123.77    6.96
  -3   4   5  131.04    9.87
  -3   4   5  119.20    7.04
   2  -4  -5   11.43    0.73
   2  -4  -5    9.82    0.74
   2  -4  -5   10.35    0.72
   2  -4  -5   11.15    0.91
   2  -4  -5    9.96    0.79
   2  -4  -5    9.40    0.83
  -2   4   5    9.49    0.70
  -2   4   5    9.10    0.69
  -2   4   5    9.38    1.00
  -2   4   5   10.14    0.82
  -2   4   5   11.09    0.71
   1  -4  -5    2.14    0.29
   1  -4  -5    2.37    0.33
   1  -4  -5    2.67    0.32
   1  -4  -5    2.29    0.30
   1  -4  -5    2.27    0.27
   1  -4  -5    2.27    0.27
  -1   4   5    2.49    0.28
  -1   4   5    2.24    0.39
  -1   4   5    2.06    0.26
  -1   4   5    2.31    0.33
  -1   4   5    2.51    0.27
   0  -4  -5  164.90    8.96
   0  -4  -5  157.41    9.07
   0  -4  -5  163.78   10.95
   0  -4  -5  171.11   11.01
   0   4   5  162.95    8.96
   0   4   5  165.36    8.93
   0   4   5  150.67   12.57
   0   4   5  164.90   11.02
   0   4   5  169.88    9.07
   0   4   5  169.58   10.95
  -1  -4  -5   28.93    2.04
  -1  -4  -5   30.48    1.70
  -1  -4  -5   29.22    2.06
  -1  -4  -5   30.08    1.66
   1   4   5   27.16    1.67
   1   4   5   28.33    2.07
   1   4   5   29.28    1.70
   1   4   5   29.42    2.05
   1   4   5   29.07    1.68
  -2  -4  -5   93.04    5.09
  -2  -4  -5   88.32    5.15
  -2  -4  -5  100.70    6.28
   2   4   5   88.89    7.11
   2   4   5   89.35    6.28
   2   4   5   91.01    5.17
   2   4   5   95.51    5.13
   2   4   5   95.70    5.12
   2   4   5   89.59    5.17
   2   4   5   96.42    6.28
  -3  -4  -5   76.79    4.26
  -3  -4  -5   89.51    5.29
  -3  -4  -5   73.97    4.31
   3   4   5   78.08    4.31
   3   4   5   77.89    5.25
   3   4   5   72.11    5.98
   3   4   5   79.32    4.28
   3   4   5   74.74    5.27
   3   4   5   74.25    4.32
  -4  -4  -5    1.02    0.21
  -4  -4  -5    0.33    0.18
   4   4   5    1.21    0.24
   4   4   5    0.59    0.31
   4   4   5    0.64    0.29
   4   4   5    0.72    0.29
   4   4   5    0.58    0.17
   4   4   5    0.61    0.24
  -5  -4  -5   24.48    1.51
  -5  -4  -5   27.39    1.51
   5   4   5   22.43    1.88
   5   4   5   25.09    1.51
   5   4   5   26.56    1.51
   5   4   5   26.17    2.17
  -6  -4  -5    0.73    0.26
  -6  -4  -5    0.92    0.27
   6   4   5    0.97    0.37
   6   4   5    0.82    0.49
   6   4   5    0.62    0.28
  -7  -4  -5    7.66    0.68
   7   4   5    8.18    0.75
   7   4   5    8.06    0.66
  -8  -4  -5    7.73    0.67
   8   4   5    6.83    0.82
   8   4   5    6.56    0.65
  -9  -4  -5    2.59    0.52
   9   4   5    2.04    0.46
   9   4   5    1.59    0.65
  -8   5   5   13.44    1.22
   7  -5  -5    2.05    0.68
  -7   5   5    1.36    0.64
   6  -5  -5    8.75    0.87
  -6   5   5    7.93    0.83
   5  -5  -5   51.98    3.31
   5  -5  -5   52.13    3.97
   5  -5  -5   54.51    3.28
   5  -5  -5   60.49    3.30
  -5   5   5   60.75    3.28
   4  -5  -5   20.72    1.39
   4  -5  -5   20.76    1.54
   4  -5  -5   21.54    1.40
   4  -5  -5   19.30    1.63
   4  -5  -5   21.72    1.81
   4  -5  -5   20.52    1.42
  -4   5   5   22.62    1.37
   3  -5  -5    5.06    0.54
   3  -5  -5    6.01    0.60
   3  -5  -5    6.32    0.53
   3  -5  -5    5.10    0.60
   3  -5  -5    6.85    0.69
   3  -5  -5    5.89    0.58
  -3   5   5    5.36    0.53
  -3   5   5    5.97    0.86
  -3   5   5    5.57    0.49
  -3   5   5    5.69    0.53
   2  -5  -5  133.54    9.94
   2  -5  -5  156.20    8.20
   2  -5  -5  168.90   11.44
   2  -5  -5  141.12    9.90
   2  -5  -5  143.49    8.13
   2  -5  -5  144.23    8.30
  -2   5   5  145.18   11.54
  -2   5   5  154.38    8.16
  -2   5   5  146.26    8.27
  -2   5   5  148.03    9.93
  -2   5   5  152.28    8.12
   1  -5  -5    3.01    0.36
   1  -5  -5    2.88    0.39
   1  -5  -5    3.42    0.37
   1  -5  -5    3.25    0.37
   1  -5  -5    3.13    0.37
   1  -5  -5    3.81    0.44
  -1   5   5    2.84    0.32
  -1   5   5    3.36    0.39
  -1   5   5    3.12    0.31
  -1   5   5    3.55    0.51
  -1   5   5    3.90    0.36
   0  -5  -5   65.59    3.88
   0  -5  -5   73.76    4.68
   0  -5  -5   75.58    4.70
   0  -5  -5   69.41    3.83
   0   5   5   70.52    4.67
   0   5   5   66.36    3.80
   0   5   5   67.00    3.83
   0   5   5   70.45    3.88
   0   5   5   62.36    5.35
   0   5   5   67.89    4.70
  -1  -5  -5    5.50    0.47
  -1  -5  -5    5.37    0.53
  -1  -5  -5    5.63    0.44
  -1  -5  -5    6.34    0.59
   1   5   5    4.99    0.44
   1   5   5    5.59    0.46
   1   5   5    4.94    0.53
   1   5   5    7.75    0.57
   1   5   5    5.49    0.45
   1   5   5    5.67    0.56
  -2  -5  -5   15.96    1.18
  -2  -5  -5   13.76    0.93
  -2  -5  -5   15.28    0.91
   2   5   5   15.94    1.17
   2   5   5   15.23    1.13
   2   5   5   14.79    0.94
   2   5   5   14.46    0.94
   2   5   5   14.55    0.94
   2   5   5   15.22    0.96
   2   5   5   14.69    1.23
  -3  -5  -5    1.36    0.23
  -3  -5  -5    1.58    0.22
  -3  -5  -5    2.27    0.39
   3   5   5    1.45    0.26
   3   5   5    1.30    0.32
   3   5   5    1.31    0.23
   3   5   5    1.46    0.29
   3   5   5    1.28    0.27
  -4  -5  -5   24.18    1.35
  -4  -5  -5   23.53    1.33
   4   5   5   20.33    1.34
   4   5   5   23.13    1.63
   4   5   5   21.81    1.34
   4   5   5   22.04    1.91
   4   5   5   22.38    1.69
  -5  -5  -5    0.08    0.21
  -5  -5  -5    0.31    0.21
   5   5   5    0.41    0.35
   5   5   5   -0.10    0.19
   5   5   5    0.16    0.31
   5   5   5    0.33    0.21
   5   5   5   -0.26    0.31
  -6  -5  -5    2.99    0.36
   6   5   5    2.52    0.38
   6   5   5    2.91    0.64
   6   5   5    3.07    0.48
  -7  -5  -5    1.44    0.36
   7   5   5    2.04    0.46
   7   5   5    1.53    0.36
  -8  -5  -5    0.27    0.36
   8   5   5    0.96    0.39
   8   5   5    0.27    0.46
  -9  -5  -5    2.36    0.48
   9   5   5    0.64    0.64
  -7   6   5   23.38    1.73
  -6   6   5    0.07    0.52
   5  -6  -5    0.11    0.47
   5  -6  -5    0.09    0.45
  -5   6   5   -0.08    0.44
   4  -6  -5   70.09    4.08
   4  -6  -5   67.45    4.97
   4  -6  -5   72.57    4.20
   4  -6  -5   73.22    4.14
  -4   6   5   76.15    4.10
   3  -6  -5    6.42    0.68
   3  -6  -5    6.99    0.67
   3  -6  -5    6.80    0.67
   3  -6  -5    6.90    0.59
   3  -6  -5    7.69    0.81
   3  -6  -5    6.16    0.59
  -3   6   5    6.03    0.58
  -3   6   5    6.90    0.59
  -3   6   5    6.47    0.55
   2  -6  -5   15.01    1.24
   2  -6  -5   13.69    1.03
   2  -6  -5   14.06    0.98
   2  -6  -5   12.64    0.99
   2  -6  -5   13.68    1.07
   2  -6  -5   13.25    0.91
   2  -6  -5   12.18    1.06
  -2   6   5   15.93    0.96
  -2   6   5   12.45    1.34
  -2   6   5   13.38    0.90
  -2   6   5   13.32    0.88
   1  -6  -5  197.82   11.43
   1  -6  -5  156.57   11.31
   1  -6  -5  168.20    9.32
   1  -6  -5  182.38   11.31
   1  -6  -5  152.96    9.43
  -1   6   5  172.97   11.43
  -1   6   5  171.21   11.30
  -1   6   5  160.42    9.40
  -1   6   5  166.71   13.08
  -1   6   5  164.23    9.28
  -1   6   5  169.03    9.23
   0  -6  -5    9.95    0.73
   0  -6  -5   10.05    0.75
   0  -6  -5    7.43    0.61
   0  -6  -5    6.86    0.61
   0  -6  -5   10.29    0.80
   0   6   5    8.00    0.60
   0   6   5    7.32    0.68
   0   6   5    7.04    0.55
   0   6   5    6.47    0.69
   0   6   5    7.74    0.60
   0   6   5    7.45    0.79
  -1  -6  -5   24.64    1.44
  -1  -6  -5   22.11    1.45
  -1  -6  -5   24.13    1.94
  -1  -6  -5   26.09    1.79
   1   6   5   26.29    1.46
   1   6   5   22.48    1.46
   1   6   5   25.31    1.42
   1   6   5   25.19    1.76
   1   6   5   21.58    1.95
   1   6   5   25.28    1.75
  -2  -6  -5   86.48    4.92
  -2  -6  -5   88.26    4.85
  -2  -6  -5   97.38    6.00
   2   6   5   87.00    5.97
   2   6   5   91.39    4.88
   2   6   5   87.45    5.95
   2   6   5   81.44    4.92
   2   6   5   83.06    6.79
   2   6   5   89.19    4.85
  -3  -6  -5   73.25    4.10
  -3  -6  -5   72.80    4.04
   3   6   5   73.05    5.67
   3   6   5   67.21    4.10
   3   6   5   71.96    4.97
   3   6   5   70.61    4.98
   3   6   5   75.53    4.07
   3   6   5   79.32    4.08
  -4  -6  -5   14.30    0.92
  -4  -6  -5   14.57    0.88
   4   6   5   14.89    0.95
   4   6   5   14.58    1.35
   4   6   5   12.84    0.89
   4   6   5   13.16    1.13
   4   6   5   13.63    1.08
   4   6   5   14.76    0.93
  -5  -6  -5   -0.31    0.22
   5   6   5    0.08    0.38
   5   6   5    0.11    0.31
   5   6   5    0.24    0.20
   5   6   5    0.28    0.23
   5   6   5   -0.07    0.31
  -6  -6  -5   27.90    1.62
   6   6   5   25.38    1.67
   6   6   5   24.42    1.63
   6   6   5   29.75    2.47
   6   6   5   29.36    1.64
  -7  -6  -5    0.46    0.32
   7   6   5    0.51    0.33
   7   6   5    0.15    0.41
  -8  -6  -5    0.66    0.36
   8   6   5   -0.02    0.49
  -9  -6  -5    0.42    0.40
   9   6   5    0.95    0.54
  -7   7   5    1.41    0.71
   6  -7  -5   48.71    3.08
  -6   7   5   49.93    3.03
   5  -7  -5    2.26    0.63
  -5   7   5    1.59    0.54
   4  -7  -5   10.96    0.94
  -4   7   5   10.68    0.89
   3  -7  -5   74.68    4.37
   3  -7  -5   87.69    6.15
   3  -7  -5   77.98    4.47
  -3   7   5   77.51    4.41
  -3   7   5   71.18    4.45
   2  -7  -5    0.48    0.27
   2  -7  -5    0.03    0.28
   2  -7  -5    0.17    0.31
   2  -7  -5   -0.09    0.34
   2  -7  -5    0.68    0.27
   2  -7  -5    0.30    0.24
   2  -7  -5   -0.04    0.35
  -2   7   5    0.78    0.44
  -2   7   5    0.16    0.22
  -2   7   5    0.23    0.26
  -2   7   5    0.13    0.27
   1  -7  -5   25.09    1.60
   1  -7  -5   22.57    1.79
   1  -7  -5   25.12    1.62
  -1   7   5   25.02    1.79
  -1   7   5   25.47    1.55
  -1   7   5   25.17    1.52
  -1   7   5   26.58    1.47
  -1   7   5   27.17    1.86
  -1   7   5   24.70    2.15
   0  -7  -5   92.93    4.70
   0  -7  -5   77.46    4.75
   0   7   5   84.83    5.73
   0   7   5   83.43    4.67
   0   7   5   74.12    6.52
   0   7   5   87.57    5.66
   0   7   5   86.79    4.61
   0   7   5   83.46    4.73
  -1  -7  -5   28.86    1.60
  -1  -7  -5   25.08    1.61
  -1  -7  -5   29.35    2.17
  -1  -7  -5   27.66    1.95
   1   7   5   28.28    1.93
   1   7   5   26.65    1.54
   1   7   5   25.96    1.60
   1   7   5   22.27    2.15
   1   7   5   26.48    1.59
   1   7   5   25.62    1.90
  -2  -7  -5   20.88    1.21
  -2  -7  -5   21.65    1.53
  -2  -7  -5   18.99    1.20
   2   7   5   20.34    1.21
   2   7   5   18.22    1.21
   2   7   5   17.40    1.63
   2   7   5   18.79    1.43
   2   7   5   20.15    1.19
   2   7   5   19.10    1.45
  -3  -7  -5   29.11    1.71
  -3  -7  -5   30.56    1.69
   3   7   5   29.55    1.71
   3   7   5   28.16    2.05
   3   7   5   30.94    1.70
   3   7   5   28.73    1.73
   3   7   5   26.83    2.34
   3   7   5   29.28    2.08
   3   7   5   25.88    1.71
  -4  -7  -5   12.79    0.80
   4   7   5   11.43    0.94
   4   7   5   11.09    0.80
   4   7   5   11.66    1.10
   4   7   5   12.14    0.85
   4   7   5   11.63    0.99
   4   7   5   11.63    0.81
  -5  -7  -5   13.46    0.86
   5   7   5   13.25    0.94
   5   7   5   13.61    0.91
   5   7   5   13.38    1.39
   5   7   5   11.41    0.86
  -6  -7  -5    0.47    0.28
   6   7   5    0.77    0.26
   6   7   5    0.66    0.36
   6   7   5    0.78    0.30
  -7  -7  -5    0.55    0.31
   7   7   5    0.48    0.40
  -8  -7  -5    1.53    0.36
   8   7   5    1.93    0.56
  -9  -7  -5    0.80    0.40
   9   7   5    0.03    0.51
   6  -8  -5    3.00    0.82
  -6   8   5    0.56    0.59
   5  -8  -5   33.37    2.21
  -5   8   5   31.47    2.07
   4  -8  -5    2.41    0.61
  -4   8   5    3.24    0.53
   3  -8  -5   12.96    1.13
  -3   8   5   15.54    1.05
   2  -8  -5   16.92    1.21
  -2   8   5   16.02    1.12
   1  -8  -5    6.82    0.74
   1  -8  -5    4.65    0.60
   1  -8  -5    4.02    0.47
  -1   8   5    4.78    0.51
  -1   8   5    4.74    0.55
  -1   8   5    4.25    0.50
   0  -8  -5   17.68    1.31
   0  -8  -5   17.60    1.18
   0   8   5   16.82    1.10
   0   8   5   17.00    1.31
   0   8   5   16.26    1.10
   0   8   5   17.13    1.25
   0   8   5   16.70    1.02
   0   8   5   14.93    1.47
  -1  -8  -5   62.85    3.20
  -1  -8  -5   50.47    3.86
  -1  -8  -5   59.28    4.40
   1   8   5   55.64    3.10
   1   8   5   49.45    3.19
   1   8   5   54.57    3.17
   1   8   5   58.97    3.82
   1   8   5   54.05    3.85
  -2  -8  -5   47.73    2.59
  -2  -8  -5   45.10    3.24
   2   8   5   44.64    2.64
   2   8   5   46.17    2.56
   2   8   5   42.53    3.15
   2   8   5   42.20    3.60
   2   8   5   46.78    3.15
   2   8   5   46.52    2.61
  -3  -8  -5    1.28    0.31
   3   8   5    1.34    0.31
   3   8   5    0.86    0.30
   3   8   5    1.21    0.32
   3   8   5    0.81    0.29
   3   8   5    0.60    0.30
   3   8   5    0.70    0.27
   3   8   5    1.14    0.38
  -4  -8  -5   17.89    1.08
   4   8   5   18.72    1.09
   4   8   5   15.89    1.26
   4   8   5   15.34    1.07
   4   8   5   15.58    1.30
   4   8   5   17.16    1.09
  -5  -8  -5   28.85    1.73
   5   8   5   27.12    1.76
   5   8   5   32.85    1.79
  -6  -8  -5    3.92    0.44
   6   8   5    3.62    0.44
   6   8   5    4.79    0.55
  -7  -8  -5    1.07    0.33
   7   8   5    0.37    0.40
  -8  -8  -5    0.99    0.36
   8   8   5    0.37    0.51
   6  -9  -5   -0.09    0.77
   5  -9  -5   20.00    1.67
   4  -9  -5    7.35    0.96
   3  -9  -5    0.04    0.55
   2  -9  -5   44.82    2.88
  -2   9   5   48.21    2.84
  -2   9   5   49.05    2.79
   1  -9  -5   34.32    2.21
  -1   9   5   34.26    2.15
  -1   9   5   37.46    2.57
  -1   9   5   35.09    2.12
   0  -9  -5   38.10    2.46
   0   9   5   44.27    2.94
   0   9   5   42.02    2.43
   0   9   5   39.54    2.45
  -1  -9  -5   21.18    1.75
  -1  -9  -5   21.28    1.33
   1   9   5   19.37    1.52
   1   9   5   20.17    1.49
   1   9   5   19.02    1.29
   1   9   5   19.22    1.30
  -2  -9  -5   12.12    1.19
  -2  -9  -5   16.13    0.98
   2   9   5   13.40    0.96
   2   9   5   13.29    0.89
   2   9   5   12.12    1.09
   2   9   5   14.18    1.12
   2   9   5   14.02    0.96
  -3  -9  -5   54.01    2.91
   3   9   5   48.96    2.95
   3   9   5   48.83    2.96
   3   9   5   49.49    3.53
   3   9   5   52.11    3.53
   3   9   5   50.96    2.88
  -4  -9  -5    6.16    0.55
   4   9   5    4.99    0.58
   4   9   5    6.60    0.65
   4   9   5    5.21    0.55
   4   9   5    6.28    0.55
  -5  -9  -5   26.15    1.57
   5   9   5   28.11    1.61
   5   9   5   23.53    1.59
  -6  -9  -5   38.65    2.21
   6   9   5   38.82    2.25
   6   9   5   35.44    2.24
  -7  -9  -5    0.85    0.36
   7   9   5    0.74    0.47
  -8  -9  -5    1.00    0.40
   8   9   5   -0.30    0.50
   5 -10  -5    1.31    0.81
   4 -10  -5   22.44    1.78
   3 -10  -5    0.53    0.64
   2 -10  -5   10.06    1.01
  -2  10   5   10.99    0.92
   1 -10  -5    0.54    0.53
  -1  10   5    0.45    0.40
   0 -10  -5   35.80    2.40
   0  10   5   43.61    2.85
   0  10   5   38.10    2.38
  -1 -10  -5   44.21    3.20
  -1 -10  -5   39.01    2.35
   1  10   5   35.78    2.32
   1  10   5   35.54    2.75
  -2 -10  -5   -0.09    0.35
   2  10   5    0.48    0.37
   2  10   5    0.19    0.30
  -3 -10  -5    6.98    0.61
   3  10   5    5.67    0.61
  -4 -10  -5   19.11    1.23
   4  10   5   20.91    1.23
   4  10   5   18.00    1.45
   4  10   5   19.82    1.49
   4  10   5   17.99    1.26
   4  10   5   17.57    1.27
  -5 -10  -5    3.80    0.46
   5  10   5    4.29    0.50
   5  10   5    3.06    0.45
  -6 -10  -5    7.06    0.60
   6  10   5    6.21    0.67
   6  10   5    6.46    0.65
  -7 -10  -5    4.36    0.51
   7  10   5    3.21    0.48
   7  10   5    4.25    0.62
  -8 -10  -5    0.01    0.41
   8  10   5   -0.04    0.47
   4 -11  -5    1.09    0.78
   3 -11  -5   12.43    1.22
   2 -11  -5   -0.54    0.58
  -2  11   5    0.50    0.45
   1 -11  -5   28.25    2.04
  -1  11   5   33.32    2.01
   0 -11  -5    0.00    0.51
   0  11   5    0.57    0.45
  -1 -11  -5    2.13    0.59
   1  11   5    2.81    0.54
   1  11   5    3.63    0.54
  -2 -11  -5    6.31    0.68
   2  11   5    5.74    0.66
   2  11   5    4.75    0.63
  -3 -11  -5    3.61    0.52
   3  11   5    4.02    0.54
  -4 -11  -5    2.25    0.47
   4  11   5    1.19    0.43
   4  11   5    2.09    0.46
  -5 -11  -5    4.13    0.51
   5  11   5    3.39    0.53
   5  11   5    3.06    0.52
  -6 -11  -5    0.81    0.39
   6  11   5    0.81    0.46
   6  11   5    0.15    0.35
  -7 -11  -5    3.15    0.47
   7  11   5    3.08    0.59
   3 -12  -5    3.00    0.81
   2 -12  -5   11.79    1.16
   1 -12  -5    6.60    0.87
  -1  12   5    8.17    0.82
   0 -12  -5    2.07    0.62
   0  12   5    3.30    0.58
  -1 -12  -5   11.92    1.03
   1  12   5   12.53    1.07
  -2 -12  -5    2.58    0.59
   2  12   5    2.57    0.58
  -3 -12  -5    8.35    0.76
   3  12   5    7.69    0.81
  -4 -12  -5   -0.99    0.39
   4  12   5    0.03    0.46
  -5 -12  -5    0.84    0.42
   5  12   5    0.66    0.42
   5  12   5    0.56    0.48
  -6 -12  -5    0.70    0.42
   6  12   5   -0.09    0.44
   6  12   5    0.12    0.44
   2 -13  -5    5.42    0.86
   1 -13  -5    0.45    0.65
  -1  13   5    1.49    0.64
   0 -13  -5    7.10    0.90
   0  13   5   10.76    0.97
  -1 -13  -5   -0.18    0.54
   1  13   5    0.16    0.56
  -2 -13  -5    0.17    0.51
   2  13   5    0.59    0.56
  -3 -13  -5    0.87    0.50
   3  13   5    0.13    0.54
  -4 -13  -5    0.46    0.50
   4  13   5    1.23    0.52
  -5 -13  -5    0.06    0.44
   5  13   5    0.38    0.55
  -1 -14  -5   13.21    1.20
   1  14   5   17.59    1.36
  -2 -14  -5   -0.67    0.50
   2  14   5    0.28    0.55
  -3 -14  -5    0.42    0.50
   3  14   5    0.89    0.64
   4   9  -6    0.41    0.34
   3   9  -6    0.73    0.33
   2   9  -6   13.09    0.94
   1   9  -6    1.93    0.40
   0   9  -6    0.15    0.38
  -1   9  -6   12.63    0.99
   5   8  -6    6.26    0.54
   4   8  -6    0.83    0.29
   3   8  -6    9.84    0.68
   2   8  -6    0.24    0.26
   1   8  -6    1.38    0.33
   0   8  -6    9.24    0.72
   0   8  -6    9.68    0.83
  -1   8  -6    1.88    0.40
  -1   8  -6    1.87    0.48
  -2   8  -6    2.60    0.46
  -3   8  -6   11.59    0.97
   6   7  -6   -0.33    0.28
   6   7  -6   -0.04    0.47
   5   7  -6   -0.11    0.24
   5   7  -6    0.13    0.42
   4   7  -6    7.57    0.70
   4   7  -6    7.92    0.57
   3   7  -6    1.82    0.22
   2   7  -6    8.90    0.74
   2   7  -6    9.28    0.59
   1   7  -6    6.40    0.60
   1   7  -6    7.51    0.54
   0   7  -6    2.53    0.40
   0   7  -6    2.83    0.33
  -1   7  -6   17.11    1.17
  -1   7  -6   16.97    1.10
  -2   7  -6    0.07    0.36
  -2   7  -6    0.40    0.33
  -3   7  -6    3.46    0.50
  -3   7  -6    2.37    0.50
  -4   7  -6   11.81    0.98
   7   6  -6    0.39    0.50
   7   6  -6    0.34    0.34
   6   6  -6    7.03    0.60
   6   6  -6    6.66    0.71
   5   6  -6    1.83    0.49
   5   6  -6    1.89    0.29
   4   6  -6    0.04    0.35
   4   6  -6    0.25    0.19
   3   6  -6   38.90    2.22
   3   6  -6   36.86    2.10
   2   6  -6    3.20    0.39
   2   6  -6    2.66    0.39
   1   6  -6   22.71    1.41
   0   6  -6    0.10    0.27
   0   6  -6    0.04    0.18
  -1   6  -6    0.76    0.32
  -1   6  -6    0.94    0.25
  -2   6  -6    7.60    0.73
  -2   6  -6    8.89    0.67
  -3   6  -6    0.20    0.32
  -3   6  -6    0.46    0.36
  -4   6  -6    1.59    0.41
  -4   6  -6    0.87    0.42
  -5   6  -6    6.90    0.73
   7   5  -6    2.35    0.41
   7   5  -6    2.69    0.58
   6   5  -6    5.99    0.72
   6   5  -6    6.53    0.57
   5   5  -6    9.31    0.65
   5   5  -6    8.81    0.78
   4   5  -6    7.78    0.67
   4   5  -6    7.17    0.51
   3   5  -6    9.45    0.72
   3   5  -6   10.57    0.62
   3   5  -6   10.75    0.82
   3   5  -6   11.05    0.97
   2   5  -6    1.71    0.35
   2   5  -6    1.38    0.29
   2   5  -6    1.26    0.37
  -2  -5   6    2.00    0.34
   1   5  -6    3.79    0.41
   1   5  -6    4.00    0.43
   1   5  -6    4.34    0.50
  -1  -5   6    3.35    0.41
   0   5  -6   14.04    1.01
   0   5  -6   16.59    0.89
   0   5  -6   14.58    0.90
   0   5  -6   17.04    1.02
   0  -5   6   14.88    1.02
  -1   5  -6    0.50    0.20
  -1   5  -6    0.12    0.29
  -2   5  -6    7.26    0.57
  -2   5  -6    7.32    0.64
  -3   5  -6    6.03    0.54
  -3   5  -6    5.63    0.59
  -4   5  -6    1.84    0.45
  -4   5  -6    1.79    0.39
  -5   5  -6    5.85    0.64
  -5   5  -6    7.35    0.71
  -6   5  -6    1.33    0.44
   8   4  -6    5.97    0.62
   8   4  -6    5.62    0.85
   7   4  -6    6.14    0.72
   7   4  -6    5.39    0.56
   6   4  -6    0.06    0.26
   6   4  -6    0.23    0.48
   5   4  -6    0.97    0.24
   5   4  -6    1.11    0.40
   4   4  -6   20.06    1.27
   4   4  -6   18.35    1.11
   3   4  -6   37.64    1.99
   3   4  -6   36.72    1.99
   3   4  -6   33.98    2.04
   3   4  -6   37.23    2.12
   3   4  -6   36.17    2.58
  -3  -4   6   30.66    2.08
   2   4  -6    6.83    0.69
   2   4  -6    7.36    0.61
   2   4  -6    6.76    0.52
  -2  -4   6    6.24    0.57
   1   4  -6    1.02    0.34
   1   4  -6    1.27    0.27
   1   4  -6    1.09    0.33
  -1  -4   6    1.14    0.31
   0   4  -6   54.95    3.60
   0   4  -6   51.54    2.97
   0   4  -6   57.24    3.61
   0  -4   6   49.78    2.95
   0  -4   6   46.97    3.57
  -1   4  -6    0.96    0.31
  -1   4  -6    0.98    0.18
  -1   4  -6    2.20    0.31
   1  -4   6    0.88    0.43
   1  -4   6    1.20    0.32
   1  -4   6    0.54    0.29
  -2   4  -6    4.36    0.47
  -2   4  -6    5.23    0.43
   2  -4   6    3.76    0.71
   2  -4   6    4.60    0.48
  -3   4  -6   30.06    1.84
  -3   4  -6   29.92    1.78
  -4   4  -6    1.81    0.42
  -4   4  -6    1.27    0.33
  -5   4  -6   -0.22    0.28
  -5   4  -6    0.37    0.38
  -6   4  -6    1.08    0.43
  -6   4  -6    2.29    0.43
   6  -4   6    1.56    0.39
  -7   4  -6    2.04    0.52
   7  -4   6    1.84    0.49
   8   3  -6    9.06    0.78
   8   3  -6    8.25    0.99
   7   3  -6    0.59    0.34
   7   3  -6    1.23    0.52
   6   3  -6    7.42    0.63
   6   3  -6    7.35    0.76
   5   3  -6   59.86    3.43
   5   3  -6   58.49    3.34
   4   3  -6    1.39    0.38
   4   3  -6    1.69    0.24
   3   3  -6    9.95    0.71
   3   3  -6   11.68    1.01
   3   3  -6   10.80    0.85
   3   3  -6   11.61    0.68
   3   3  -6   11.61    0.66
  -3  -3   6   10.02    0.82
   2   3  -6  115.91    6.59
   2   3  -6  120.37    9.30
   2   3  -6  129.90    6.61
   2   3  -6  121.05    8.08
  -2  -3   6  110.86    6.58
   1   3  -6    1.04    0.31
   1   3  -6    1.84    0.27
   1   3  -6    3.15    0.46
   1   3  -6    1.27    0.33
  -1  -3   6    2.10    0.32
   0   3  -6    1.27    0.32
   0   3  -6    0.63    0.23
   0   3  -6    1.16    0.31
   0   3  -6    1.36    0.31
   0  -3   6    1.21    0.31
   0  -3   6    1.31    0.31
  -1   3  -6  127.36    6.22
  -1   3  -6  111.02    7.60
  -1   3  -6  122.47    6.22
  -1   3  -6  103.76    8.73
  -1   3  -6  116.70    7.59
  -1   3  -6  113.41    6.28
   1  -3   6  107.62    6.22
   1  -3   6  107.84    8.77
   1  -3   6  101.47    7.60
  -2   3  -6    3.19    0.51
  -2   3  -6    4.01    0.47
  -2   3  -6    3.40    0.30
  -2   3  -6    3.58    0.42
   2  -3   6    3.17    0.50
   2  -3   6    3.39    0.45
   2  -3   6    2.60    0.56
  -3   3  -6    6.36    0.51
  -3   3  -6    5.36    0.56
   3  -3   6    8.15    0.67
   3  -3   6    7.78    0.96
   3  -3   6    7.31    0.77
  -4   3  -6    7.63    0.67
  -4   3  -6    7.05    0.63
   4  -3   6    8.91    0.81
  -5   3  -6    1.30    0.37
  -5   3  -6    1.95    0.36
   5  -3   6    1.51    0.35
  -6   3  -6    2.24    0.45
  -6   3  -6    2.56    0.49
   6  -3   6    2.60    0.42
  -7   3  -6    1.22    0.46
  -7   3  -6    1.08    0.45
   7  -3   6    0.61    0.41
   8   2  -6    4.42    0.59
   8   2  -6    4.54    0.74
   7   2  -6    8.63    0.73
   7   2  -6    7.61    0.87
   6   2  -6   14.41    1.11
   6   2  -6   13.94    0.97
   5   2  -6    4.76    0.61
   5   2  -6    5.83    0.50
   4   2  -6   65.68    3.82
   4   2  -6   65.52    3.76
   4   2  -6   65.26    4.67
   4   2  -6   71.73    5.32
   3   2  -6    3.43    0.28
   3   2  -6    2.63    0.22
   3   2  -6    2.42    0.46
   3   2  -6    2.47    0.40
   3   2  -6    2.71    0.27
  -3  -2   6    2.12    0.37
   2   2  -6   -0.22    0.25
   2   2  -6   -0.07    0.25
   2   2  -6    0.02    0.28
  -2  -2   6    0.41    0.25
   1   2  -6   55.00    3.80
   1   2  -6   55.24    4.36
   1   2  -6   56.47    3.83
  -1  -2   6   51.61    3.80
  -1  -2   6   57.99    3.14
   0   2  -6    0.97    0.27
   0   2  -6    0.60    0.25
   0   2  -6    0.63    0.24
   0  -2   6    0.32    0.25
   0  -2   6    0.53    0.26
  -1   2  -6    0.05    0.11
  -1   2  -6    0.12    0.21
  -1   2  -6    0.19    0.11
  -1   2  -6    0.34    0.24
   1  -2   6    0.28    0.26
   1  -2   6    0.37    0.27
   1  -2   6    0.20    0.26
  -2   2  -6   82.69    4.30
  -2   2  -6   73.17    6.02
  -2   2  -6   81.25    5.26
   2  -2   6   72.82    6.07
   2  -2   6   75.38    5.30
   2  -2   6   77.63    4.33
  -3   2  -6   18.14    1.67
  -3   2  -6   19.71    1.17
  -3   2  -6   20.59    1.45
   3  -2   6   19.11    1.56
   3  -2   6   19.86    1.81
   3  -2   6   18.38    1.30
  -4   2  -6    2.44    0.39
  -4   2  -6    3.24    0.35
   4  -2   6    3.24    0.63
   4  -2   6    2.48    0.54
   4  -2   6    3.27    0.70
   4  -2   6    2.26    0.32
  -5   2  -6    3.29    0.39
  -5   2  -6    2.79    0.42
   5  -2   6    2.40    0.37
   5  -2   6    3.02    0.66
  -6   2  -6    1.37    0.38
  -6   2  -6    1.45    0.35
   6  -2   6    0.90    0.66
   6  -2   6    0.72    0.35
  -7   2  -6   -0.15    0.39
  -7   2  -6   -0.49    0.35
   7  -2   6    0.37    0.36
  -8   2  -6    0.44    0.46
   8  -2   6    0.41    0.42
   8   1  -6   -0.04    0.40
   8   1  -6    0.53    0.62
   7   1  -6    0.33    0.47
   7   1  -6    0.29    0.35
   6   1  -6    2.26    0.50
   6   1  -6    2.21    0.38
   5   1  -6    9.37    0.70
   5   1  -6    8.55    0.78
   4   1  -6    2.23    0.41
   4   1  -6    2.03    0.40
   4   1  -6    2.05    0.43
   4   1  -6    1.61    0.28
  -4  -1   6    2.28    0.37
   3   1  -6   52.72    2.83
   3   1  -6   51.10    3.97
   3   1  -6   53.12    2.80
   3   1  -6   47.28    3.52
   3   1  -6   48.15    2.89
  -3  -1   6   46.80    2.87
   2   1  -6    3.39    0.42
   2   1  -6    4.17    0.27
   2   1  -6    4.33    0.30
  -2  -1   6    3.62    0.42
   1   1  -6   27.52    2.02
   1   1  -6   28.23    2.05
   1   1  -6   28.64    2.29
  -1  -1   6   29.84    1.69
  -1  -1   6   27.09    2.03
   0   1  -6  150.51   10.27
   0   1  -6  141.28   11.73
   0   1  -6  145.70   10.23
   0  -1   6  166.92    8.40
   0  -1   6  162.44   10.28
  -1   1  -6   55.93    3.97
  -1   1  -6   59.73    3.22
  -1   1  -6   53.13    4.52
  -1   1  -6   66.11    3.23
   1  -1   6   59.20    4.02
   1  -1   6   57.30    3.28
   1  -1   6   54.24    4.53
  -2   1  -6    9.97    0.74
  -2   1  -6   10.00    0.95
  -2   1  -6   10.37    0.90
  -2   1  -6   11.12    0.74
  -2   1  -6   11.39    0.66
   2  -1   6   11.18    0.95
   2  -1   6   12.09    0.82
   2  -1   6    9.48    0.98
  -3   1  -6   68.53    3.73
  -3   1  -6   67.15    5.23
  -3   1  -6   76.11    4.57
   3  -1   6   63.35    3.65
   3  -1   6   63.88    3.81
   3  -1   6   61.94    5.29
   3  -1   6   66.11    3.66
   3  -1   6   66.63    4.67
  -4   1  -6   33.73    2.72
  -4   1  -6   34.03    1.94
   4  -1   6   29.41    2.09
   4  -1   6   36.18    2.89
   4  -1   6   32.74    2.56
   4  -1   6   32.82    1.92
  -5   1  -6    6.09    0.51
   5  -1   6    6.85    1.00
   5  -1   6    4.72    0.73
   5  -1   6    4.29    0.47
   5  -1   6    6.70    0.92
  -6   1  -6    2.05    0.42
  -6   1  -6    2.45    0.37
   6  -1   6    1.94    0.37
   6  -1   6    2.31    0.66
  -7   1  -6    9.34    0.80
  -7   1  -6    8.15    0.74
   7  -1   6    9.35    0.74
   7  -1   6    8.62    1.03
   8  -1   6    0.40    0.76
   8  -1   6    0.32    0.39
   8   0  -6    3.70    0.59
   8   0  -6    3.41    0.70
  -8   0   6    3.54    0.52
   7   0  -6   13.99    1.03
   7   0  -6   11.19    1.08
  -7   0   6   13.64    0.91
   6   0  -6   17.93    1.34
   6   0  -6   17.76    1.22
  -6   0   6   18.52    1.10
   5   0  -6   23.57    1.44
   5   0  -6   23.75    1.96
   5   0  -6   24.52    1.54
  -5   0   6   21.95    1.29
  -5   0   6   21.62    1.28
   4   0  -6    7.67    0.71
   4   0  -6    8.77    0.64
   4   0  -6    7.87    0.83
   4   0  -6    8.19    0.81
  -4   0   6    7.65    0.67
   3   0  -6   21.99    1.27
   3   0  -6   19.99    1.61
   3   0  -6   21.77    1.36
   3   0  -6   20.15    1.73
  -3   0   6   20.89    1.32
   2   0  -6   88.25    6.93
   2   0  -6   93.98    4.95
   2   0  -6   96.39    4.98
   2   0  -6   87.02    4.99
   2   0  -6   86.00    6.08
  -2   0   6   85.27    4.98
   1   0  -6   18.99    0.96
   1   0  -6   15.53    1.26
   1   0  -6   17.66    0.97
   1   0  -6   16.22    1.40
   1   0  -6   15.63    1.29
  -1   0   6   15.85    1.29
  -1   0   6   16.11    1.07
   0   0  -6  104.12    5.30
   0   0  -6   88.16    7.38
   0   0  -6   96.84    5.29
   0   0  -6   89.33    6.47
   0   0   6   99.97    6.53
   0   0   6   98.77    5.32
  -1   0  -6   67.64    5.50
  -1   0  -6   66.08    4.84
  -1   0  -6   73.05    3.95
  -1   0  -6   80.51    3.96
   1   0   6   68.94    5.51
   1   0   6   68.64    3.98
   1   0   6   74.21    4.90
  -2   0  -6   11.02    0.97
  -2   0  -6   11.28    0.69
  -2   0  -6   14.05    0.72
  -2   0  -6   11.35    0.94
  -2   0  -6   10.81    0.81
   2   0   6   10.23    0.83
   2   0   6   12.08    1.01
   2   0   6    9.73    0.99
  -3   0  -6    6.25    0.60
  -3   0  -6    5.28    0.59
  -3   0  -6    5.77    0.43
   3   0   6    5.46    0.45
   3   0   6    5.57    0.69
   3   0   6    5.96    0.41
   3   0   6    6.17    0.73
   3   0   6    5.37    0.56
  -4   0  -6   12.55    1.11
  -4   0  -6   11.48    0.79
   4   0   6   12.49    1.05
   4   0   6   11.87    0.81
   4   0   6   13.38    1.31
   4   0   6   12.74    1.20
  -5   0  -6    3.08    0.36
   5   0   6    3.33    0.38
   5   0   6    2.46    0.61
   5   0   6    4.30    0.75
   5   0   6    2.90    0.69
  -6   0  -6    0.08    0.25
   6   0   6    0.16    0.54
   6   0   6    0.21    0.28
  -7   0  -6    7.77    0.69
  -7   0  -6    8.39    0.71
   7   0   6    6.90    0.96
   7   0   6    8.21    0.70
   8   0   6    3.32    0.85
   8   0   6    2.42    0.47
   8  -1  -6    5.38    0.80
   8  -1  -6    4.13    0.65
  -8   1   6    4.30    0.65
  -8   1   6    5.89    0.66
   7  -1  -6    0.91    0.42
   7  -1  -6    1.25    0.53
  -7   1   6   -0.01    0.38
  -7   1   6    0.82    0.42
   6  -1  -6   12.10    0.92
   6  -1  -6   11.42    1.00
  -6   1   6   11.52    0.84
   5  -1  -6   17.49    1.50
   5  -1  -6   16.55    1.20
   5  -1  -6   17.52    1.14
  -5   1   6   15.51    1.03
   4  -1  -6   14.19    1.22
   4  -1  -6   13.91    0.93
   4  -1  -6   13.27    1.01
   4  -1  -6   12.26    1.15
  -4   1   6   13.72    0.97
  -4   1   6   13.49    0.83
  -4   1   6   13.49    0.86
   3  -1  -6    2.96    0.47
   3  -1  -6    2.74    0.33
   3  -1  -6    3.34    0.41
   3  -1  -6    2.92    0.40
  -3   1   6    3.30    0.27
  -3   1   6    3.21    0.40
  -3   1   6    3.18    0.25
   2  -1  -6   20.75    1.48
   2  -1  -6   17.29    1.49
   2  -1  -6   21.61    1.15
   2  -1  -6   18.32    1.59
   2  -1  -6   20.99    1.18
  -2   1   6   19.07    1.23
   1  -1  -6   31.23    1.56
   1  -1  -6   27.57    1.58
   1  -1  -6   25.75    1.96
   1  -1  -6   22.36    1.97
   1  -1  -6   29.30    2.17
  -1   1   6   27.64    1.63
  -1   1   6   27.54    1.99
   0  -1  -6    8.83    0.72
   0  -1  -6    7.24    0.71
   0  -1  -6    8.53    0.53
   0  -1  -6    9.59    0.54
   0   1   6    8.04    0.76
   0   1   6    8.93    0.63
  -1  -1  -6    7.39    0.50
  -1  -1  -6    9.02    0.67
  -1  -1  -6    7.30    0.69
  -1  -1  -6    8.84    0.53
   1   1   6    7.30    0.46
   1   1   6    8.21    0.74
   1   1   6    8.32    0.61
  -2  -1  -6   13.56    0.79
  -2  -1  -6   13.63    1.05
  -2  -1  -6   13.73    0.96
  -2  -1  -6   13.38    0.79
  -2  -1  -6   13.64    1.08
  -2  -1  -6   13.93    0.80
   2   1   6   13.20    0.80
   2   1   6   13.32    0.90
   2   1   6   10.76    1.09
   2   1   6   13.49    0.78
   2   1   6   12.92    1.10
  -3  -1  -6   21.01    1.19
  -3  -1  -6   20.72    1.62
  -3  -1  -6   21.67    1.52
  -3  -1  -6   19.15    1.19
   3   1   6   20.52    1.73
   3   1   6   19.48    1.61
   3   1   6   18.88    1.17
   3   1   6   19.15    1.34
   3   1   6   20.11    1.20
  -4  -1  -6    6.68    0.65
  -4  -1  -6    6.00    0.48
   4   1   6    6.75    0.80
   4   1   6    7.06    0.67
   4   1   6    6.70    0.82
   4   1   6    6.20    0.52
  -5  -1  -6    4.01    0.52
  -5  -1  -6    4.45    0.39
   5   1   6    3.61    0.40
   5   1   6    3.45    0.58
   5   1   6    4.42    0.71
   5   1   6    4.19    0.72
  -6  -1  -6   39.27    2.37
   6   1   6   39.33    2.34
   6   1   6   42.75    3.45
   6   1   6   42.26    2.57
  -7  -1  -6    9.86    0.77
   7   1   6    9.22    0.75
   7   1   6    8.43    1.00
   8   1   6    1.60    0.41
   8   1   6    1.72    0.74
   8  -2  -6    7.16    0.97
   8  -2  -6    7.79    0.84
  -8   2   6    6.88    0.83
   7  -2  -6   34.10    2.21
   7  -2  -6   32.56    2.11
  -7   2   6   33.62    2.07
   6  -2  -6    5.12    0.66
   6  -2  -6    5.23    0.60
  -6   2   6    4.87    0.55
   5  -2  -6   19.50    1.72
   5  -2  -6   20.74    1.40
   5  -2  -6   19.78    1.63
   5  -2  -6   22.51    1.34
  -5   2   6   17.72    1.25
   4  -2  -6   74.11    4.12
   4  -2  -6   70.80    5.65
   4  -2  -6   71.47    5.03
   4  -2  -6   73.84    4.13
  -4   2   6   74.71    4.09
  -4   2   6   69.97    4.02
   3  -2  -6    6.00    0.63
   3  -2  -6    6.03    0.53
   3  -2  -6    5.74    0.67
   3  -2  -6    6.86    0.59
  -3   2   6    5.91    0.51
  -3   2   6    6.39    0.48
  -3   2   6    8.11    0.61
   2  -2  -6    8.46    0.72
   2  -2  -6    7.93    0.57
   2  -2  -6    7.99    0.71
   2  -2  -6    8.10    0.58
   2  -2  -6    8.10    0.76
  -2   2   6    7.98    0.72
  -2   2   6    7.54    0.62
  -2   2   6    8.14    0.53
  -2   2   6    7.82    0.55
   1  -2  -6   54.73    4.19
   1  -2  -6   59.67    4.16
   1  -2  -6   65.51    3.38
   1  -2  -6   61.99    3.43
   1  -2  -6   63.20    4.70
  -1   2   6   62.97    3.43
  -1   2   6   60.31    3.36
  -1   2   6   64.17    4.20
  -1   2   6   57.07    3.35
   0  -2  -6   47.64    2.79
   0  -2  -6   50.96    3.36
   0  -2  -6   52.00    3.83
   0  -2  -6   47.52    3.42
   0  -2  -6   53.33    2.76
   0  -2  -6   51.45    3.83
   0   2   6   47.54    2.74
   0   2   6   48.89    3.45
   0   2   6   51.29    2.82
   0   2   6   47.18    2.75
  -1  -2  -6  126.54    8.33
  -1  -2  -6  119.84    8.35
  -1  -2  -6  130.92    6.78
  -1  -2  -6  120.61    6.86
   1   2   6  127.12    6.83
   1   2   6  122.62    8.37
   1   2   6  127.35    6.79
   1   2   6  119.51    6.78
  -2  -2  -6   32.15    1.83
  -2  -2  -6   33.39    2.29
  -2  -2  -6   33.99    1.81
  -2  -2  -6   32.22    2.48
  -2  -2  -6   32.40    2.22
   2   2   6   31.07    1.90
   2   2   6   32.32    1.81
   2   2   6   33.82    2.34
   2   2   6   33.48    1.83
   2   2   6   27.71    2.49
  -3  -2  -6    7.57    0.52
  -3  -2  -6    7.10    0.51
  -3  -2  -6    7.26    0.64
  -3  -2  -6    6.93    0.50
   3   2   6    7.69    0.80
   3   2   6    8.09    0.77
   3   2   6    7.08    0.54
   3   2   6    6.41    0.62
  -4  -2  -6   29.08    1.77
  -4  -2  -6   31.30    1.76
  -4  -2  -6   31.26    2.43
  -4  -2  -6   31.81    1.77
   4   2   6   31.53    2.54
   4   2   6   29.98    1.77
   4   2   6   30.21    2.32
   4   2   6   31.66    1.90
   4   2   6   28.80    2.09
  -5  -2  -6   10.35    0.96
  -5  -2  -6   10.18    0.72
   5   2   6   10.47    1.10
   5   2   6    9.64    0.84
   5   2   6   11.00    1.09
   5   2   6   10.55    0.73
   5   2   6   11.01    0.91
  -6  -2  -6    0.19    0.25
   6   2   6    0.28    0.32
   6   2   6    0.73    0.29
   6   2   6    0.72    0.50
   6   2   6    0.25    0.50
  -7  -2  -6   11.08    0.82
   7   2   6    9.72    0.80
   8   2   6    0.89    0.62
   8   2   6    0.96    0.40
   9   2   6    1.16    0.45
   9   2   6    1.47    0.77
   8  -3  -6   -0.10    0.47
   8  -3  -6   -0.18    0.69
  -8   3   6   -0.27    0.55
   7  -3  -6   -0.67    0.49
   7  -3  -6    0.79    0.48
  -7   3   6    0.37    0.47
   6  -3  -6   31.36    2.08
   6  -3  -6   34.79    2.13
  -6   3   6   33.37    2.04
   5  -3  -6    0.44    0.40
   5  -3  -6    1.26    0.47
   5  -3  -6    0.68    0.37
  -5   3   6    0.23    0.35
   4  -3  -6    4.18    0.52
   4  -3  -6    3.44    0.47
   4  -3  -6    4.34    0.54
   4  -3  -6    3.36    0.56
  -4   3   6    4.23    0.45
  -4   3   6    3.68    0.44
   3  -3  -6   79.03    4.10
   3  -3  -6   71.57    5.03
   3  -3  -6   74.29    5.67
   3  -3  -6   73.41    4.16
   3  -3  -6   70.64    4.11
  -3   3   6   74.55    4.09
  -3   3   6   69.79    4.06
  -3   3   6   70.30    5.75
   2  -3  -6    1.88    0.28
   2  -3  -6    1.98    0.39
   2  -3  -6    2.42    0.32
   2  -3  -6    2.59    0.34
   2  -3  -6    2.42    0.32
  -2   3   6    1.85    0.36
  -2   3   6    2.11    0.38
  -2   3   6    4.01    0.33
  -2   3   6    2.00    0.27
   1  -3  -6   40.37    3.16
   1  -3  -6   48.10    3.53
   1  -3  -6   45.77    2.56
   1  -3  -6   45.88    3.09
   1  -3  -6   43.57    3.13
   1  -3  -6   45.39    2.60
  -1   3   6   48.18    3.17
  -1   3   6   45.37    3.55
  -1   3   6   48.08    2.59
  -1   3   6   46.86    2.55
  -1   3   6   42.65    2.56
   0  -3  -6    8.68    0.76
   0  -3  -6    8.81    0.60
   0  -3  -6   10.15    0.73
   0  -3  -6    8.41    0.61
   0  -3  -6    9.77    0.70
   0   3   6    8.20    0.61
   0   3   6    9.35    0.61
   0   3   6    8.90    0.78
   0   3   6    8.66    0.64
  -1  -3  -6   23.18    1.64
  -1  -3  -6   23.64    1.29
  -1  -3  -6   22.42    1.31
  -1  -3  -6   24.61    1.59
   1   3   6   23.01    1.31
   1   3   6   18.29    1.29
   1   3   6   21.38    1.65
   1   3   6   22.69    1.35
  -2  -3  -6    5.72    0.43
  -2  -3  -6    6.81    0.62
  -2  -3  -6    6.16    0.44
   2   3   6    5.88    0.46
   2   3   6    5.38    0.63
   2   3   6    6.31    0.47
   2   3   6    6.97    0.56
   2   3   6    6.15    0.48
  -3  -3  -6    6.23    0.49
  -3  -3  -6    6.20    0.48
   3   3   6    7.63    0.63
   3   3   6    7.36    0.70
   3   3   6    6.86    0.59
   3   3   6    7.22    0.54
   3   3   6    6.48    0.54
   3   3   6    7.93    0.77
  -4  -3  -6    0.84    0.20
  -4  -3  -6    0.94    0.23
   4   3   6    0.75    0.35
   4   3   6    0.47    0.40
   4   3   6    1.58    0.30
   4   3   6    1.14    0.25
   4   3   6    1.15    0.37
  -5  -3  -6    0.37    0.22
  -5  -3  -6    0.56    0.22
   5   3   6    0.72    0.26
   5   3   6    0.35    0.38
   5   3   6    0.52    0.39
   5   3   6    1.11    0.32
   5   3   6    0.73    0.42
  -6  -3  -6    0.14    0.21
   6   3   6    0.09    0.27
   6   3   6    0.75    0.49
   6   3   6    0.11    0.30
   6   3   6    0.41    0.44
   7   3   6    1.34    0.52
   7   3   6    1.27    0.33
   8   3   6    2.67    0.46
   8   3   6    2.64    0.73
   9   3   6    2.98    0.53
   9   3   6    4.08    0.89
   8  -4  -6   10.78    1.18
  -8   4   6    9.22    1.02
   7  -4  -6    0.46    0.47
   7  -4  -6   -0.04    0.58
  -7   4   6   -0.68    0.49
   6  -4  -6    6.34    0.74
   6  -4  -6    6.51    0.81
  -6   4   6    6.79    0.73
   5  -4  -6   39.25    2.52
   5  -4  -6   39.11    3.03
   5  -4  -6   43.14    2.55
  -5   4   6   44.77    2.50
   4  -4  -6    1.60    0.40
   4  -4  -6    1.82    0.42
   4  -4  -6    1.88    0.39
   4  -4  -6    1.11    0.40
  -4   4   6    1.50    0.37
  -4   4   6    1.89    0.39
   3  -4  -6   16.68    1.11
   3  -4  -6   17.92    1.15
   3  -4  -6   16.14    1.38
   3  -4  -6   15.98    1.11
   3  -4  -6   15.74    1.30
  -3   4   6   15.45    1.06
  -3   4   6   16.30    1.55
  -3   4   6   16.41    1.07
   2  -4  -6   97.98    5.37
   2  -4  -6  101.85    7.46
   2  -4  -6   95.17    6.51
   2  -4  -6   90.75    6.56
   2  -4  -6   92.99    5.44
  -2   4   6  100.91    5.36
  -2   4   6   95.12    6.54
  -2   4   6   98.31    5.35
  -2   4   6   94.25    5.36
  -2   4   6   99.09    7.55
   1  -4  -6   46.70    3.28
   1  -4  -6   40.21    3.30
   1  -4  -6   48.75    2.70
   1  -4  -6   45.56    2.74
   1  -4  -6   55.82    3.72
  -1   4   6   48.35    2.69
  -1   4   6   45.86    2.71
  -1   4   6   47.74    3.31
  -1   4   6   49.76    2.71
  -1   4   6   47.48    3.76
   0  -4  -6   21.26    1.21
   0  -4  -6   19.91    1.22
   0  -4  -6   21.35    1.45
   0  -4  -6   20.46    1.49
   0   4   6   19.43    1.20
   0   4   6   19.72    1.61
   0   4   6   17.13    1.22
   0   4   6   21.55    1.22
   0   4   6   20.41    1.49
  -1  -4  -6  218.50   11.73
  -1  -4  -6  237.40   14.40
  -1  -4  -6  234.44   14.46
  -1  -4  -6  203.36   11.88
   1   4   6  217.44   11.76
   1   4   6  219.08   14.40
   1   4   6  212.79   11.74
   1   4   6  203.34   14.44
   1   4   6  194.73   11.77
  -2  -4  -6   71.00    3.88
  -2  -4  -6   67.95    3.93
  -2  -4  -6   74.15    4.82
   2   4   6   70.80    4.79
   2   4   6   67.97    5.40
   2   4   6   72.77    3.91
   2   4   6   71.96    3.94
   2   4   6   69.27    3.96
   2   4   6   66.09    5.39
   2   4   6   73.64    4.84
  -3  -4  -6   41.06    2.27
  -3  -4  -6   39.27    2.30
   3   4   6   43.95    2.37
   3   4   6   37.92    2.32
   3   4   6   40.78    2.89
   3   4   6   41.71    2.30
   3   4   6   42.70    2.82
   3   4   6   37.52    2.32
   3   4   6   39.20    3.17
  -4  -4  -6    0.33    0.22
  -4  -4  -6    0.68    0.20
   4   4   6    0.43    0.34
   4   4   6    0.45    0.25
   4   4   6    0.41    0.32
   4   4   6    0.66    0.32
   4   4   6    0.90    0.28
  -5  -4  -6   32.82    1.91
   5   4   6   33.20    2.45
   5   4   6   33.30    2.35
   5   4   6   33.13    1.92
   5   4   6   32.62    2.02
   5   4   6   33.00    2.75
  -6  -4  -6    5.51    0.48
  -6  -4  -6    5.31    0.49
   6   4   6    5.43    0.64
   6   4   6    5.29    0.78
   6   4   6    5.40    0.51
  -7  -4  -6    6.13    0.58
   7   4   6    6.43    0.59
   7   4   6    6.15    0.77
   8   4   6   -0.20    0.36
   8   4   6    0.52    0.55
   9   4   6    3.54    0.81
   9   4   6    1.84    0.49
  -8   5   6    2.28    0.79
   7  -5  -6   31.89    2.28
  -7   5   6   35.80    2.25
   6  -5  -6   -0.61    0.40
   6  -5  -6    0.09    0.53
  -6   5   6    0.06    0.48
   5  -5  -6   11.57    1.01
   5  -5  -6   11.24    0.95
   5  -5  -6   10.87    1.12
  -5   5   6   10.97    0.95
   4  -5  -6   61.61    3.76
   4  -5  -6   67.51    5.08
   4  -5  -6   59.79    4.49
   4  -5  -6   61.93    3.69
  -4   5   6   70.76    3.71
   3  -5  -6    1.52    0.33
   3  -5  -6    1.34    0.34
   3  -5  -6    1.41    0.30
   3  -5  -6    1.88    0.38
   3  -5  -6    2.16    0.41
   3  -5  -6    0.41    0.36
  -3   5   6    2.16    0.37
  -3   5   6    1.34    0.54
  -3   5   6    0.99    0.31
   2  -5  -6   67.56    4.73
   2  -5  -6   79.95    5.45
   2  -5  -6   63.66    4.78
   2  -5  -6   67.93    3.94
   2  -5  -6   65.17    4.00
  -2   5   6   67.61    4.76
  -2   5   6   75.62    5.58
  -2   5   6   69.74    3.90
  -2   5   6   70.48    3.92
   1  -5  -6   39.10    3.09
   1  -5  -6   51.74    3.49
   1  -5  -6   43.93    3.07
   1  -5  -6   41.05    2.57
   1  -5  -6   46.24    2.55
  -1   5   6   45.20    2.53
  -1   5   6   44.06    2.57
  -1   5   6   43.74    3.58
  -1   5   6   44.19    2.53
  -1   5   6   43.83    3.09
   0  -5  -6   60.72    3.71
   0  -5  -6   70.56    4.50
   0  -5  -6   68.46    3.67
   0   5   6   65.50    4.49
   0   5   6   66.27    3.66
   0   5   6   66.08    4.50
   0   5   6   61.82    5.13
   0   5   6   64.70    3.72
   0   5   6   67.97    3.67
  -1  -5  -6   11.09    0.77
  -1  -5  -6   11.75    0.76
  -1  -5  -6   13.89    1.01
  -1  -5  -6   13.28    0.95
   1   5   6   12.34    0.94
   1   5   6   10.93    0.78
   1   5   6   11.70    0.98
   1   5   6   11.65    0.78
   1   5   6   10.82    0.98
   1   5   6   11.34    0.79
  -2  -5  -6   28.03    1.70
  -2  -5  -6   29.49    2.10
  -2  -5  -6   29.23    1.66
   2   5   6   29.57    1.72
   2   5   6   32.60    2.09
   2   5   6   26.60    2.27
   2   5   6   29.59    2.12
   2   5   6   30.38    1.70
   2   5   6   27.02    1.71
  -3  -5  -6   11.53    0.82
  -3  -5  -6   12.48    0.81
   3   5   6   12.59    0.85
   3   5   6   13.78    1.03
   3   5   6   12.86    0.90
   3   5   6   13.63    0.85
   3   5   6   12.62    0.86
   3   5   6   13.82    1.10
   3   5   6   12.84    1.13
  -4  -5  -6   21.01    1.31
  -4  -5  -6   21.11    1.33
   4   5   6   24.68    1.72
   4   5   6   21.26    1.33
   4   5   6   22.67    1.87
   4   5   6   21.24    1.34
   4   5   6   22.50    1.63
   4   5   6   22.97    1.42
  -5  -5  -6    8.81    0.66
  -5  -5  -6    8.93    0.68
   5   5   6    8.94    0.77
   5   5   6    8.91    0.67
   5   5   6    9.67    0.80
   5   5   6    8.31    0.97
  -6  -5  -6    4.07    0.43
   6   5   6    4.55    0.46
   6   5   6    5.16    0.61
   6   5   6    5.27    0.79
  -7  -5  -6   12.52    0.93
   7   5   6   13.57    0.94
   7   5   6   13.94    1.07
  -8  -5  -6    0.19    0.37
   8   5   6    0.25    0.39
   8   5   6    0.20    0.52
  -9  -5  -6    0.85    0.40
   9   5   6    1.13    0.63
   9   5   6    1.25    0.43
  -7   6   6    7.19    0.93
  -6   6   6   30.15    2.01
   5  -6  -6   14.70    1.26
   5  -6  -6   15.65    1.24
  -5   6   6   18.60    1.24
   4  -6  -6   26.13    1.68
   4  -6  -6   24.05    1.71
   4  -6  -6   26.66    2.20
   4  -6  -6   28.35    1.74
   4  -6  -6   24.21    1.99
  -4   6   6   27.13    1.68
   3  -6  -6    1.87    0.41
   3  -6  -6    1.40    0.40
   3  -6  -6    1.39    0.30
   3  -6  -6    2.10    0.38
   3  -6  -6    1.56    0.44
   3  -6  -6    2.27    0.47
  -3   6   6    1.64    0.36
  -3   6   6    1.22    0.32
   2  -6  -6    9.04    0.76
   2  -6  -6    5.24    0.64
   2  -6  -6    6.03    0.55
   2  -6  -6    5.76    0.65
   2  -6  -6    6.89    0.63
   2  -6  -6    7.97    0.67
  -2   6   6    6.95    0.58
  -2   6   6    5.34    0.85
  -2   6   6    7.87    0.60
  -2   6   6    6.66    0.66
   1  -6  -6   62.79    4.06
   1  -6  -6   58.92    3.43
   1  -6  -6   53.47    4.07
   1  -6  -6   64.98    3.38
  -1   6   6   58.72    3.32
  -1   6   6   61.03    3.35
  -1   6   6   59.69    4.06
  -1   6   6   58.15    4.75
  -1   6   6   56.39    3.39
   0  -6  -6   20.39    1.42
   0  -6  -6   25.57    1.42
   0  -6  -6   27.64    1.72
   0   6   6   21.29    1.91
   0   6   6   23.28    1.42
   0   6   6   23.85    1.70
   0   6   6   22.36    1.68
   0   6   6   20.67    1.38
   0   6   6   22.72    1.37
  -1  -6  -6  109.11    6.21
  -1  -6  -6   81.69    5.09
  -1  -6  -6   93.39    5.03
   1   6   6   91.20    5.02
   1   6   6   81.75    7.01
   1   6   6   86.87    5.11
   1   6   6   96.04    6.20
   1   6   6   89.91    6.16
   1   6   6   90.98    5.05
  -2  -6  -6    3.27    0.35
  -2  -6  -6    5.53    0.39
  -2  -6  -6    3.22    0.49
   2   6   6    3.06    0.37
   2   6   6    4.04    0.45
   2   6   6    3.44    0.40
   2   6   6    3.23    0.41
   2   6   6    2.91    0.36
  -3  -6  -6   14.51    0.90
  -3  -6  -6   12.84    0.91
   3   6   6   15.38    0.97
   3   6   6   15.44    1.18
   3   6   6   15.04    1.11
   3   6   6   14.70    0.95
   3   6   6   13.31    1.20
   3   6   6   12.94    0.92
   3   6   6   14.31    0.93
  -4  -6  -6   69.98    3.94
  -4  -6  -6   70.27    4.00
   4   6   6   65.83    4.01
   4   6   6   75.28    4.01
   4   6   6   72.64    4.87
   4   6   6   70.88    5.62
   4   6   6   69.10    4.89
   4   6   6   74.58    3.99
  -5  -6  -6   30.09    1.76
   5   6   6   32.07    1.79
   5   6   6   28.43    2.15
   5   6   6   29.73    2.57
  -6  -6  -6   16.25    1.10
   6   6   6   18.02    1.15
   6   6   6   18.90    1.23
  -7  -6  -6    6.30    0.56
   7   6   6    4.77    0.64
   7   6   6    5.85    0.59
  -8  -6  -6    0.29    0.36
   8   6   6    0.96    0.42
   8   6   6    0.08    0.49
  -9  -6  -6    0.54    0.42
   9   6   6    1.26    0.66
  -7   7   6   -0.26    0.64
  -6   7   6   29.75    2.02
   5  -7  -6    6.49    0.81
  -5   7   6    7.73    0.80
   4  -7  -6   21.26    1.53
  -4   7   6   21.76    1.45
   3  -7  -6   44.19    2.71
   3  -7  -6   46.74    2.79
   3  -7  -6   55.64    3.79
   3  -7  -6   41.80    2.81
   3  -7  -6   40.48    3.28
  -3   7   6   51.18    2.74
  -3   7   6   45.94    2.67
   2  -7  -6   26.97    1.86
   2  -7  -6   27.87    1.76
   2  -7  -6   26.85    2.11
   2  -7  -6   29.40    1.84
   2  -7  -6   32.23    2.09
  -2   7   6   30.27    2.58
  -2   7   6   29.74    1.73
  -2   7   6   30.35    1.77
  -2   7   6   29.43    2.10
   1  -7  -6  113.49    8.53
   1  -7  -6  125.18    7.15
   1  -7  -6  135.34    7.06
  -1   7   6  136.66    8.64
  -1   7   6  121.23    7.10
  -1   7   6  130.84    6.96
  -1   7   6  125.40    9.89
  -1   7   6  128.67    8.53
  -1   7   6  125.99    7.01
   0  -7  -6   15.50    1.13
   0  -7  -6   15.04    1.06
   0  -7  -6    9.52    0.86
   0  -7  -6   12.87    0.90
   0   7   6   12.06    0.99
   0   7   6   11.74    1.14
   0   7   6   11.71    0.81
   0   7   6   11.17    0.84
   0   7   6   10.68    0.85
   0   7   6   11.77    1.01
  -1  -7  -6   20.36    1.46
  -1  -7  -6   19.39    1.16
  -1  -7  -6   16.75    1.18
   1   7   6   16.26    1.55
   1   7   6   18.66    1.14
   1   7   6   19.40    1.41
   1   7   6   19.22    1.19
   1   7   6   20.25    1.41
   1   7   6   17.09    1.18
  -2  -7  -6   86.67    5.64
  -2  -7  -6   73.52    4.61
  -2  -7  -6   82.88    4.56
   2   7   6   78.80    4.64
   2   7   6   85.30    5.62
   2   7   6   72.36    6.36
   2   7   6   86.25    4.60
   2   7   6   86.69    4.56
   2   7   6   88.55    5.61
  -3  -7  -6    0.37    0.22
  -3  -7  -6    0.86    0.25
   3   7   6    0.51    0.30
   3   7   6    0.29    0.27
   3   7   6    0.54    0.35
   3   7   6    0.67    0.25
   3   7   6    0.74    0.29
   3   7   6    0.84    0.28
   3   7   6    1.09    0.32
  -4  -7  -6   20.24    1.16
   4   7   6   16.62    1.20
   4   7   6   20.72    1.51
   4   7   6   17.76    1.61
   4   7   6   19.98    1.21
   4   7   6   18.84    1.22
   4   7   6   18.80    1.43
  -5  -7  -6   91.25    5.04
   5   7   6   92.77    5.09
   5   7   6   99.73    7.26
   5   7   6   93.15    5.09
   5   7   6   79.85    5.11
  -6  -7  -6    0.66    0.27
   6   7   6    0.77    0.32
   6   7   6    1.16    0.41
  -7  -7  -6    3.99    0.47
   7   7   6    4.43    0.54
   7   7   6    4.61    0.60
  -8  -7  -6    4.32    0.51
   8   7   6    3.05    0.62
  -9  -7  -6    1.38    0.43
   9   7   6    1.82    0.67
  -6   8   6    0.95    0.65
   5  -8  -6   38.27    2.60
  -5   8   6   40.81    2.50
   4  -8  -6    2.71    0.66
  -4   8   6    1.82    0.53
   3  -8  -6   41.04    2.53
  -3   8   6   40.96    2.45
   2  -8  -6    1.27    0.49
   2  -8  -6    1.80    0.46
  -2   8   6    0.83    0.34
   1  -8  -6   36.74    2.07
   1  -8  -6   27.76    2.32
   1  -8  -6   31.99    2.06
  -1   8   6   32.61    1.98
  -1   8   6   32.95    2.32
  -1   8   6   32.68    2.01
  -1   8   6   35.86    2.40
  -1   8   6   32.60    2.77
  -1   8   6   33.89    1.91
   0  -8  -6  140.39    8.24
   0  -8  -6  157.17    8.14
   0   8   6  146.61    8.11
   0   8   6  143.61    8.21
   0   8   6  135.18   11.37
   0   8   6  149.51    9.96
   0   8   6  155.46    9.86
   0   8   6  148.65    8.04
  -1  -8  -6    4.45    0.50
  -1  -8  -6    3.64    0.42
  -1  -8  -6    4.49    0.47
  -1  -8  -6    3.26    0.51
   1   8   6    3.61    0.48
   1   8   6    2.83    0.44
   1   8   6    3.53    0.48
   1   8   6    3.26    0.42
   1   8   6    3.37    0.37
   1   8   6    3.15    0.51
  -2  -8  -6   -0.12    0.24
   2   8   6    0.17    0.29
   2   8   6    0.24    0.32
   2   8   6    0.53    0.30
   2   8   6    0.97    0.28
   2   8   6    0.14    0.26
   2   8   6    0.69    0.33
  -3  -8  -6   11.11    0.78
   3   8   6   11.19    0.80
   3   8   6   11.36    0.91
   3   8   6   10.10    0.80
   3   8   6   11.65    0.95
   3   8   6    9.53    1.02
   3   8   6    9.96    0.79
   3   8   6   10.28    0.78
  -4  -8  -6   -0.32    0.26
   4   8   6    0.06    0.27
   4   8   6   -0.33    0.28
   4   8   6    0.20    0.29
   4   8   6    0.46    0.30
   4   8   6    0.16    0.30
   4   8   6    0.20    0.33
   4   8   6   -0.30    0.25
  -5  -8  -6    2.20    0.34
   5   8   6    2.97    0.44
   5   8   6    2.23    0.36
   5   8   6    3.02    0.44
  -6  -8  -6    3.68    0.44
   6   8   6    4.89    0.56
  -7  -8  -6    0.99    0.35
   7   8   6    0.88    0.45
  -8  -8  -6    2.32    0.43
   8   8   6    2.29    0.61
   6  -9  -6   -0.52    0.71
  -6   9   6   -0.09    0.67
   5  -9  -6    5.01    0.92
  -5   9   6    5.65    0.75
   4  -9  -6   20.75    1.63
  -4   9   6   21.04    1.47
   3  -9  -6   10.04    1.03
  -3   9   6   10.54    0.89
   2  -9  -6   39.08    2.48
  -2   9   6   40.71    2.38
   1  -9  -6    4.12    0.64
   1  -9  -6    3.77    0.58
  -1   9   6    3.46    0.55
  -1   9   6    3.46    0.48
  -1   9   6    2.77    0.48
   0  -9  -6   23.76    1.40
   0   9   6   18.00    1.35
   0   9   6   21.60    1.36
   0   9   6   19.25    1.57
  -1  -9  -6   40.65    2.26
  -1  -9  -6   42.83    3.07
   1   9   6   36.06    2.24
   1   9   6   33.00    3.06
   1   9   6   39.41    2.67
   1   9   6   33.28    2.25
   1   9   6   38.33    2.16
   1   9   6   37.37    2.70
  -2  -9  -6   -0.34    0.28
   2   9   6   -0.49    0.27
   2   9   6    0.10    0.33
   2   9   6    0.21    0.31
   2   9   6   -0.08    0.27
   2   9   6    0.16    0.33
   2   9   6   -0.42    0.29
  -3  -9  -6    6.84    0.56
   3   9   6    6.11    0.66
   3   9   6    6.24    0.56
   3   9   6    5.63    0.57
   3   9   6    7.13    0.60
   3   9   6    6.29    0.66
   3   9   6    5.38    0.73
  -4  -9  -6   12.54    0.87
   4   9   6   11.15    0.88
   4   9   6   12.27    0.86
   4   9   6   11.72    0.88
  -5  -9  -6    0.55    0.29
   5   9   6    0.84    0.40
   5   9   6    0.79    0.31
  -6  -9  -6    0.57    0.33
   6   9   6    1.28    0.41
  -7  -9  -6    1.97    0.40
   7   9   6    1.44    0.53
  -8  -9  -6    4.67    0.53
   8   9   6    3.48    0.63
   5 -10  -6    8.73    1.15
   4 -10  -6   13.42    1.32
   3 -10  -6   16.18    1.41
   2 -10  -6   38.73    2.45
   1 -10  -6    2.87    0.66
  -1  10   6    5.44    0.59
   0 -10  -6   18.66    1.29
   0  10   6   17.20    1.24
  -1 -10  -6   19.08    1.24
  -1 -10  -6   18.45    1.56
   1  10   6   14.93    1.17
   1  10   6   15.89    1.36
  -2 -10  -6   24.64    1.42
   2  10   6   21.00    1.63
   2  10   6   18.56    1.39
  -3 -10  -6    0.94    0.37
   3  10   6    0.24    0.37
   3  10   6    0.69    0.39
   3  10   6    0.01    0.32
  -4 -10  -6    2.92    0.42
   4  10   6    2.78    0.44
   4  10   6    3.08    0.45
   4  10   6    2.80    0.49
  -5 -10  -6    1.80    0.41
   5  10   6    3.18    0.51
   5  10   6    2.09    0.42
   5  10   6    3.47    0.46
  -6 -10  -6    3.93    0.50
   6  10   6    4.36    0.59
  -7 -10  -6    0.46    0.38
   7  10   6   -0.08    0.48
  -8 -10  -6    1.29    0.43
   8  10   6    1.27    0.60
   4 -11  -6    7.65    1.08
   3 -11  -6   21.46    1.72
   2 -11  -6    0.10    0.62
   1 -11  -6   31.01    2.08
   0 -11  -6   -0.25    0.53
   0  11   6   -0.23    0.38
  -1 -11  -6    2.01    0.57
   1  11   6    2.34    0.52
  -2 -11  -6   17.86    1.19
   2  11   6   14.87    1.18
  -3 -11  -6    5.60    0.59
   3  11   6    3.72    0.56
  -4 -11  -6    0.97    0.40
   4  11   6    1.16    0.42
  -5 -11  -6    0.33    0.37
   5  11   6    0.92    0.42
   5  11   6    0.48    0.42
   5  11   6   -0.24    0.39
  -6 -11  -6    0.20    0.37
   6  11   6   -0.10    0.45
  -7 -11  -6    1.63    0.46
   7  11   6    0.54    0.54
   3 -12  -6   10.78    1.20
   2 -12  -6    1.53    0.76
   1 -12  -6   -0.78    0.60
   0 -12  -6   34.79    2.24
   0  12   6   34.43    2.20
  -1 -12  -6    1.27    0.58
   1  12   6    1.25    0.53
  -2 -12  -6   -0.31    0.50
   2  12   6   -0.26    0.43
  -3 -12  -6   64.74    3.47
   3  12   6   55.06    3.53
  -4 -12  -6    8.48    0.70
   4  12   6    5.28    0.73
  -5 -12  -6    2.62    0.46
   5  12   6    1.63    0.49
   5  12   6    1.34    0.54
  -6 -12  -6    0.51    0.40
   2 -13  -6   23.18    1.80
   1 -13  -6   -1.12    0.60
   0 -13  -6    1.00    0.64
  -1 -13  -6    7.89    0.89
   1  13   6    9.05    0.93
  -2 -13  -6    0.26    0.55
   2  13   6   -0.18    0.53
  -3 -13  -6    0.34    0.49
   3  13   6    0.48    0.50
  -4 -13  -6    4.15    0.61
   4  13   6    3.46    0.62
  -5 -13  -6    0.25    0.45
   0 -14  -6   -0.02    0.63
  -1 -14  -6    0.54    0.62
  -2 -14  -6    6.36    0.81
   2  14   6    8.01    0.91
  -3 -14  -6   10.54    0.94
   3  14   6    9.98    1.04
   1   9  -7    0.74    0.39
   4   8  -7    9.24    0.69
   3   8  -7    1.45    0.29
   2   8  -7   10.78    0.76
   1   8  -7    2.90    0.38
   1   8  -7    3.56    0.50
   0   8  -7    0.60    0.44
   0   8  -7    0.54    0.33
  -1   8  -7    7.27    0.68
  -2   8  -7    0.29    0.45
   5   7  -7    0.46    0.49
   5   7  -7    0.09    0.27
   4   7  -7    0.67    0.24
   3   7  -7    6.09    0.45
   2   7  -7   10.40    0.64
   2   7  -7    9.58    0.81
   1   7  -7    2.44    0.29
   1   7  -7    1.69    0.42
   0   7  -7   -0.01    0.26
   0   7  -7    0.20    0.34
  -1   7  -7    5.32    0.62
  -1   7  -7    6.51    0.56
  -2   7  -7    1.08    0.40
  -3   7  -7    0.04    0.41
   6   6  -7    0.33    0.30
   6   6  -7    0.75    0.55
   5   6  -7    0.70    0.26
   5   6  -7    0.55    0.45
   4   6  -7    5.56    0.44
   4   6  -7    5.94    0.62
   3   6  -7    0.81    0.15
   3   6  -7    0.96    0.41
   2   6  -7    4.54    0.50
  -2  -6   7    5.71    0.54
   1   6  -7   17.65    1.18
   0   6  -7    1.49    0.36
   0   6  -7    1.30    0.23
  -1   6  -7    6.76    0.58
  -1   6  -7    7.10    0.68
  -2   6  -7   21.80    1.43
  -2   6  -7   20.13    1.30
  -3   6  -7    0.74    0.42
  -3   6  -7   -0.24    0.34
  -4   6  -7    1.93    0.45
   7   5  -7    3.85    0.73
   7   5  -7    3.62    0.49
   6   5  -7   16.21    1.05
   6   5  -7   15.45    1.28
   5   5  -7    0.02    0.23
   5   5  -7    0.32    0.42
   4   5  -7    0.30    0.43
   4   5  -7    0.73    0.20
   3   5  -7   21.39    1.41
   2   5  -7    0.00    0.34
   2   5  -7   -0.11    0.35
   2   5  -7    0.03    0.25
  -2  -5   7   -0.04    0.31
   1   5  -7    1.06    0.29
   1   5  -7    1.01    0.35
  -1  -5   7    0.31    0.33
   0   5  -7   24.16    1.61
   0   5  -7   25.92    1.48
   0   5  -7   29.68    1.62
   0  -5   7   25.34    1.60
  -1   5  -7    0.51    0.31
  -1   5  -7    0.74    0.23
  -2   5  -7    0.48    0.27
  -2   5  -7   -0.14    0.30
  -3   5  -7   19.24    1.25
  -3   5  -7   20.00    1.36
  -4   5  -7    2.93    0.48
  -4   5  -7    3.42    0.52
  -5   5  -7    1.46    0.44
   7   4  -7    0.07    0.36
   7   4  -7    0.03    0.51
   6   4  -7    1.24    0.51
   6   4  -7    0.88    0.31
   5   4  -7   15.61    1.02
   5   4  -7   17.11    1.21
   4   4  -7    0.31    0.20
   4   4  -7    0.26    0.37
   3   4  -7   -0.22    0.36
  -3  -4   7   -0.14    0.33
   2   4  -7   16.62    1.04
   2   4  -7   14.87    1.30
   2   4  -7   17.63    1.11
  -2  -4   7   15.45    1.08
   1   4  -7    0.67    0.33
   1   4  -7    0.36    0.27
   1   4  -7    0.17    0.34
  -1  -4   7    0.42    0.33
   0   4  -7    0.91    0.35
   0   4  -7    0.69    0.30
   0  -4   7    0.57    0.34
   0  -4   7    0.91    0.35
  -1   4  -7   20.11    1.32
  -1   4  -7   22.33    1.20
   1  -4   7   18.65    1.32
   1  -4   7   19.36    1.56
   1  -4   7   20.39    1.83
  -2   4  -7   14.13    0.90
  -2   4  -7   13.39    1.00
   2  -4   7   14.53    1.48
   2  -4   7   14.26    1.02
  -3   4  -7    0.65    0.27
  -3   4  -7   -0.02    0.32
  -4   4  -7    1.81    0.38
  -4   4  -7    1.78    0.44
  -5   4  -7   -0.57    0.35
  -5   4  -7    0.07    0.34
  -6   4  -7    0.19    0.42
   8   3  -7    0.74    0.68
   7   3  -7    1.62    0.59
   7   3  -7    1.45    0.42
   6   3  -7   -0.18    0.45
   6   3  -7    0.78    0.32
   5   3  -7    1.46    0.50
   5   3  -7    2.02    0.32
   4   3  -7   15.67    0.96
   4   3  -7   14.64    1.12
   3   3  -7   12.25    0.71
   3   3  -7    9.96    0.75
   3   3  -7   11.76    0.90
  -3  -3   7   11.71    0.87
   2   3  -7    0.67    0.24
   2   3  -7    1.26    0.38
   2   3  -7    0.31    0.35
  -2  -3   7    0.87    0.36
   1   3  -7   56.34    3.16
   1   3  -7   53.96    4.42
   1   3  -7   54.76    3.87
  -1  -3   7   57.04    3.19
   0   3  -7    9.40    0.85
   0   3  -7    9.13    0.68
   0   3  -7    7.91    0.89
   0  -3   7   10.08    0.78
   0  -3   7    9.25    0.85
  -1   3  -7    7.85    0.87
  -1   3  -7    9.52    0.53
  -1   3  -7    8.04    0.68
  -1   3  -7    7.12    0.77
   1  -3   7    7.43    0.88
   1  -3   7    7.43    0.80
   1  -3   7    8.06    0.69
  -2   3  -7   37.58    2.05
  -2   3  -7   35.27    2.14
   2  -3   7   35.61    2.16
   2  -3   7   33.85    2.60
   2  -3   7   35.35    3.00
  -3   3  -7   12.50    0.82
  -3   3  -7   11.20    0.90
   3  -3   7   13.46    0.99
   3  -3   7   11.38    1.35
  -4   3  -7   14.70    1.00
  -4   3  -7   14.55    1.10
   4  -3   7   16.37    1.25
  -5   3  -7    0.24    0.36
  -5   3  -7    0.80    0.35
  -6   3  -7    5.22    0.61
  -6   3  -7    6.55    0.71
   6  -3   7    5.48    0.51
  -7   3  -7    0.54    0.44
   7  -3   7    1.26    0.46
   8   2  -7    5.18    0.65
   8   2  -7    5.32    0.80
   7   2  -7   10.44    0.90
   7   2  -7   11.16    1.03
   6   2  -7    4.13    0.49
   6   2  -7    4.48    0.66
   5   2  -7    6.85    0.57
   5   2  -7    6.16    0.75
   4   2  -7   35.67    1.94
   4   2  -7   30.65    2.03
   4   2  -7   36.73    2.79
  -4  -2   7   28.74    2.00
   3   2  -7   31.85    1.93
   3   2  -7   31.19    2.32
   3   2  -7   31.83    1.77
  -3  -2   7   28.83    1.89
   2   2  -7    0.49    0.32
   2   2  -7   -0.01    0.31
   2   2  -7    0.30    0.34
  -2  -2   7    0.34    0.30
   1   2  -7   32.71    2.69
   1   2  -7   33.87    2.40
  -1  -2   7   31.24    2.37
  -1  -2   7   34.08    1.99
   0   2  -7   20.81    1.60
   0   2  -7   20.05    1.75
   0  -2   7   23.55    1.35
   0  -2   7   20.32    1.61
  -1   2  -7    6.70    0.45
  -1   2  -7    6.10    0.74
  -1   2  -7    7.86    0.48
  -1   2  -7    7.22    0.69
   1  -2   7    5.80    0.72
   1  -2   7    9.31    0.78
   1  -2   7    5.58    0.60
  -2   2  -7    1.73    0.39
  -2   2  -7    2.62    0.25
   2  -2   7    1.90    0.41
   2  -2   7    1.97    0.47
   2  -2   7    2.26    0.47
  -3   2  -7   20.18    1.79
  -3   2  -7   21.40    1.26
   3  -2   7   20.19    1.42
   3  -2   7   19.57    1.90
   3  -2   7   22.31    1.71
  -4   2  -7    3.90    0.40
  -4   2  -7    2.88    0.47
   4  -2   7    3.69    0.64
   4  -2   7    3.33    0.82
   4  -2   7    4.24    0.73
  -5   2  -7    2.73    0.40
  -5   2  -7    2.45    0.49
   5  -2   7    3.29    0.69
   5  -2   7    2.66    0.38
  -6   2  -7    5.57    0.57
  -6   2  -7    5.39    0.62
   6  -2   7    4.59    0.54
   6  -2   7    4.86    0.84
  -7   2  -7    6.62    0.74
  -7   2  -7    6.59    0.69
   7  -2   7    7.20    0.68
   8   1  -7    0.88    0.47
   8   1  -7    0.97    0.62
   7   1  -7    2.77    0.51
   7   1  -7    4.36    0.76
   6   1  -7   23.60    1.60
   6   1  -7   22.72    1.47
   5   1  -7    0.60    0.31
   5   1  -7    0.22    0.42
   4   1  -7    3.16    0.50
   4   1  -7    3.73    0.40
   4   1  -7    3.53    0.54
  -4  -1   7    3.47    0.51
   3   1  -7   30.06    1.80
   3   1  -7   29.44    2.36
   3   1  -7   29.44    1.67
   3   1  -7   25.90    2.15
  -3  -1   7   28.59    1.76
   2   1  -7   13.58    0.71
   2   1  -7   10.96    0.88
   2   1  -7   12.15    0.73
   2   1  -7   10.37    1.11
  -2  -1   7   11.43    0.89
   1   1  -7   21.10    1.77
   1   1  -7   21.34    1.62
  -1  -1   7   23.22    1.36
  -1  -1   7   19.42    1.60
   0   1  -7    2.95    0.48
   0   1  -7    3.59    0.44
   0   1  -7    3.46    0.25
   0   1  -7    3.64    0.24
   0  -1   7    3.04    0.41
   0  -1   7    3.74    0.52
  -1   1  -7    6.16    0.69
  -1   1  -7    7.63    0.45
  -1   1  -7    7.17    0.47
   1  -1   7    7.17    0.62
   1  -1   7    6.75    0.69
   1  -1   7    6.96    0.75
  -2   1  -7   37.99    3.06
  -2   1  -7   38.45    2.59
  -2   1  -7   40.48    2.18
   2  -1   7   34.46    3.08
   2  -1   7   40.12    2.81
   2  -1   7   39.93    2.30
  -3   1  -7    2.60    0.45
  -3   1  -7    3.07    0.31
   3  -1   7    2.23    0.53
   3  -1   7    2.49    0.51
   3  -1   7    3.05    0.58
  -4   1  -7   19.87    1.21
   4  -1   7   19.78    1.17
   4  -1   7   19.56    1.85
   4  -1   7   17.30    1.41
   4  -1   7   19.42    1.69
  -5   1  -7   38.27    2.24
   5  -1   7   37.71    2.21
   5  -1   7   40.71    2.98
   5  -1   7   35.29    2.41
  -6   1  -7    1.69    0.43
  -6   1  -7    1.87    0.35
   6  -1   7    0.69    0.70
   6  -1   7    1.66    0.40
  -7   1  -7    3.32    0.53
  -7   1  -7    4.17    0.54
   7  -1   7    3.78    0.51
   7  -1   7    2.51    0.84
   8   0  -7   15.86    1.27
   8   0  -7   17.00    1.42
   7   0  -7    0.14    0.41
   7   0  -7   -0.21    0.54
   6   0  -7    0.80    0.37
   6   0  -7    0.73    0.49
   5   0  -7   35.18    2.14
   5   0  -7   33.30    2.05
   4   0  -7    0.51    0.37
   4   0  -7    0.23    0.27
   4   0  -7    0.50    0.31
  -4   0   7   -0.14    0.31
   3   0  -7   13.71    1.24
   3   0  -7   13.63    1.04
   3   0  -7   14.86    0.94
   3   0  -7   15.23    1.27
  -3   0   7   14.86    1.02
   2   0  -7   21.48    1.80
   2   0  -7   20.06    1.69
   2   0  -7   23.18    1.26
   2   0  -7   23.31    1.29
  -2   0   7   20.98    1.39
   1   0  -7   17.45    0.90
   1   0  -7   13.36    1.22
   1   0  -7   15.92    0.90
   1   0  -7   14.68    1.31
  -1   0   7   14.85    1.24
  -1   0   7   14.50    1.04
   0   0  -7   42.17    2.30
   0   0  -7   40.80    3.24
   0   0  -7   42.46    2.31
   0   0   7   40.04    2.94
   0   0   7   40.57    2.40
  -1   0  -7   69.48    3.69
  -1   0  -7   65.28    5.12
  -1   0  -7   65.58    3.68
   1   0   7   64.94    4.59
   1   0   7   65.67    3.74
  -2   0  -7    1.37    0.27
  -2   0  -7    1.17    0.18
   2   0   7    1.23    0.38
   2   0   7    1.35    0.29
   2   0   7    1.28    0.43
  -3   0  -7   41.72    3.11
  -3   0  -7   40.87    2.24
   3   0   7   39.48    2.19
   3   0   7   36.51    2.37
   3   0   7   37.70    2.17
   3   0   7   39.26    2.91
   3   0   7   37.94    3.18
  -4   0  -7   18.22    1.15
   4   0   7   17.70    1.74
   4   0   7   19.18    1.39
   4   0   7   20.15    1.69
   4   0   7   19.19    1.16
  -5   0  -7    0.65    0.25
   5   0   7    0.68    0.57
   5   0   7    0.45    0.32
   5   0   7    1.07    0.60
  -6   0  -7   16.48    1.12
   6   0   7   15.81    1.36
   6   0   7   16.94    1.11
  -7   0  -7    1.16    0.36
  -7   0  -7    0.86    0.39
   7   0   7    1.17    0.71
   7   0   7    0.96    0.39
   8   0   7    3.20    0.54
   8   0   7    2.59    0.88
   8  -1  -7    1.13    0.72
   8  -1  -7    0.81    0.54
  -8   1   7    2.27    0.50
   7  -1  -7   11.59    1.11
   7  -1  -7   12.39    1.00
  -7   1   7   12.38    0.89
   6  -1  -7    4.72    0.57
   6  -1  -7    4.44    0.67
  -6   1   7    3.97    0.42
   5  -1  -7    8.14    0.76
   5  -1  -7    8.18    0.69
  -5   1   7    7.27    0.53
   4  -1  -7   61.18    4.30
   4  -1  -7   61.03    4.77
   4  -1  -7   63.09    3.49
   4  -1  -7   60.25    3.51
  -4   1   7   57.67    3.47
   3  -1  -7    0.31    0.25
   3  -1  -7    0.24    0.22
   3  -1  -7    0.12    0.31
   3  -1  -7   -0.20    0.30
  -3   1   7    0.38    0.30
   2  -1  -7   98.54    5.37
   2  -1  -7   91.51    6.59
   2  -1  -7   99.68    7.44
  -2   1   7   95.75    6.57
  -2   1   7   96.67    5.38
   1  -1  -7    9.91    0.58
   1  -1  -7    7.87    0.77
   1  -1  -7    9.89    0.57
   1  -1  -7    6.99    0.78
   1  -1  -7    8.81    0.76
  -1   1   7    8.87    0.69
  -1   1   7    8.76    0.82
   0  -1  -7   14.61    0.82
   0  -1  -7   13.26    1.09
   0  -1  -7   12.59    1.06
   0  -1  -7   13.38    0.81
   0   1   7   13.05    0.93
   0   1   7   13.51    1.12
  -1  -1  -7    0.54    0.10
  -1  -1  -7    0.58    0.15
  -1  -1  -7    0.62    0.15
  -1  -1  -7    0.52    0.14
  -1  -1  -7    0.68    0.28
   1   1   7    0.32    0.29
   1   1   7    0.43    0.25
  -2  -1  -7    6.10    0.45
  -2  -1  -7    6.75    0.59
   2   1   7    6.14    0.60
   2   1   7    6.91    0.42
   2   1   7    7.09    0.45
   2   1   7    7.34    0.61
   2   1   7    6.08    0.71
  -3  -1  -7    0.36    0.17
  -3  -1  -7    0.13    0.19
   3   1   7    0.25    0.27
   3   1   7    0.01    0.36
   3   1   7    0.80    0.42
   3   1   7    0.06    0.22
   3   1   7    0.31    0.17
  -4  -1  -7    0.05    0.17
   4   1   7    0.64    0.44
   4   1   7   -0.13    0.39
   4   1   7    0.38    0.26
   4   1   7    0.60    0.46
  -5  -1  -7    2.57    0.34
   5   1   7    2.94    0.39
   5   1   7    1.88    0.57
  -6  -1  -7    0.77    0.27
   6   1   7    0.18    0.54
   6   1   7    0.90    0.34
  -7  -1  -7    6.38    0.60
   7   1   7    6.99    0.65
   7   1   7    7.56    0.95
   8   1   7    8.93    1.10
   8   1   7    7.78    0.72
   8  -2  -7    2.18    0.63
   8  -2  -7    1.09    0.72
  -8   2   7    1.63    0.60
  -8   2   7    1.82    0.59
   7  -2  -7    3.85    0.61
   7  -2  -7    3.28    0.69
  -7   2   7    3.26    0.54
   6  -2  -7   32.24    2.10
   6  -2  -7   30.58    2.01
  -6   2   7   32.30    1.91
   5  -2  -7   14.15    1.17
   5  -2  -7   15.53    1.10
  -5   2   7   14.58    0.98
   4  -2  -7    9.90    0.92
   4  -2  -7    9.73    0.84
   4  -2  -7    9.66    0.79
   4  -2  -7   10.39    0.98
  -4   2   7    9.70    0.79
  -4   2   7    8.85    0.67
   3  -2  -7   54.21    2.93
   3  -2  -7   49.48    2.94
   3  -2  -7   47.03    3.58
   3  -2  -7   50.43    3.97
  -3   2   7   50.36    2.82
  -3   2   7   52.20    2.92
  -3   2   7   50.40    2.81
   2  -2  -7   38.02    2.92
   2  -2  -7   40.72    3.20
   2  -2  -7   45.04    2.37
  -2   2   7   41.84    2.39
  -2   2   7   41.90    2.90
  -2   2   7   38.28    2.26
  -2   2   7   41.43    2.26
   1  -2  -7    5.76    0.47
   1  -2  -7    5.97    0.65
   1  -2  -7    6.52    0.56
  -1   2   7    6.44    0.39
  -1   2   7    7.21    0.58
  -1   2   7    6.63    0.66
   0  -2  -7   97.60    6.52
   0  -2  -7   84.55    5.70
   0  -2  -7   84.64    6.51
   0  -2  -7   84.55    4.73
   0  -2  -7   79.64    5.76
   0   2   7   81.45    4.63
   0   2   7   89.78    5.82
   0   2   7   78.61    4.64
   0   2   7   85.60    4.74
  -1  -2  -7  101.77    6.85
  -1  -2  -7  106.49    5.65
  -1  -2  -7  103.72    5.58
  -1  -2  -7   96.04    6.89
   1   2   7  104.47    6.94
   1   2   7  105.27    5.58
   1   2   7   96.31    5.56
  -2  -2  -7   50.29    3.72
  -2  -2  -7   48.79    2.73
   2   2   7   49.58    2.81
   2   2   7   43.45    3.73
   2   2   7   49.37    2.72
   2   2   7   51.67    3.47
   2   2   7   48.19    2.70
  -3  -2  -7   16.49    0.97
  -3  -2  -7   15.80    1.27
   3   2   7   13.35    1.33
   3   2   7   16.47    1.13
   3   2   7   16.68    1.37
   3   2   7   17.24    1.01
  -4  -2  -7   23.55    1.52
   4   2   7   26.88    1.73
   4   2   7   26.55    2.21
   4   2   7   25.85    1.54
   4   2   7   28.46    2.10
  -5  -2  -7    0.03    0.22
   5   2   7    0.33    0.48
   5   2   7    0.08    0.29
  -6  -2  -7    0.69    0.26
   6   2   7    0.51    0.31
   6   2   7    1.29    0.54
  -7  -2  -7    0.72    0.31
   7   2   7    0.99    0.38
   7   2   7    0.21    0.62
   8   2   7    5.06    0.85
   8   2   7    4.61    0.57
   8  -3  -7   13.60    1.28
   8  -3  -7   13.91    1.33
  -8   3   7   18.36    1.31
   7  -3  -7    0.31    0.55
   7  -3  -7    0.60    0.51
  -7   3   7    0.44    0.50
   6  -3  -7    6.49    0.75
   6  -3  -7    7.75    0.83
  -6   3   7    8.85    0.75
   5  -3  -7   42.56    2.64
   5  -3  -7   45.73    2.69
  -5   3   7   43.85    2.57
   4  -3  -7   21.94    1.42
   4  -3  -7   20.11    1.68
   4  -3  -7   21.40    1.78
   4  -3  -7   20.35    1.40
  -4   3   7   22.49    1.39
  -4   3   7   20.45    1.32
   3  -3  -7   55.88    3.14
   3  -3  -7   50.16    3.80
   3  -3  -7   54.18    3.13
   3  -3  -7   55.17    4.23
  -3   3   7   55.77    3.10
  -3   3   7   52.94    3.04
   2  -3  -7   10.46    0.74
   2  -3  -7   10.32    0.93
   2  -3  -7   10.61    0.90
  -2   3   7    9.26    0.70
  -2   3   7   11.02    0.81
  -2   3   7    9.21    0.89
  -2   3   7   11.00    0.70
   1  -3  -7   91.53    6.56
   1  -3  -7   75.48    5.82
   1  -3  -7   85.42    4.78
   1  -3  -7   93.10    4.72
  -1   3   7   80.34    4.70
  -1   3   7   87.46    5.83
  -1   3   7   81.02    4.71
  -1   3   7   88.40    4.77
   0  -3  -7   15.61    1.16
   0  -3  -7   15.54    0.90
   0  -3  -7   15.16    0.92
   0   3   7   15.09    1.19
   0   3   7   13.27    0.90
   0   3   7   15.60    0.90
   0   3   7   15.11    0.97
   0   3   7   13.44    0.89
  -1  -3  -7   16.05    0.91
  -1  -3  -7   15.31    1.19
  -1  -3  -7   14.22    0.92
   1   3   7   15.72    1.00
   1   3   7   14.85    1.21
   1   3   7   15.41    0.93
   1   3   7   13.88    0.92
  -2  -3  -7   45.57    2.48
  -2  -3  -7   44.57    2.51
   2   3   7   40.76    2.49
   2   3   7   44.43    2.57
   2   3   7   45.53    2.51
   2   3   7   44.52    3.16
  -3  -3  -7   48.12    2.66
  -3  -3  -7   46.24    2.68
   3   3   7   50.59    2.79
   3   3   7   48.91    3.41
   3   3   7   49.58    2.69
   3   3   7   42.73    3.71
  -4  -3  -7    1.08    0.23
   4   3   7    1.23    0.18
   4   3   7    0.91    0.47
   4   3   7    1.23    0.41
   4   3   7    0.47    0.38
   4   3   7    0.80    0.28
  -5  -3  -7   15.22    0.99
   5   3   7   16.24    1.22
   5   3   7   15.12    1.16
   5   3   7   15.93    1.03
  -6  -3  -7    2.16    0.33
   6   3   7    2.21    0.41
   6   3   7    1.78    0.56
   6   3   7    2.04    0.38
  -7  -3  -7    1.13    0.31
   7   3   7    0.89    0.62
   7   3   7    0.99    0.37
   8   3   7    0.69    0.41
   8   3   7    1.40    0.67
   8  -4  -7    6.48    1.02
  -8   4   7    6.63    0.92
   7  -4  -7    4.60    0.70
   7  -4  -7    4.94    0.82
  -7   4   7    5.15    0.75
   6  -4  -7    6.97    0.78
   6  -4  -7    5.87    0.75
  -6   4   7    6.02    0.71
   5  -4  -7   32.28    2.04
   5  -4  -7   31.08    2.04
  -5   4   7   33.01    2.01
   4  -4  -7    2.44    0.47
   4  -4  -7    2.15    0.40
   4  -4  -7    2.46    0.53
   4  -4  -7    2.68    0.47
  -4   4   7    2.00    0.39
  -4   4   7    1.91    0.42
   3  -4  -7   44.03    2.71
   3  -4  -7   45.68    2.69
   3  -4  -7   46.04    3.62
   3  -4  -7   42.62    3.26
  -3   4   7   44.42    2.64
  -3   4   7   49.59    3.77
  -3   4   7   48.93    2.67
   2  -4  -7   56.28    4.25
   2  -4  -7   51.88    3.14
   2  -4  -7   48.94    3.81
  -2   4   7   60.25    3.11
  -2   4   7   53.98    3.79
  -2   4   7   57.41    3.12
  -2   4   7   53.63    4.33
   1  -4  -7    3.47    0.36
   1  -4  -7    3.34    0.37
   1  -4  -7    3.48    0.43
   1  -4  -7    3.52    0.50
   1  -4  -7    4.07    0.40
  -1   4   7    3.82    0.41
  -1   4   7    3.13    0.36
  -1   4   7    3.69    0.43
  -1   4   7    3.71    0.50
  -1   4   7    3.33    0.42
   0  -4  -7  263.68   15.71
   0  -4  -7  290.47   18.99
   0  -4  -7  291.90   15.52
   0   4   7  285.16   15.52
   0   4   7  292.24   19.01
   0   4   7  288.58   15.53
  -1  -4  -7    9.15    0.71
  -1  -4  -7   11.34    0.70
  -1  -4  -7   12.88    0.96
   1   4   7   10.20    0.77
   1   4   7   11.57    0.96
   1   4   7   11.16    0.76
  -2  -4  -7    1.05    0.21
  -2  -4  -7    0.82    0.18
   2   4   7    1.47    0.38
   2   4   7    0.68    0.23
   2   4   7    1.12    0.26
   2   4   7    1.01    0.30
  -3  -4  -7   90.00    5.13
  -3  -4  -7   85.19    5.19
   3   4   7  100.43    6.43
   3   4   7   98.40    5.23
   3   4   7   91.83    6.31
   3   4   7   93.48    7.20
   3   4   7   96.33    5.18
  -4  -4  -7   54.14    3.11
  -4  -4  -7   52.10    3.15
   4   4   7   57.58    3.23
   4   4   7   57.94    3.84
   4   4   7   54.73    3.14
   4   4   7   54.88    4.40
   4   4   7   58.85    3.98
  -5  -4  -7    4.62    0.48
   5   4   7    5.26    0.67
   5   4   7    7.30    0.64
   5   4   7    5.70    0.52
  -6  -4  -7    1.49    0.31
   6   4   7    1.78    0.38
   6   4   7    1.92    0.52
   7   4   7    0.24    0.32
   7   4   7   -0.43    0.55
   8   4   7    0.92    0.39
   8   4   7    0.79    0.62
   7  -5  -7   19.77    1.68
  -7   5   7   23.96    1.64
   6  -5  -7    0.47    0.56
   6  -5  -7   -0.10    0.49
  -6   5   7    0.13    0.53
   5  -5  -7   28.96    1.93
   5  -5  -7   29.40    1.94
  -5   5   7   29.41    1.88
   4  -5  -7   23.95    1.63
   4  -5  -7   26.47    2.06
   4  -5  -7   23.27    1.92
   4  -5  -7   24.31    1.59
  -4   5   7   23.71    1.55
  -4   5   7   24.23    1.58
   3  -5  -7   12.83    0.97
   3  -5  -7   11.54    0.99
   3  -5  -7   15.32    1.20
   3  -5  -7   11.55    1.13
  -3   5   7   14.38    0.98
  -3   5   7   12.81    1.39
  -3   5   7   13.67    0.96
   2  -5  -7  149.40    8.69
   2  -5  -7  174.84   11.96
   2  -5  -7  160.00    8.58
   2  -5  -7  135.54   10.46
  -2   5   7  150.95   10.45
  -2   5   7  152.04   12.06
  -2   5   7  159.21    8.55
  -2   5   7  161.72    8.57
   1  -5  -7   15.76    1.06
   1  -5  -7   16.92    1.04
   1  -5  -7   15.51    1.24
   1  -5  -7   13.81    1.27
   1  -5  -7   18.22    1.34
  -1   5   7   16.60    1.29
  -1   5   7   15.25    1.41
  -1   5   7   16.01    1.05
  -1   5   7   16.58    1.04
   0  -5  -7    4.68    0.53
   0  -5  -7    3.66    0.39
   0  -5  -7    3.91    0.40
   0  -5  -7    5.18    0.43
   0   5   7    3.81    0.41
   0   5   7    3.93    0.50
   0   5   7    3.46    0.46
   0   5   7    4.40    0.44
  -1  -5  -7  222.53   11.66
  -1  -5  -7  192.21   11.78
   1   5   7  217.18   14.29
   1   5   7  220.30   11.66
   1   5   7  223.20   11.68
   1   5   7  211.59   14.33
   1   5   7  209.45   16.33
  -2  -5  -7    4.42    0.36
  -2  -5  -7    4.31    0.36
   2   5   7    3.74    0.53
   2   5   7    3.86    0.42
   2   5   7    4.17    0.46
   2   5   7    3.87    0.38
   2   5   7    3.76    0.42
   2   5   7    3.53    0.36
  -3  -5  -7    0.58    0.19
  -3  -5  -7    0.28    0.19
   3   5   7    0.07    0.34
   3   5   7    0.24    0.22
   3   5   7    0.06    0.29
   3   5   7    0.14    0.17
   3   5   7    0.31    0.28
   3   5   7    0.12    0.32
  -4  -5  -7  116.28    6.44
  -4  -5  -7  108.52    6.51
   4   5   7  120.11    6.52
   4   5   7  118.07    6.47
   4   5   7  127.80    7.95
   4   5   7  112.46    9.06
  -5  -5  -7   12.18    0.86
  -5  -5  -7   12.39    0.89
   5   5   7   13.36    0.90
   5   5   7   14.01    1.08
   5   5   7   14.03    1.06
  -6  -5  -7    5.92    0.54
  -6  -5  -7    5.33    0.50
   6   5   7    5.67    0.56
   6   5   7    6.06    0.68
   7   5   7    3.92    0.70
   7   5   7    4.63    0.54
   8   5   7    1.86    0.62
   8   5   7    1.57    0.47
  -7   6   7    4.78    0.84
   6  -6  -7   22.90    1.82
  -6   6   7   29.47    1.84
   5  -6  -7    0.03    0.48
   5  -6  -7    0.36    0.49
  -5   6   7   -0.03    0.49
   4  -6  -7   34.65    2.82
   4  -6  -7   32.35    2.37
   4  -6  -7   42.96    3.14
   4  -6  -7   35.76    2.33
  -4   6   7   41.25    2.30
  -4   6   7   42.73    2.37
   3  -6  -7    1.74    0.42
   3  -6  -7    2.53    0.52
   3  -6  -7    2.38    0.51
   3  -6  -7    3.66    0.49
  -3   6   7    3.06    0.48
  -3   6   7    3.42    0.43
   2  -6  -7    2.55    0.44
   2  -6  -7    3.88    0.47
   2  -6  -7    2.58    0.47
   2  -6  -7    2.88    0.46
  -2   6   7    2.65    0.46
  -2   6   7    3.53    0.43
  -2   6   7    2.47    0.61
  -2   6   7    3.60    0.42
   1  -6  -7   89.95    7.09
   1  -6  -7  111.32    7.08
   1  -6  -7  120.93    5.84
   1  -6  -7   96.77    5.89
  -1   6   7   99.91    8.19
  -1   6   7  110.55    7.10
  -1   6   7  107.96    5.82
  -1   6   7  101.46    5.79
   0  -6  -7    0.55    0.22
   0  -6  -7    0.27    0.28
   0  -6  -7    0.20    0.24
   0  -6  -7   -0.06    0.22
   0   6   7    0.04    0.29
   0   6   7    0.22    0.32
   0   6   7    0.25    0.27
   0   6   7    0.17    0.26
  -1  -6  -7   16.66    1.13
  -1  -6  -7   19.05    1.13
   1   6   7   19.03    1.17
   1   6   7   20.09    1.39
   1   6   7   16.78    1.15
   1   6   7   17.68    1.40
   1   6   7   18.45    1.16
   1   6   7   17.19    1.50
  -2  -6  -7   25.34    1.68
  -2  -6  -7   29.46    1.67
   2   6   7   30.11    1.72
   2   6   7   30.86    2.13
   2   6   7   24.67    2.24
   2   6   7   28.43    1.71
   2   6   7   33.92    2.09
  -3  -6  -7    0.75    0.21
  -3  -6  -7    0.83    0.23
   3   6   7    0.72    0.38
   3   6   7    0.81    0.31
   3   6   7    0.98    0.32
   3   6   7    1.09    0.33
   3   6   7    0.94    0.25
   3   6   7    0.78    0.28
  -4  -6  -7    2.69    0.34
  -4  -6  -7    2.00    0.30
   4   6   7    4.23    0.47
   4   6   7    3.49    0.54
   4   6   7    2.29    0.36
   4   6   7    2.68    0.42
  -5  -6  -7   13.72    0.95
  -5  -6  -7   15.23    0.96
   5   6   7   14.21    1.00
   5   6   7   15.91    1.12
  -6  -6  -7   10.54    0.76
   6   6   7   11.59    0.97
   6   6   7   10.08    0.83
  -7  -6  -7    5.62    0.58
   7   6   7    7.54    0.76
   7   6   7    7.00    0.63
  -8  -6  -7    4.70    0.56
   8   6   7    5.74    0.74
   8   6   7    5.20    0.63
  -7   7   7    0.98    0.72
  -6   7   7    4.39    0.77
  -5   7   7   10.58    0.95
   4  -7  -7    9.15    0.84
   4  -7  -7    8.73    0.89
  -4   7   7    9.93    0.84
   3  -7  -7   61.11    3.42
   3  -7  -7   52.69    3.44
   3  -7  -7   55.21    3.33
   3  -7  -7   54.44    4.06
  -3   7   7   62.63    3.37
  -3   7   7   61.13    3.31
   2  -7  -7   -0.28    0.34
   2  -7  -7   -0.18    0.30
   2  -7  -7    0.25    0.31
   2  -7  -7   -0.66    0.37
   2  -7  -7    0.35    0.28
  -2   7   7    0.02    0.29
  -2   7   7   -0.35    0.29
  -2   7   7    0.16    0.50
  -2   7   7   -0.02    0.29
   1  -7  -7   53.50    3.35
   1  -7  -7   65.99    3.32
   1  -7  -7   67.37    3.99
   1  -7  -7   48.45    3.96
  -1   7   7   55.81    4.65
  -1   7   7   56.73    3.25
  -1   7   7   56.16    3.27
  -1   7   7   56.53    3.98
   0  -7  -7   69.81    3.63
   0  -7  -7   56.66    3.65
   0   7   7   64.36    3.59
   0   7   7   60.92    5.05
   0   7   7   62.85    3.62
   0   7   7   67.17    4.44
   0   7   7   66.08    4.41
  -1  -7  -7   16.91    1.08
  -1  -7  -7   15.76    1.10
   1   7   7   18.33    1.34
   1   7   7   17.91    1.11
   1   7   7   16.23    1.12
   1   7   7   16.26    1.45
   1   7   7   17.07    1.35
   1   7   7   17.67    1.12
  -2  -7  -7   15.41    1.09
  -2  -7  -7   17.55    1.08
   2   7   7   18.61    1.14
   2   7   7   14.40    1.41
   2   7   7   18.92    1.11
   2   7   7   18.54    1.39
   2   7   7   19.03    1.35
   2   7   7   16.50    1.13
  -3  -7  -7    5.74    0.55
  -3  -7  -7    6.85    0.54
   3   7   7    7.68    0.78
   3   7   7    7.11    0.61
   3   7   7    6.49    0.61
   3   7   7    7.70    0.71
  -4  -7  -7    0.08    0.24
  -4  -7  -7    0.28    0.23
   4   7   7    0.15    0.31
   4   7   7    0.55    0.37
   4   7   7   -0.01    0.29
  -5  -7  -7    5.82    0.52
   5   7   7    6.81    0.69
   5   7   7    7.40    0.62
  -6  -7  -7    2.00    0.34
   6   7   7    2.91    0.43
   6   7   7    2.32    0.54
  -7  -7  -7   13.50    0.96
   7   7   7   15.38    1.05
   7   7   7   13.59    1.12
  -8  -7  -7    4.20    0.50
   8   7   7    4.64    0.69
   8   7   7    4.74    0.59
  -6   8   7   20.40    1.59
  -5   8   7    7.50    0.87
   4  -8  -7    2.97    0.61
  -4   8   7    2.27    0.60
   3  -8  -7   30.71    2.03
  -3   8   7   31.28    1.95
   2  -8  -7    5.09    0.64
   2  -8  -7    3.95    0.62
   2  -8  -7    3.80    0.59
   2  -8  -7    3.70    0.49
  -2   8   7    4.43    0.51
  -2   8   7    4.04    0.48
   1  -8  -7   17.65    1.56
   1  -8  -7   24.44    1.42
   1  -8  -7   21.41    1.42
  -1   8   7   20.47    1.33
  -1   8   7   20.34    1.59
  -1   8   7   21.54    1.93
  -1   8   7   21.18    1.31
   0  -8  -7   22.66    1.40
   0  -8  -7   18.20    1.37
   0  -8  -7   26.19    1.82
   0   8   7   21.34    1.62
   0   8   7   22.44    1.64
   0   8   7   18.22    1.84
   0   8   7   20.02    1.36
   0   8   7   20.42    1.31
  -1  -8  -7   50.12    2.77
  -1  -8  -7   44.27    2.80
   1   8   7   51.58    2.80
   1   8   7   50.69    3.40
   1   8   7   44.08    3.82
   1   8   7   45.36    2.81
   1   8   7   49.53    3.38
   1   8   7   50.23    2.75
  -2  -8  -7    1.13    0.31
  -2  -8  -7    1.54    0.30
   2   8   7    1.73    0.40
   2   8   7    1.30    0.35
   2   8   7    1.55    0.39
   2   8   7    2.17    0.39
   2   8   7    1.86    0.36
  -3  -8  -7   23.55    1.46
   3   8   7   24.07    1.49
   3   8   7   25.05    1.84
   3   8   7   23.22    1.77
   3   8   7   23.65    1.49
  -4  -8  -7    0.05    0.24
   4   8   7   -0.12    0.29
   4   8   7   -0.33    0.30
  -5  -8  -7    3.31    0.41
   5   8   7    3.97    0.50
   5   8   7    4.67    0.57
  -6  -8  -7   -0.21    0.29
   6   8   7   -0.06    0.33
   6   8   7    0.13    0.40
  -7  -8  -7    0.81    0.35
   7   8   7   -0.17    0.51
  -8  -8  -7    2.17    0.40
   8   8   7    2.56    0.67
  -6   9   7    5.17    0.83
  -5   9   7   17.45    1.42
   4  -9  -7   14.83    1.30
  -4   9   7   14.19    1.16
   3  -9  -7    0.14    0.56
  -3   9   7   -0.30    0.45
   2  -9  -7   58.84    3.58
  -2   9   7   62.35    3.51
   1  -9  -7    6.81    0.74
   1  -9  -7    9.30    0.96
  -1   9   7    6.18    0.65
   0  -9  -7    5.97    0.62
   0   9   7    4.50    0.54
  -1  -9  -7   13.65    0.95
   1   9   7   11.72    0.94
   1   9   7   10.99    0.93
   1   9   7   14.11    1.12
   1   9   7   14.13    1.12
   1   9   7   12.66    0.91
  -2  -9  -7    1.93    0.38
   2   9   7    1.67    0.43
   2   9   7    2.65    0.49
   2   9   7    2.05    0.44
   2   9   7    1.72    0.37
   2   9   7    2.01    0.40
  -3  -9  -7    8.70    0.73
   3   9   7    8.09    0.73
   3   9   7   10.19    0.94
   3   9   7    8.81    0.74
   3   9   7    8.96    0.75
  -4  -9  -7    0.55    0.32
   4   9   7    0.63    0.34
   4   9   7    0.82    0.38
  -5  -9  -7    0.64    0.34
   5   9   7    0.56    0.36
   5   9   7    0.72    0.42
  -6  -9  -7   13.24    0.92
   6   9   7   13.69    1.04
  -7  -9  -7    3.24    0.47
   7   9   7    3.87    0.64
  -8  -9  -7    0.47    0.38
   8   9   7   -0.04    0.57
   5 -10  -7   -0.24    0.77
  -5  10   7    0.06    0.64
   4 -10  -7   22.91    1.76
  -4  10   7   23.49    1.68
   3 -10  -7   -0.58    0.59
  -3  10   7   -0.61    0.50
   2 -10  -7    0.36    0.54
  -2  10   7    1.12    0.43
   1 -10  -7   57.14    3.45
  -1  10   7   59.31    3.40
   0 -10  -7    0.54    0.48
   0  10   7    0.26    0.43
  -1 -10  -7    2.54    0.51
   1  10   7    3.22    0.51
  -2 -10  -7   67.47    3.67
   2  10   7   60.42    3.74
   2  10   7   65.02    3.70
  -3 -10  -7    9.99    0.85
   3  10   7   11.96    0.91
   3  10   7   10.89    0.84
   3  10   7   11.98    1.05
  -4 -10  -7    2.55    0.41
   4  10   7    3.01    0.47
  -5 -10  -7    1.01    0.37
   5  10   7    0.00    0.41
  -6 -10  -7    2.27    0.44
   6  10   7    1.72    0.55
  -7 -10  -7    4.09    0.52
   7  10   7    3.20    0.60
   4 -11  -7    2.53    0.88
   3 -11  -7   18.07    1.56
   2 -11  -7   -1.02    0.59
   1 -11  -7    4.89    0.74
   0 -11  -7   14.98    1.19
  -1 -11  -7    1.81    0.50
  -2 -11  -7    0.70    0.45
  -3 -11  -7   16.15    1.13
  -4 -11  -7    4.35    0.53
  -5 -11  -7    0.26    0.34
   5  11   7    0.16    0.42
  -6 -11  -7    0.57    0.39
   6  11   7   -0.55    0.41
  -7 -11  -7    0.72    0.41
   7  11   7    0.13    0.49
   3 -12  -7    2.27    0.81
   2 -12  -7   19.62    1.61
   1 -12  -7    6.28    0.88
   0 -12  -7    4.21    0.74
  -1 -12  -7    7.29    0.82
  -2 -12  -7   20.66    1.44
  -3 -12  -7    0.24    0.43
  -4 -12  -7    2.31    0.48
  -5 -12  -7    6.01    0.62
  -6 -12  -7   -0.13    0.41
   2 -13  -7    2.42    0.80
   1 -13  -7    8.37    1.00
   0 -13  -7    5.97    0.85
  -1 -13  -7    1.88    0.64
  -2 -13  -7    2.50    0.65
  -3 -13  -7   -0.13    0.51
  -4 -13  -7    2.89    0.53
  -5 -13  -7    2.56    0.55
  -1 -14  -7    5.61    0.81
  -2 -14  -7   -0.18    0.56
  -3 -14  -7    1.44    0.56
   2   8  -8    6.88    0.58
   1   8  -8    0.39    0.32
   0   8  -8    0.60    0.37
   4   7  -8    6.11    0.51
   3   7  -8    2.08    0.25
   1   7  -8   15.04    0.90
   1   7  -8   13.20    1.07
   0   7  -8    1.59    0.33
   0   7  -8    1.37    0.46
  -1   7  -8    1.17    0.37
  -2   7  -8   10.23    0.83
   5   6  -8    0.42    0.27
   5   6  -8    0.24    0.54
   4   6  -8    0.95    0.23
   4   6  -8    0.85    0.53
   3   6  -8    9.99    0.86
   1   6  -8    0.01    0.31
   0   6  -8    6.55    0.68
   0   6  -8    6.66    0.52
  -1   6  -8   10.42    0.89
  -1   6  -8    9.55    0.73
  -2   6  -8   -0.11    0.44
  -2   6  -8    0.66    0.35
  -3   6  -8    0.32    0.37
   6   5  -8    0.64    0.34
   6   5  -8    0.96    0.63
   5   5  -8    3.56    0.38
   5   5  -8    2.44    0.64
   4   5  -8    4.37    0.36
   4   5  -8    4.22    0.66
   3   5  -8    2.54    0.52
  -3  -5   8    2.23    0.46
   2   5  -8   12.52    0.92
   2   5  -8   13.61    1.02
  -2  -5   8   13.22    0.99
   1   5  -8   12.06    0.90
   1   5  -8   12.93    0.95
  -1  -5   8   10.71    0.92
   0   5  -8    8.13    0.55
   0   5  -8    8.97    0.73
  -1   5  -8    4.30    0.39
  -1   5  -8    3.10    0.50
  -2   5  -8   15.65    1.03
  -2   5  -8   16.20    1.19
  -3   5  -8    0.30    0.33
  -3   5  -8    0.22    0.44
  -4   5  -8    1.32    0.42
   7   4  -8    1.15    0.69
   6   4  -8    0.50    0.34
   6   4  -8    0.69    0.53
   5   4  -8   17.92    1.13
   5   4  -8   18.20    1.35
   4   4  -8    3.19    0.62
   4   4  -8    4.29    0.38
   3   4  -8    0.67    0.41
  -3  -4   8    1.05    0.39
   2   4  -8   16.99    1.21
   2   4  -8   17.81    1.11
  -2  -4   8   15.42    1.17
   1   4  -8    6.26    0.58
   1   4  -8    6.72    0.73
   1   4  -8    6.38    0.65
  -1  -4   8    6.16    0.65
   0   4  -8    8.08    0.69
   0  -4   8    8.12    0.74
  -1   4  -8    7.38    0.51
  -1   4  -8    5.88    0.64
   1  -4   8    5.89    0.67
  -2   4  -8    1.56    0.42
  -2   4  -8    2.11    0.31
  -3   4  -8   13.36    1.04
  -3   4  -8   13.90    0.94
  -4   4  -8    0.24    0.41
  -4   4  -8   -0.20    0.32
  -5   4  -8    1.52    0.45
   7   3  -8    9.14    0.81
   7   3  -8   10.11    1.08
   6   3  -8    1.81    0.39
   6   3  -8    0.98    0.62
   5   3  -8    0.79    0.50
   5   3  -8    0.16    0.30
   4   3  -8   16.56    1.00
   4   3  -8   14.79    1.21
  -4  -3   8   14.86    1.16
   3   3  -8   11.64    0.70
   3   3  -8   11.98    0.95
  -3  -3   8    9.35    0.86
   2   3  -8   62.89    3.61
   2   3  -8   66.37    3.68
  -2  -3   8   62.33    3.67
   1   3  -8   -0.07    0.24
   1   3  -8   -0.06    0.36
  -1  -3   8    0.08    0.35
   0   3  -8    0.73    0.39
   0   3  -8    0.82    0.30
   0  -3   8    0.36    0.40
   0  -3   8    0.63    0.37
  -1   3  -8   25.71    1.60
  -1   3  -8   20.85    1.87
  -1   3  -8   29.11    1.46
   1  -3   8   24.18    1.62
   1  -3   8   24.20    1.94
  -2   3  -8    1.85    0.28
  -2   3  -8    1.93    0.41
   2  -3   8    1.75    0.48
  -3   3  -8    0.34    0.40
  -3   3  -8    0.28    0.26
   3  -3   8   -0.53    0.45
  -4   3  -8   22.70    1.55
  -4   3  -8   23.35    1.45
  -5   3  -8    2.44    0.52
  -5   3  -8    3.53    0.48
  -6   3  -8   -0.16    0.39
   7   2  -8   -0.70    0.55
   7   2  -8    0.39    0.42
   6   2  -8    8.70    0.99
   6   2  -8   10.47    0.82
   5   2  -8    0.98    0.34
   5   2  -8    0.80    0.50
   4   2  -8    3.11    0.57
   4   2  -8    3.77    0.39
  -4  -2   8    2.32    0.50
   3   2  -8   13.99    0.85
   3   2  -8   13.92    1.09
  -3  -2   8   12.58    1.04
   2   2  -8    3.85    0.53
  -2  -2   8    3.18    0.49
   1   2  -8   48.67    3.80
   1   2  -8   47.43    3.38
  -1  -2   8   45.69    3.36
  -1  -2   8   47.49    2.79
   0   2  -8   19.96    1.17
   0   2  -8   17.93    1.57
   0   2  -8   23.38    1.17
   0  -2   8   19.43    1.38
   0  -2   8   19.08    1.61
  -1   2  -8    6.30    0.43
  -1   2  -8    4.66    0.65
   1  -2   8    6.66    0.77
   1  -2   8    4.70    0.62
  -2   2  -8   37.21    2.07
   2  -2   8   35.53    2.69
   2  -2   8   35.08    2.22
  -3   2  -8    2.54    0.33
   3  -2   8    2.44    0.64
   3  -2   8    2.28    0.55
  -4   2  -8    4.44    0.45
  -4   2  -8    3.60    0.54
   4  -2   8    3.43    0.69
  -5   2  -8    7.76    0.74
  -5   2  -8    6.67    0.63
   5  -2   8    7.26    0.93
  -6   2  -8    0.78    0.40
  -6   2  -8    1.12    0.47
  -7   2  -8    0.90    0.45
   7  -2   8   -0.06    0.44
   7   1  -8    0.13    0.42
   7   1  -8   -0.07    0.64
   6   1  -8    1.84    0.64
   6   1  -8    0.64    0.38
   5   1  -8   29.81    1.81
   5   1  -8   28.71    1.95
   4   1  -8    7.01    0.73
   4   1  -8    6.85    0.58
   4   1  -8    7.27    0.82
  -4  -1   8    6.42    0.70
   3   1  -8   17.04    1.02
   3   1  -8   16.53    1.44
   3   1  -8   15.18    1.17
  -3  -1   8   15.48    1.15
   2   1  -8   10.06    0.86
   2   1  -8    8.30    0.93
   2   1  -8   10.45    0.63
   2   1  -8    9.07    0.98
  -2  -1   8   10.12    0.84
   1   1  -8   10.01    1.00
   1   1  -8   11.02    0.64
   1   1  -8   10.35    1.02
   1   1  -8   11.80    0.65
  -1  -1   8    8.79    0.83
  -1  -1   8   11.04    1.00
   0   1  -8    7.01    0.44
   0   1  -8    6.47    0.67
   0   1  -8    4.93    0.65
   0   1  -8    7.18    0.42
   0  -1   8    5.00    0.70
   0  -1   8    6.75    0.63
  -1   1  -8    3.18    0.27
   1  -1   8    2.59    0.54
   1  -1   8    2.67    0.46
  -2   1  -8    0.96    0.22
   2  -1   8    1.47    0.51
   2  -1   8    1.34    0.45
  -3   1  -8   15.15    0.97
   3  -1   8   17.60    1.49
   3  -1   8   13.67    1.15
  -4   1  -8    8.20    0.65
   4  -1   8    8.92    1.10
   4  -1   8    8.37    0.87
  -5   1  -8    0.04    0.29
   5  -1   8   -0.05    0.28
   5  -1   8   -0.72    0.59
  -6   1  -8    0.80    0.36
  -6   1  -8    0.37    0.41
   6  -1   8    1.14    0.41
   6  -1   8   -0.01    0.67
  -7   1  -8   10.68    0.87
   7  -1   8   10.54    0.91
   7  -1   8    9.30    1.19
   8   0  -8   -0.10    0.73
   7   0  -8    4.30    0.82
   7   0  -8    5.04    0.65
   6   0  -8    3.87    0.71
   6   0  -8    4.39    0.58
   5   0  -8    7.46    0.79
   5   0  -8    7.81    0.68
   4   0  -8   11.55    1.12
   4   0  -8   11.23    1.01
   4   0  -8   13.12    0.88
  -4   0   8   12.84    1.00
   3   0  -8   33.03    1.95
   3   0  -8   34.29    2.69
   3   0  -8   32.71    2.08
  -3   0   8   33.14    2.06
   2   0  -8    4.22    0.55
   2   0  -8    3.22    0.57
   2   0  -8    4.64    0.52
   2   0  -8    4.38    0.37
  -2   0   8    5.80    0.65
  -2   0   8    4.40    0.54
   1   0  -8   19.51    1.12
   1   0  -8   14.99    1.47
   1   0  -8   21.78    1.12
   1   0  -8   19.14    1.61
  -1   0   8   17.23    1.51
  -1   0   8   20.39    1.31
   0   0  -8  104.58    5.43
   0   0  -8   82.96    6.68
   0   0  -8   95.94    7.56
   0   0   8  104.50    5.52
   0   0   8  103.51    6.75
  -1   0  -8    5.39    0.39
   1   0   8    4.33    0.54
   1   0   8    5.57    0.70
  -2   0  -8   12.85    0.80
   2   0   8   12.34    0.97
   2   0   8   12.28    1.18
  -3   0  -8   21.14    1.27
   3   0   8   19.08    1.44
   3   0   8   23.32    1.82
  -4   0  -8   -0.13    0.23
   4   0   8   -0.51    0.56
   4   0   8   -0.13    0.25
   4   0   8   -0.14    0.52
  -5   0  -8    4.46    0.45
   5   0   8    4.69    0.80
   5   0   8    4.04    0.50
  -6   0  -8    1.15    0.34
   6   0   8    1.40    0.41
   6   0   8    1.54    0.72
  -7   0  -8    0.74    0.43
  -7   0  -8    1.24    0.41
   7   0   8    0.69    0.45
   7   0   8    1.60    0.82
   8  -1  -8    4.34    0.74
   8  -1  -8    5.49    0.93
   7  -1  -8    2.24    0.56
   7  -1  -8    3.29    0.76
   6  -1  -8    1.67    0.49
   6  -1  -8    2.19    0.60
   5  -1  -8    8.89    0.76
   5  -1  -8    7.01    0.80
   4  -1  -8    9.55    0.95
   4  -1  -8   10.89    0.89
   4  -1  -8    9.89    0.81
  -4   1   8    9.07    0.81
   3  -1  -8    0.24    0.26
   3  -1  -8    0.56    0.25
   3  -1  -8    0.62    0.38
  -3   1   8    0.35    0.33
   2  -1  -8   26.20    2.32
   2  -1  -8   33.16    2.51
   2  -1  -8   33.55    1.84
  -2   1   8   30.76    2.33
  -2   1   8   32.99    1.95
   1  -1  -8    2.76    0.27
   1  -1  -8    1.87    0.33
   1  -1  -8    2.56    0.30
   1  -1  -8    1.56    0.39
  -1   1   8    2.15    0.44
  -1   1   8    2.38    0.40
   0  -1  -8   21.58    1.67
   0  -1  -8   20.71    1.23
   0   1   8   19.97    1.64
   0   1   8   21.40    1.36
  -1  -1  -8   91.24    6.33
  -1  -1  -8   95.17    5.24
   1   1   8   97.38    6.50
   1   1   8   95.56    5.30
  -2  -1  -8    3.60    0.33
   2   1   8    4.38    0.63
   2   1   8    3.72    0.54
  -3  -1  -8   -0.08    0.17
   3   1   8   -0.08    0.46
   3   1   8    0.36    0.44
   3   1   8    0.39    0.16
   3   1   8    0.05    0.22
  -4  -1  -8   18.14    1.15
   4   1   8   15.78    1.35
   4   1   8   19.70    1.19
   4   1   8   21.00    1.72
  -5  -1  -8    0.08    0.26
   5   1   8    0.39    0.35
   5   1   8    0.52    0.53
  -6  -1  -8    1.64    0.34
   6   1   8    1.50    0.72
   6   1   8    1.71    0.41
  -7  -1  -8    0.44    0.37
   7   1   8    1.44    0.76
   7   1   8    1.30    0.43
   8   1   8    0.51    0.46
   8   1   8    1.17    0.82
   8  -2  -8    0.57    0.72
   7  -2  -8   10.79    0.96
   7  -2  -8    9.24    1.02
  -7   2   8    9.08    0.81
   6  -2  -8    4.74    0.79
   6  -2  -8    4.40    0.66
  -6   2   8    5.23    0.51
  -6   2   8    5.99    0.51
   5  -2  -8    0.52    0.46
   5  -2  -8    0.24    0.38
  -5   2   8    0.28    0.25
   4  -2  -8   53.00    3.15
   4  -2  -8   53.74    4.21
   4  -2  -8   51.42    3.11
  -4   2   8   52.64    2.93
  -4   2   8   55.56    3.11
   3  -2  -8    3.34    0.42
   3  -2  -8    3.57    0.43
   3  -2  -8    2.74    0.54
   3  -2  -8    2.28    0.49
  -3   2   8    3.64    0.48
   2  -2  -8    0.40    0.34
   2  -2  -8    0.60    0.23
   2  -2  -8    0.83    0.22
  -2   2   8    0.65    0.34
  -2   2   8    1.05    0.37
   1  -2  -8   89.56    4.83
   1  -2  -8   74.56    5.89
   1  -2  -8   86.32    6.62
  -1   2   8   93.24    5.95
  -1   2   8   88.42    4.85
   0  -2  -8    0.64    0.11
   0  -2  -8    0.67    0.19
   0   2   8    0.08    0.35
   0   2   8    0.95    0.31
  -1  -2  -8    2.52    0.26
   1   2   8    2.20    0.47
   1   2   8    2.89    0.41
  -2  -2  -8   70.86    3.85
   2   2   8   68.79    3.93
   2   2   8   69.45    4.83
   2   2   8   68.56    3.80
   2   2   8   66.82    3.78
  -3  -2  -8   43.33    2.57
   3   2   8   46.33    2.57
   3   2   8   46.41    3.33
  -4  -2  -8   -0.13    0.21
   4   2   8    0.84    0.50
   4   2   8    0.29    0.31
  -5  -2  -8    1.70    0.30
   5   2   8    1.06    0.61
   5   2   8    2.16    0.37
  -6  -2  -8    7.81    0.64
   6   2   8    6.70    0.62
   6   2   8    5.81    0.90
  -7  -2  -8    0.07    0.28
   7   2   8   -0.03    0.67
   7   2   8    0.04    0.39
   8   2   8    1.62    0.50
   8   2   8   -0.76    0.73
   7  -3  -8    2.26    0.74
   7  -3  -8    1.91    0.60
  -7   3   8    1.79    0.54
   6  -3  -8   24.37    1.78
   6  -3  -8   25.53    1.70
  -6   3   8   23.32    1.56
   5  -3  -8    3.35    0.63
   5  -3  -8    2.86    0.50
  -5   3   8    3.03    0.45
   4  -3  -8    4.26    0.56
   4  -3  -8    4.34    0.55
   4  -3  -8    4.93    0.62
  -4   3   8    4.64    0.46
  -4   3   8    4.85    0.56
   3  -3  -8  128.44    9.03
   3  -3  -8  129.86    7.43
   3  -3  -8  132.11   10.21
   3  -3  -8  132.80    7.39
  -3   3   8  132.29    7.28
  -3   3   8  141.15    7.37
   2  -3  -8    0.66    0.22
   2  -3  -8    0.31    0.25
   2  -3  -8    0.52    0.35
  -2   3   8    0.56    0.31
  -2   3   8    0.22    0.21
  -2   3   8    0.27    0.21
  -2   3   8    0.14    0.31
   1  -3  -8    0.83    0.25
   1  -3  -8    1.21    0.20
   1  -3  -8    1.11    0.36
  -1   3   8    1.62    0.40
  -1   3   8    1.17    0.20
  -1   3   8    0.84    0.32
  -1   3   8    0.88    0.19
  -1   3   8    1.04    0.21
   0  -3  -8   85.25    4.65
   0   3   8   85.27    5.71
   0   3   8   91.08    4.67
   0   3   8   76.19    4.56
   0   3   8   80.05    4.57
  -1  -3  -8    9.10    0.65
   1   3   8   10.43    0.94
   1   3   8    9.80    0.77
   1   3   8   10.58    0.68
   1   3   8    9.40    0.65
  -2  -3  -8    0.77    0.21
   2   3   8    1.08    0.40
   2   3   8    0.91    0.26
   2   3   8    0.59    0.34
   2   3   8    1.27    0.23
  -3  -3  -8   73.97    4.21
   3   3   8   74.30    4.29
   3   3   8   75.29    5.28
   3   3   8   77.02    4.20
  -4  -3  -8    4.28    0.41
   4   3   8    4.61    0.48
   4   3   8    4.07    0.61
  -5  -3  -8    7.44    0.59
   5   3   8    6.79    0.63
   5   3   8    8.06    0.82
  -6  -3  -8   14.41    1.03
   6   3   8   16.28    1.08
   6   3   8   16.78    1.30
  -7  -3  -8   11.29    0.85
   7   3   8   11.38    1.09
   7   3   8   10.93    0.89
   8   3   8    1.34    0.69
   8   3   8    0.84    0.45
   7  -4  -8   13.71    1.29
   7  -4  -8   14.45    1.30
  -7   4   8   17.43    1.29
   6  -4  -8    9.51    0.95
   6  -4  -8    9.90    1.03
  -6   4   8   11.46    0.94
   5  -4  -8    9.43    0.89
   5  -4  -8    9.65    0.91
  -5   4   8   10.15    0.88
   4  -4  -8    0.85    0.34
   4  -4  -8    1.18    0.41
   4  -4  -8    0.98    0.44
  -4   4   8    0.59    0.36
  -4   4   8    0.82    0.39
   3  -4  -8    3.46    0.58
   3  -4  -8    4.49    0.55
   3  -4  -8    4.42    0.51
   3  -4  -8    3.60    0.52
  -3   4   8    3.61    0.46
  -3   4   8    4.58    0.51
   2  -4  -8   70.04    4.06
   2  -4  -8   77.48    5.52
   2  -4  -8   62.99    4.93
  -2   4   8   70.88    4.93
  -2   4   8   71.94    4.00
  -2   4   8   72.87    4.04
   1  -4  -8    7.15    0.60
   1  -4  -8    6.13    0.75
   1  -4  -8    7.89    0.65
  -1   4   8    7.66    0.66
  -1   4   8    7.68    0.79
  -1   4   8    6.62    0.58
   0  -4  -8    3.64    0.37
   0   4   8    3.92    0.46
   0   4   8    2.71    0.49
   0   4   8    3.09    0.36
   0   4   8    4.07    0.38
  -1  -4  -8   47.66    2.91
   1   4   8   53.42    2.91
   1   4   8   54.88    3.64
   1   4   8   50.27    2.95
  -2  -4  -8   10.38    0.74
   2   4   8   11.21    0.81
   2   4   8   12.73    0.89
   2   4   8   11.94    1.07
  -3  -4  -8    5.43    0.47
   3   4   8    5.68    0.76
   3   4   8    6.34    0.62
   3   4   8    6.54    0.55
  -4  -4  -8    4.87    0.44
   4   4   8    5.16    0.63
   4   4   8    5.43    0.53
  -5  -4  -8    2.62    0.36
   5   4   8    3.05    0.58
   5   4   8    2.63    0.43
   5   4   8    2.83    0.36
  -6  -4  -8    0.80    0.29
   6   4   8    0.88    0.37
   6   4   8    1.33    0.55
   7   4   8    5.17    0.59
   7   4   8    6.21    0.81
   8   4   8    1.06    0.67
   8   4   8    0.29    0.42
   7  -5  -8    2.95    0.80
   7  -5  -8    2.91    0.71
  -7   5   8    4.58    0.79
   6  -5  -8    3.74    0.68
   6  -5  -8    4.59    0.76
  -6   5   8    5.02    0.74
   5  -5  -8   15.84    1.27
   5  -5  -8   14.71    1.26
  -5   5   8   19.62    1.29
   4  -5  -8   34.10    2.34
   4  -5  -8   37.65    2.33
  -4   5   8   40.12    2.31
  -4   5   8   39.68    2.29
   3  -5  -8    4.14    0.49
   3  -5  -8    4.31    0.57
   3  -5  -8    3.13    0.53
   3  -5  -8    3.35    0.57
  -3   5   8    3.56    0.51
  -3   5   8    4.51    0.53
   2  -5  -8   53.23    4.52
   2  -5  -8   72.89    5.09
   2  -5  -8   62.16    3.76
  -2   5   8   71.47    3.73
  -2   5   8   65.64    4.53
  -2   5   8   68.77    3.72
  -2   5   8   62.75    5.18
   1  -5  -8   24.72    1.74
   1  -5  -8   17.47    1.64
   1  -5  -8   20.57    1.35
  -1   5   8   22.01    1.67
  -1   5   8   23.23    1.36
  -1   5   8   21.27    1.37
  -1   5   8   20.63    1.79
   0  -5  -8   27.46    1.79
   0   5   8   30.60    2.22
   0   5   8   32.14    1.78
   0   5   8   30.24    1.81
  -1  -5  -8    3.90    0.41
  -1  -5  -8    4.66    0.39
   1   5   8    4.94    0.46
   1   5   8    3.78    0.56
  -2  -5  -8   14.97    1.07
  -2  -5  -8   16.33    1.06
   2   5   8   19.71    1.46
   2   5   8   18.73    1.18
   2   5   8   19.40    1.13
  -3  -5  -8    0.50    0.22
   3   5   8    1.19    0.46
   3   5   8    1.36    0.40
   3   5   8    0.85    0.29
   3   5   8    0.80    0.32
  -4  -5  -8   15.64    1.08
   4   5   8   17.67    1.14
   4   5   8   18.46    1.27
   4   5   8   17.71    1.32
  -5  -5  -8    2.08    0.35
   5   5   8    2.06    0.41
   5   5   8    3.04    0.53
   5   5   8    2.67    0.46
  -6  -5  -8   19.20    1.29
   6   5   8   21.41    1.48
   6   5   8   19.81    1.31
   7   5   8    5.96    0.66
   7   5   8    7.61    0.83
   8   5   8    1.60    0.50
   8   5   8    2.09    0.73
  -7   6   8   14.01    1.27
   6  -6  -8    7.82    0.90
   6  -6  -8    4.97    0.82
  -6   6   8    7.76    0.88
   5  -6  -8    0.11    0.50
   5  -6  -8   -0.68    0.50
  -5   6   8    0.07    0.54
   4  -6  -8   32.38    2.23
   4  -6  -8   33.77    2.18
  -4   6   8   36.95    2.19
  -4   6   8   36.29    2.14
   3  -6  -8   -0.09    0.42
   3  -6  -8    0.44    0.39
   3  -6  -8    1.30    0.43
  -3   6   8    0.46    0.40
  -3   6   8    0.48    0.37
   2  -6  -8   16.92    1.52
   2  -6  -8   19.71    1.33
  -2   6   8   19.42    1.26
  -2   6   8   19.66    1.27
  -2   6   8   20.25    1.53
   1  -6  -8   57.99    4.38
   1  -6  -8   57.77    3.62
  -1   6   8   67.17    3.60
  -1   6   8   67.68    4.40
  -1   6   8   65.59    3.58
   0  -6  -8    2.59    0.37
   0  -6  -8    3.63    0.38
   0   6   8    2.66    0.42
   0   6   8    3.38    0.42
   0   6   8    2.64    0.47
  -1  -6  -8    0.32    0.26
  -1  -6  -8    0.47    0.24
   1   6   8    0.67    0.30
   1   6   8    0.79    0.36
   1   6   8    0.48    0.30
  -2  -6  -8   10.40    0.80
  -2  -6  -8   11.16    0.78
   2   6   8   12.54    1.08
   2   6   8   12.21    0.91
   2   6   8   12.66    0.99
   2   6   8   12.44    0.86
  -3  -6  -8    2.33    0.29
  -3  -6  -8    1.90    0.30
   3   6   8    1.54    0.37
   3   6   8    2.09    0.50
   3   6   8    2.51    0.43
   3   6   8    1.94    0.43
  -4  -6  -8    1.58    0.29
  -4  -6  -8    1.63    0.28
   4   6   8    2.28    0.37
   4   6   8    1.92    0.48
   4   6   8    2.44    0.43
  -5  -6  -8    0.49    0.24
   5   6   8    0.38    0.45
   5   6   8    0.12    0.35
   6   6   8   16.76    1.23
   6   6   8   15.74    1.13
   7   6   8   15.82    1.22
   7   6   8   14.02    1.06
   8   6   8    0.97    0.43
   8   6   8    0.20    0.58
  -6   7   8   19.49    1.54
  -5   7   8    6.01    0.80
   4  -7  -8    5.50    0.66
   4  -7  -8    4.51    0.68
  -4   7   8    5.38    0.64
  -4   7   8    5.20    0.68
   3  -7  -8   34.97    2.19
   3  -7  -8   32.75    2.25
   3  -7  -8   31.10    2.61
  -3   7   8   39.49    2.16
  -3   7   8   41.37    2.23
   2  -7  -8    5.03    0.66
   2  -7  -8    5.65    0.66
  -2   7   8    4.62    0.56
  -2   7   8    6.05    0.58
  -2   7   8    5.22    0.64
   1  -7  -8   10.64    0.94
   1  -7  -8    8.09    0.73
   1  -7  -8    9.99    0.78
  -1   7   8    8.66    0.74
  -1   7   8    9.24    0.91
  -1   7   8    8.76    0.77
   0  -7  -8   16.25    1.08
   0  -7  -8   13.94    1.07
   0   7   8   16.91    1.10
   0   7   8   16.04    1.08
   0   7   8   16.60    1.30
  -1  -7  -8    3.90    0.43
  -1  -7  -8    2.90    0.41
   1   7   8    3.54    0.43
   1   7   8    3.46    0.52
   1   7   8    3.77    0.45
   1   7   8    4.31    0.55
  -2  -7  -8   18.57    1.28
  -2  -7  -8   19.12    1.24
   2   7   8   23.23    1.56
   2   7   8   19.86    1.60
   2   7   8   20.91    1.31
   2   7   8   19.90    1.30
  -3  -7  -8    0.26    0.26
  -3  -7  -8    0.15    0.24
   3   7   8    0.26    0.32
   3   7   8    0.63    0.40
   3   7   8    0.18    0.35
   3   7   8    0.49    0.34
  -4  -7  -8   -0.12    0.22
  -4  -7  -8    0.17    0.26
   4   7   8    0.20    0.35
   4   7   8    0.24    0.36
  -5  -7  -8   11.75    0.84
   5   7   8   12.95    0.95
   5   7   8   14.14    1.02
  -6  -7  -8    5.78    0.51
   6   7   8    6.09    0.68
   6   7   8    4.76    0.60
   7   7   8    4.02    0.55
   7   7   8    4.45    0.72
   8   7   8    2.34    0.55
   8   7   8    2.91    0.72
  -6   8   8    0.52    0.65
  -5   8   8   37.80    2.43
  -4   8   8    0.95    0.54
  -3   8   8   18.18    1.28
   2  -8  -8   39.66    2.19
   2  -8  -8   29.03    2.48
   2  -8  -8   38.16    2.20
   2  -8  -8   30.94    2.05
  -2   8   8   33.79    2.08
  -2   8   8   36.05    2.07
   1  -8  -8    2.14    0.45
   1  -8  -8    3.17    0.49
   1  -8  -8    1.76    0.46
  -1   8   8    1.88    0.41
  -1   8   8    1.88    0.42
  -1   8   8    2.83    0.51
   0  -8  -8   15.94    1.22
   0  -8  -8   19.39    1.22
   0   8   8   19.47    1.48
   0   8   8   17.24    1.19
   0   8   8   18.03    1.23
   0   8   8   18.45    1.46
  -1  -8  -8   49.08    3.29
  -1  -8  -8   55.71    3.26
   1   8   8   60.53    4.02
   1   8   8   56.93    3.27
   1   8   8   60.41    4.01
   1   8   8   62.72    3.32
  -2  -8  -8   17.03    1.27
  -2  -8  -8   19.33    1.25
   2   8   8   21.25    1.57
   2   8   8   19.99    1.30
   2   8   8   20.00    1.29
   2   8   8   23.18    1.61
  -3  -8  -8    1.89    0.33
  -3  -8  -8    2.24    0.35
   3   8   8    1.84    0.43
   3   8   8    2.65    0.41
  -4  -8  -8    2.85    0.39
   4   8   8    3.08    0.45
   4   8   8    3.73    0.50
  -5  -8  -8    0.51    0.29
   5   8   8    0.90    0.41
   5   8   8    0.69    0.45
  -6  -8  -8    0.75    0.32
   6   8   8    0.94    0.47
   6   8   8    0.09    0.42
  -7  -8  -8    0.56    0.31
   7   8   8   -0.04    0.40
   7   8   8   -0.22    0.48
  -8  -8  -8    0.14    0.37
   8   8   8    0.16    0.50
   8   8   8    0.38    0.61
  -5   9   8    3.42    0.73
  -4   9   8   37.48    2.39
  -3   9   8    8.68    0.86
   2  -9  -8    8.77    0.90
  -2   9   8    9.18    0.79
   1  -9  -8   30.22    1.88
  -1   9   8   27.17    1.78
   0  -9  -8   19.78    1.31
   0   9   8   19.15    1.27
   0   9   8   19.57    1.56
   0   9   8   19.36    1.33
  -1  -9  -8    0.62    0.34
   1   9   8    0.46    0.41
   1   9   8    0.25    0.41
   1   9   8    1.16    0.37
  -2  -9  -8    3.93    0.45
   2   9   8    4.19    0.52
   2   9   8    4.78    0.51
   2   9   8    4.17    0.63
  -3  -9  -8    3.47    0.42
   3   9   8    3.20    0.52
   3   9   8    3.70    0.50
  -4  -9  -8    0.22    0.32
   4   9   8    0.16    0.35
   4   9   8   -0.15    0.34
  -5  -9  -8    0.05    0.32
   5   9   8   -0.23    0.40
   5   9   8   -0.21    0.42
  -6  -9  -8    0.67    0.34
   6   9   8    0.37    0.40
   6   9   8    0.06    0.48
  -7  -9  -8    3.27    0.47
   7   9   8    3.42    0.67
  -5  10   8    2.12    0.74
  -4  10   8    6.94    0.88
   3 -10  -8   30.41    2.17
  -3  10   8   33.46    2.07
   2 -10  -8   26.41    1.87
  -2  10   8   28.80    1.81
   1 -10  -8    9.14    0.88
  -1  10   8    9.02    0.85
   0 -10  -8   19.74    1.33
   0  10   8   17.85    1.33
  -1 -10  -8   62.30    3.49
   1  10   8   58.35    3.50
  -2 -10  -8    7.35    0.68
   2  10   8    7.81    0.73
   2  10   8    8.34    0.85
   2  10   8    7.55    0.68
  -3 -10  -8    1.79    0.41
   3  10   8    1.81    0.43
   3  10   8    1.91    0.48
  -4 -10  -8   15.16    1.09
   4  10   8   16.71    1.18
   4  10   8   15.88    1.14
  -5 -10  -8    0.12    0.32
   5  10   8    0.76    0.46
  -6 -10  -8   -0.23    0.32
   6  10   8   -0.19    0.49
  -7 -10  -8    0.71    0.40
   7  10   8    0.77    0.57
   4 -11  -8   -0.11    0.77
  -4  11   8    0.73    0.62
   3 -11  -8   12.90    1.36
  -3  11   8   18.94    1.35
   2 -11  -8    4.55    0.81
  -2  11   8    3.31    0.62
   1 -11  -8   27.25    1.84
  -1  11   8   26.57    1.77
   0 -11  -8    2.94    0.61
   0  11   8    3.71    0.62
  -1 -11  -8    3.26    0.54
   1  11   8    2.69    0.54
  -2 -11  -8   10.52    0.87
  -3 -11  -8    2.25    0.43
  -4 -11  -8    7.66    0.68
   4  11   8    7.27    0.70
  -5 -11  -8   15.04    1.03
   5  11   8   14.06    1.12
  -6 -11  -8    1.49    0.43
   6  11   8    0.82    0.53
  -7 -11  -8    0.84    0.43
   7  11   8    1.24    0.58
   3 -12  -8    3.26    0.88
   2 -12  -8    6.95    0.97
   1 -12  -8    0.27    0.66
   0 -12  -8   25.52    1.78
  -1 -12  -8   -0.31    0.51
  -2 -12  -8    0.55    0.48
  -3 -12  -8   15.24    1.13
  -4 -12  -8    5.24    0.61
  -5 -12  -8    3.07    0.49
  -6 -12  -8    7.37    0.69
   1 -13  -8    2.03    0.72
   0 -13  -8   -0.39    0.62
  -1 -13  -8    7.89    0.88
  -2 -13  -8   -0.20    0.51
  -3 -13  -8    1.30    0.51
  -4 -13  -8    7.06    0.72
  -5 -13  -8    3.70    0.58
  -1 -14  -8    0.53    0.62
  -2 -14  -8    1.32    0.64
   1   7  -9    0.27    0.25
   0   7  -9    1.15    0.33
   4   6  -9   -0.28    0.49
   4   6  -9    0.36    0.23
   1   6  -9    8.39    0.78
   0   6  -9    0.14    0.25
   0   6  -9    0.52    0.45
  -1   6  -9    0.79    0.33
  -2   6  -9    6.72    0.62
   5   5  -9    1.61    0.33
   5   5  -9    2.10    0.67
   4   5  -9    0.41    0.22
   4   5  -9   -0.27    0.47
   3   5  -9   11.83    0.95
  -3  -5   9    8.68    0.85
   2   5  -9    0.03    0.45
  -2  -5   9    0.32    0.43
   1   5  -9    0.46    0.38
   0   5  -9    9.88    0.62
   0   5  -9    7.61    0.79
  -1   5  -9    1.04    0.29
  -1   5  -9    0.89    0.43
  -2   5  -9    0.11    0.46
  -2   5  -9    0.61    0.34
  -3   5  -9   19.46    1.31
   6   4  -9    1.05    0.62
   6   4  -9    0.59    0.37
   5   4  -9    1.74    0.68
   5   4  -9    2.28    0.37
   4   4  -9    1.97    0.31
   4   4  -9    1.28    0.54
   3   4  -9    0.46    0.45
  -3  -4   9    1.18    0.48
   2   4  -9    7.89    0.72
   2   4  -9   10.32    0.87
  -2  -4   9   10.17    0.85
   1   4  -9    1.61    0.49
   1   4  -9    0.64    0.36
  -1  -4   9    1.24    0.48
   0   4  -9    2.86    0.25
   0   4  -9    1.78    0.44
   0  -4   9    1.26    0.51
  -1   4  -9    6.46    0.49
  -1   4  -9    5.41    0.63
   1  -4   9    4.50    0.67
  -2   4  -9    1.92    0.49
  -2   4  -9    2.48    0.37
  -3   4  -9    0.47    0.47
  -3   4  -9    1.05    0.37
  -4   4  -9   10.61    0.87
   6   3  -9    2.14    0.66
   6   3  -9    2.68    0.47
   5   3  -9    1.55    0.38
   5   3  -9    0.89    0.56
   4   3  -9    3.17    0.64
   4   3  -9    3.48    0.40
  -4  -3   9    3.51    0.57
   3   3  -9    0.51    0.21
   3   3  -9    0.40    0.47
  -3  -3   9    0.34    0.42
   2   3  -9    0.40    0.46
   2   3  -9    0.34    0.29
  -2  -3   9    0.38    0.46
   1   3  -9    2.61    0.42
  -1  -3   9    2.34    0.54
   0   3  -9    0.47    0.16
   0   3  -9    0.07    0.31
   0  -3   9    0.78    0.46
  -1   3  -9    0.63    0.22
  -1   3  -9    0.12    0.34
   1  -3   9   -0.31    0.43
  -2   3  -9    1.54    0.45
  -2   3  -9    1.64    0.31
   2  -3   9    2.55    0.58
  -3   3  -9    0.39    0.42
  -3   3  -9    0.52    0.32
   3  -3   9    1.12    0.57
  -4   3  -9    0.74    0.47
  -4   3  -9    0.94    0.36
  -5   3  -9   -0.08    0.38
   7   2  -9    1.95    0.54
   7   2  -9    2.34    0.81
   6   2  -9    2.76    0.49
   6   2  -9    2.98    0.73
   5   2  -9    0.99    0.38
   5   2  -9    0.89    0.56
   4   2  -9   17.21    1.08
   4   2  -9   15.26    1.25
  -4  -2   9   14.88    1.20
   3   2  -9    0.32    0.23
   3   2  -9    0.36    0.49
  -3  -2   9    0.74    0.47
   2   2  -9    5.64    0.64
   2   2  -9    4.75    0.39
  -2  -2   9    4.88    0.65
  -1  -2   9   25.57    1.70
   0   2  -9    1.59    0.20
   0  -2   9    0.86    0.45
  -1   2  -9    4.83    0.39
   1  -2   9    3.78    0.67
   1  -2   9    3.15    0.57
  -2   2  -9   11.66    0.75
   2  -2   9    9.63    0.96
  -3   2  -9   -0.22    0.25
   3  -2   9   -0.15    0.48
  -4   2  -9    0.82    0.52
  -4   2  -9    3.69    0.43
   4  -2   9    3.33    0.72
  -5   2  -9    0.59    0.46
  -5   2  -9    0.93    0.38
  -6   2  -9    0.05    0.40
   7   1  -9    1.24    0.75
   7   1  -9    0.61    0.47
   6   1  -9    8.83    1.02
   6   1  -9    8.49    0.78
   5   1  -9    0.58    0.37
   5   1  -9   -0.16    0.52
   4   1  -9    1.05    0.35
   4   1  -9    0.55    0.55
  -4  -1   9    1.27    0.51
   3   1  -9   37.82    2.14
   3   1  -9   35.46    2.29
  -3  -1   9   36.99    2.28
   2   1  -9   12.71    0.77
   2   1  -9   10.15    0.96
  -2  -1   9   12.85    1.01
   1   1  -9    8.57    0.54
  -1  -1   9    7.07    0.76
   0   1  -9   21.32    1.12
   0   1  -9   14.74    1.49
   0  -1   9   20.06    1.34
   0  -1   9   19.35    1.60
  -1   1  -9    0.12    0.33
  -1   1  -9    0.71    0.20
   1  -1   9   -0.28    0.38
   1  -1   9    0.15    0.46
  -2   1  -9    1.93    0.28
   2  -1   9    1.70    0.54
   2  -1   9    1.80    0.63
  -3   1  -9    2.04    0.31
   3  -1   9    1.78    0.61
  -4   1  -9   13.66    0.95
   4  -1   9   14.63    1.27
  -5   1  -9    1.78    0.39
   5  -1   9    0.75    0.73
  -6   1  -9    0.82    0.40
   6  -1   9    1.84    0.83
   7   0  -9    0.36    0.60
   7   0  -9    0.06    0.46
   6   0  -9    1.09    0.47
   6   0  -9    0.60    0.60
   5   0  -9   15.17    1.08
   5   0  -9   14.03    1.21
  -5   0   9   13.65    1.13
   4   0  -9    0.38    0.34
   4   0  -9   -0.16    0.50
  -4   0   9    0.28    0.47
   3   0  -9    0.03    0.26
   3   0  -9    1.07    0.42
  -3   0   9   -0.14    0.43
   2   0  -9   44.90    2.45
  -2   0   9   39.55    2.58
   1   0  -9    0.36    0.19
  -1   0   9    0.28    0.37
   0   0  -9    3.34    0.54
   0   0  -9    3.93    0.35
   0   0   9    4.96    0.68
   0   0   9    3.73    0.55
  -1   0  -9   49.10    2.68
   1   0   9   47.71    2.84
   1   0   9   44.98    3.46
  -2   0  -9   59.65    3.22
   2   0   9   53.57    3.35
   2   0   9   56.70    4.12
  -3   0  -9    2.30    0.30
   3   0   9    0.98    0.52
  -4   0  -9   -0.02    0.25
   4   0   9    0.33    0.55
  -5   0  -9    1.24    0.34
   5   0   9    0.94    0.64
   5   0   9    1.09    0.28
  -6   0  -9    0.21    0.31
   6   0   9    1.14    0.43
   6   0   9   -0.36    0.70
  -7   0  -9    1.19    0.43
   7   0   9    0.68    0.83
   7   0   9    0.64    0.47
   7  -1  -9   10.56    1.12
   7  -1  -9   11.23    1.01
   6  -1  -9    3.93    0.61
   6  -1  -9    4.25    0.75
   5  -1  -9    0.33    0.52
   5  -1  -9    0.26    0.39
  -5   1   9    0.01    0.43
   4  -1  -9   71.79    4.13
   4  -1  -9   69.95    4.06
  -4   1   9   70.75    4.09
   3  -1  -9    5.73    0.51
   3  -1  -9    5.15    0.69
  -3   1   9    5.17    0.66
   2  -1  -9    4.66    0.44
  -2   1   9    6.45    0.64
   1  -1  -9   27.84    2.46
   1  -1  -9   38.01    1.97
  -1   1   9   32.79    2.09
  -1   1   9   36.30    2.54
   0  -1  -9   15.58    1.49
   0  -1  -9   21.06    1.15
   0   1   9   20.15    1.60
   0   1   9   19.37    1.32
  -1  -1  -9    5.10    0.42
   1   1   9    5.26    0.63
   1   1   9    5.33    0.72
  -2  -1  -9   74.39    4.06
   2   1   9   74.25    5.14
   2   1   9   68.45    4.16
  -3  -1  -9   25.41    1.47
   3   1   9   22.74    1.69
  -4  -1  -9    0.90    0.28
   4   1   9    0.74    0.30
   4   1   9    0.53    0.61
  -5  -1  -9   10.92    0.87
   5   1   9   13.17    0.93
   5   1   9   13.43    1.18
  -6  -1  -9    9.22    0.79
   6   1   9    7.84    1.09
   6   1   9   11.09    0.86
  -7  -1  -9   -0.35    0.35
   7   1   9    0.35    0.72
   7   1   9    0.12    0.43
   7  -2  -9    4.14    0.80
   7  -2  -9    3.98    0.71
   6  -2  -9    7.69    0.83
   6  -2  -9    7.23    0.89
   5  -2  -9    2.84    0.67
   5  -2  -9    2.89    0.53
  -5   2   9    3.11    0.61
   4  -2  -9    3.02    0.58
   4  -2  -9    1.18    0.42
  -4   2   9    2.54    0.50
   3  -2  -9   59.82    3.51
   3  -2  -9   61.17    3.59
  -3   2   9   62.80    3.56
   2  -2  -9   19.36    1.20
  -2   2   9   18.63    1.31
   1  -2  -9   11.48    0.77
   1  -2  -9    9.22    0.98
  -1   2   9   13.18    0.93
  -1   2   9   11.64    1.06
   0  -2  -9    5.85    0.47
   0   2   9    6.34    0.75
   0   2   9    5.92    0.64
  -1  -2  -9    8.09    0.57
   1   2   9    7.60    0.85
   1   2   9    7.10    0.71
  -2  -2  -9    7.47    0.56
   2   2   9    8.08    0.92
   2   2   9    7.93    0.74
  -3  -2  -9    0.22    0.21
   3   2   9   -0.18    0.41
   3   2   9    0.84    0.28
  -4  -2  -9    0.00    0.22
   4   2   9    0.20    0.50
   4   2   9   -0.05    0.33
  -5  -2  -9   -0.04    0.25
   5   2   9    0.37    0.38
   5   2   9    0.05    0.60
  -6  -2  -9   10.46    0.83
   6   2   9   11.65    0.89
   6   2   9   10.42    1.11
  -7  -2  -9    4.57    0.54
   7   2   9    4.95    0.61
   7   2   9    5.75    0.91
   7  -3  -9    0.52    0.57
   7  -3  -9    0.45    0.61
  -7   3   9    0.04    0.44
  -7   3   9   -0.04    0.46
   6  -3  -9    7.39    0.93
   6  -3  -9    7.19    0.79
  -6   3   9    6.43    0.62
   5  -3  -9   23.50    1.59
   5  -3  -9   22.93    1.68
  -5   3   9   23.86    1.40
  -5   3   9   22.01    1.55
   4  -3  -9    3.58    0.65
   4  -3  -9    3.95    0.56
  -4   3   9    3.88    0.37
  -4   3   9    4.40    0.58
   3  -3  -9   46.32    2.69
   3  -3  -9   44.38    2.74
  -3   3   9   42.84    2.51
  -3   3   9   46.00    2.51
  -3   3   9   48.66    2.73
   2  -3  -9   24.71    1.52
  -2   3   9   24.31    1.59
   1  -3  -9   23.50    2.14
   1  -3  -9   31.45    1.75
  -1   3   9   30.93    2.21
  -1   3   9   31.18    1.82
   0  -3  -9   40.68    2.30
   0   3   9   39.20    2.91
   0   3   9   40.03    2.38
   0   3   9   39.73    2.20
  -1  -3  -9    2.07    0.28
   1   3   9    2.39    0.44
   1   3   9    2.69    0.52
   1   3   9    2.26    0.24
   1   3   9    2.28    0.26
  -2  -3  -9   11.67    0.77
   2   3   9   10.49    0.92
   2   3   9   11.88    0.79
   2   3   9   10.36    1.11
  -3  -3  -9   26.17    1.61
   3   3   9   26.24    1.78
   3   3   9   28.97    1.65
  -4  -3  -9    2.53    0.34
   4   3   9    2.19    0.56
   4   3   9    2.48    0.44
  -5  -3  -9   20.29    1.34
   5   3   9   23.06    1.41
   5   3   9   22.02    1.60
  -6  -3  -9   11.82    0.87
   6   3   9   11.90    0.94
   6   3   9   12.35    1.15
  -7  -3  -9    5.56    0.60
   7   3   9    5.57    0.95
   7   3   9    5.74    0.62
   8   3   9    7.21    0.76
   8   3   9    7.30    1.02
   7  -4  -9    2.93    0.70
   7  -4  -9    2.45    0.73
  -7   4   9    2.24    0.65
   6  -4  -9    0.55    0.58
   6  -4  -9    0.74    0.58
  -6   4   9    0.66    0.51
   5  -4  -9   46.87    2.80
   5  -4  -9   42.56    2.75
  -5   4   9   43.37    2.68
  -5   4   9   46.39    2.65
   4  -4  -9    0.35    0.40
   4  -4  -9    0.60    0.46
  -4   4   9    0.93    0.38
  -4   4   9    0.52    0.45
   3  -4  -9    5.21    0.67
   3  -4  -9    6.10    0.62
  -3   4   9    4.72    0.51
  -3   4   9    5.08    0.63
   2  -4  -9   45.83    3.91
   2  -4  -9   57.43    3.22
  -2   4   9   57.95    3.94
  -2   4   9   61.83    3.26
  -2   4   9   56.13    3.15
   1  -4  -9    1.73    0.32
   1  -4  -9    1.30    0.41
  -1   4   9    1.72    0.41
  -1   4   9    1.62    0.47
  -1   4   9    1.40    0.31
   0  -4  -9    7.27    0.57
   0   4   9    7.26    0.58
   0   4   9    6.88    0.78
   0   4   9    6.47    0.64
  -1  -4  -9    4.84    0.45
   1   4   9    5.29    0.70
   1   4   9    5.76    0.60
   1   4   9    6.17    0.49
  -2  -4  -9    7.83    0.58
   2   4   9    8.33    0.67
   2   4   9    7.63    0.72
   2   4   9    7.64    0.88
  -3  -4  -9   22.95    1.46
   3   4   9   25.81    1.52
   3   4   9   24.52    1.61
  -4  -4  -9    0.21    0.25
   4   4   9    0.18    0.33
   4   4   9    0.25    0.48
  -5  -4  -9    3.01    0.40
   5   4   9    2.32    0.60
   5   4   9    2.49    0.45
  -6  -4  -9    7.26    0.64
   6   4   9    8.34    0.97
   6   4   9    8.56    0.73
  -7  -4  -9    1.04    0.39
   7   4   9    0.83    0.42
   7   4   9    1.08    0.62
   8   4   9    3.17    0.80
   8   4   9    3.62    0.57
   7  -5  -9    8.05    1.01
   7  -5  -9    8.39    1.00
  -7   5   9    8.55    0.97
   6  -5  -9    0.32    0.65
   6  -5  -9    0.50    0.55
  -6   5   9    0.36    0.56
   5  -5  -9    0.95    0.52
   5  -5  -9    1.25    0.52
  -5   5   9    1.86    0.55
   4  -5  -9   26.47    1.88
   4  -5  -9   26.04    1.89
  -4   5   9   33.35    1.87
  -4   5   9   29.68    1.84
   3  -5  -9    4.34    0.59
   3  -5  -9    3.44    0.62
  -3   5   9    4.66    0.55
  -3   5   9    4.76    0.59
   2  -5  -9   15.27    1.37
   2  -5  -9   15.10    1.12
  -2   5   9   15.69    1.14
  -2   5   9   17.29    1.12
  -2   5   9   16.83    1.38
   1  -5  -9   16.50    1.10
   1  -5  -9   14.12    1.37
  -1   5   9   17.74    1.12
  -1   5   9   17.63    1.41
  -1   5   9   17.89    1.19
   0  -5  -9   11.91    0.87
   0   5   9   12.03    0.88
   0   5   9   12.36    0.93
   0   5   9   13.29    1.14
  -1  -5  -9   38.41    2.48
   1   5   9   48.16    3.15
   1   5   9   44.40    2.54
   1   5   9   43.13    2.49
  -2  -5  -9    0.36    0.24
   2   5   9    0.27    0.34
   2   5   9    0.84    0.38
   2   5   9   -0.23    0.40
  -3  -5  -9    0.27    0.22
   3   5   9    0.42    0.34
   3   5   9    0.02    0.42
  -4  -5  -9   29.45    1.86
   4   5   9   32.00    1.90
   4   5   9   33.42    2.00
  -5  -5  -9    3.10    0.42
   5   5   9    4.04    0.63
   5   5   9    3.67    0.50
  -6  -5  -9    0.41    0.33
   6   5   9    0.64    0.39
   6   5   9    0.22    0.54
   7   5   9    3.72    0.71
   7   5   9    3.39    0.53
   8   5   9    1.81    0.51
   8   5   9    2.06    0.72
   6  -6  -9   11.17    1.16
   6  -6  -9   11.74    1.17
  -6   6   9   15.60    1.23
   5  -6  -9    1.81    0.59
   5  -6  -9    0.11    0.56
  -5   6   9    1.61    0.59
   4  -6  -9    9.72    0.99
   4  -6  -9   11.51    1.02
  -4   6   9   12.00    1.00
  -4   6   9   13.94    1.08
   3  -6  -9   27.18    1.72
   3  -6  -9   21.60    1.66
  -3   6   9   27.47    1.66
  -3   6   9   25.38    1.65
   2  -6  -9    5.96    0.61
   2  -6  -9    5.06    0.68
  -2   6   9    5.58    0.62
  -2   6   9    4.95    0.58
  -2   6   9    5.79    0.69
   1  -6  -9   12.73    1.19
   1  -6  -9   13.65    1.00
  -1   6   9   13.10    1.00
  -1   6   9   14.49    1.04
  -1   6   9   14.62    1.22
   0  -6  -9  110.26    6.90
   0   6   9  130.72    6.86
   0   6   9  130.13    8.42
   0   6   9  124.49    6.87
  -1  -6  -9   71.49    4.49
   1   6   9   83.69    4.49
   1   6   9   81.53    5.53
   1   6   9   83.18    4.51
  -2  -6  -9   10.25    0.76
   2   6   9   11.47    0.85
   2   6   9   11.26    1.07
   2   6   9   10.21    0.87
  -3  -6  -9    0.46    0.25
   3   6   9    0.70    0.36
   3   6   9   -0.14    0.35
   3   6   9    0.84    0.33
  -4  -6  -9    3.58    0.43
   4   6   9    4.06    0.51
   4   6   9    4.89    0.53
   4   6   9    4.47    0.58
  -5  -6  -9    1.91    0.33
   5   6   9    1.30    0.42
   5   6   9    2.12    0.53
   6   6   9    4.66    0.66
   6   6   9    3.97    0.55
   7   6   9    3.30    0.55
   7   6   9    3.87    0.69
   8   6   9    2.90    0.78
   8   6   9    1.75    0.52
  -6   7   9    4.19    0.80
   5  -7  -9   19.50    1.62
   5  -7  -9   21.43    1.63
  -5   7   9   25.71    1.65
   4  -7  -9   17.07    1.49
   4  -7  -9   19.14    1.48
  -4   7   9   21.92    1.45
  -4   7   9   26.05    1.54
   3  -7  -9   10.73    0.93
   3  -7  -9   11.34    1.02
  -3   7   9   10.73    0.94
  -3   7   9   12.39    1.01
   2  -7  -9    5.18    0.74
   2  -7  -9    7.27    0.71
  -2   7   9    6.25    0.76
  -2   7   9    6.49    0.66
  -2   7   9    5.88    0.66
   1  -7  -9   23.45    1.57
   1  -7  -9   20.80    1.87
  -1   7   9   27.60    1.60
  -1   7   9   25.55    1.91
  -1   7   9   25.72    1.56
   0  -7  -9    0.13    0.31
   0   7   9    0.61    0.37
   0   7   9    0.38    0.39
   0   7   9    0.27    0.38
  -1  -7  -9    2.76    0.39
   1   7   9    2.99    0.45
   1   7   9    4.09    0.63
   1   7   9    3.81    0.49
  -2  -7  -9    5.51    0.54
   2   7   9    6.05    0.62
   2   7   9    7.28    0.64
   2   7   9    7.12    0.73
  -3  -7  -9    1.65    0.35
   3   7   9    2.53    0.48
   3   7   9    2.02    0.44
   3   7   9    2.54    0.44
  -4  -7  -9    0.45    0.26
   4   7   9    0.85    0.42
   4   7   9    0.53    0.38
  -5  -7  -9    3.08    0.40
   5   7   9    3.24    0.58
   5   7   9    3.97    0.50
   6   7   9    2.67    0.51
   6   7   9    3.23    0.65
   7   7   9   12.09    1.07
   7   7   9   12.08    1.00
   8   7   9    0.72    0.50
   8   7   9    0.70    0.67
  -5   8   9    3.23    0.74
  -4   8   9   17.10    1.35
   3  -8  -9   25.92    1.77
   3  -8  -9   26.95    1.85
  -3   8   9   26.68    1.79
  -3   8   9   27.71    1.72
   2  -8  -9   20.33    1.36
   2  -8  -9   15.24    1.50
  -2   8   9   20.46    1.29
  -2   8   9   18.23    1.51
  -2   8   9   17.82    1.29
   1  -8  -9    1.41    0.45
   1  -8  -9    1.20    0.46
  -1   8   9    1.70    0.47
  -1   8   9    2.34    0.49
  -1   8   9    2.16    0.53
   0  -8  -9   60.60    3.88
   0   8   9   75.21    4.74
   0   8   9   64.57    3.84
   0   8   9   70.45    3.87
  -1  -8  -9   10.95    0.98
   1   8   9   14.61    1.08
   1   8   9   14.66    1.04
   1   8   9   16.32    1.33
   1   8   9   18.65    1.30
  -2  -8  -9   10.93    0.84
  -2  -8  -9   10.80    0.82
   2   8   9   12.31    0.94
   2   8   9   13.25    0.96
  -3  -8  -9   27.94    1.85
  -3  -8  -9   30.07    1.83
   3   8   9   32.88    1.91
   3   8   9   33.12    1.91
   4   8   9    1.39    0.44
   4   8   9    1.80    0.45
   5   8   9    0.35    0.49
   5   8   9   -0.01    0.41
   6   8   9   14.69    1.23
   6   8   9   15.72    1.14
   7   8   9    2.38    0.61
   7   8   9    1.73    0.53
  -5   9   9    6.34    0.89
  -4   9   9   10.23    1.01
  -3   9   9    2.05    0.55
  -2   9   9   45.36    2.74
  -1   9   9    0.98    0.48
  -1   9   9    0.81    0.44
   0  -9  -9    2.49    0.50
   0  -9  -9    1.92    0.44
   0   9   9    1.77    0.47
   0   9   9    2.13    0.48
   0   9   9    1.82    0.50
  -1  -9  -9   31.23    1.93
   1   9   9   32.04    1.97
   1   9   9   31.69    1.99
   1   9   9   33.33    2.42
  -2  -9  -9    3.31    0.45
   2   9   9    2.73    0.53
   2   9   9    3.40    0.48
  -3  -9  -9    0.02    0.28
   3   9   9    0.23    0.38
   3   9   9   -0.57    0.40
  -4  -9  -9   20.90    1.36
   4   9   9   21.67    1.44
   4   9   9   23.57    1.48
  -5  -9  -9    3.22    0.42
   5   9   9    3.25    0.53
   5   9   9    4.37    0.63
  -6  -9  -9    0.64    0.35
   6   9   9    0.81    0.45
   6   9   9    0.32    0.53
  -7  -9  -9    1.51    0.40
   7   9   9    1.34    0.54
   7   9   9    1.65    0.61
  -4  10   9   16.21    1.38
  -3  10   9    3.07    0.62
  -2  10   9    0.66    0.49
   1 -10  -9   45.45    2.72
  -1  10   9   43.04    2.67
   0 -10  -9    4.04    0.56
   0  10   9    4.11    0.63
  -1 -10  -9    1.00    0.44
   1  10   9    1.00    0.49
   1  10   9    0.64    0.45
  -2 -10  -9   14.48    1.04
   2  10   9   15.18    1.16
   2  10   9   15.40    1.10
  -3 -10  -9    1.35    0.40
   3  10   9    1.96    0.47
   3  10   9    1.87    0.47
  -4 -10  -9   -0.26    0.31
   4  10   9    0.04    0.46
   4  10   9   -0.15    0.42
  -5 -10  -9    8.76    0.76
   5  10   9    9.94    0.86
   5  10   9    9.76    0.87
  -6 -10  -9    4.56    0.58
   6  10   9    6.92    0.70
   6  10   9    6.06    0.71
  -7 -10  -9   -0.22    0.38
   7  10   9    0.47    0.53
  -3  11   9   16.53    1.37
   2 -11  -9    2.83    0.71
  -2  11   9    4.24    0.67
   1 -11  -9    6.57    0.80
  -1  11   9    5.94    0.78
   0 -11  -9   17.24    1.32
   0  11   9   16.62    1.31
  -1 -11  -9    0.84    0.48
   1  11   9    0.73    0.49
  -2 -11  -9    1.96    0.46
   2  11   9    2.05    0.53
  -3 -11  -9   14.04    1.07
   3  11   9   16.34    1.19
  -4 -11  -9   11.80    0.94
   4  11   9   14.53    1.05
   4  11   9   13.17    1.09
  -5 -11  -9    2.27    0.47
   5  11   9    2.10    0.56
  -6 -11  -9    8.29    0.77
   6  11   9   10.56    0.92
   2 -12  -9   -0.35    0.69
   1 -12  -9    0.28    0.65
   0 -12  -9    4.22    0.75
  -1 -12  -9    1.89    0.54
  -2 -12  -9    1.08    0.46
  -3 -12  -9    0.32    0.39
  -4 -12  -9    4.25    0.54
  -5 -12  -9    5.52    0.62
   1 -13  -9    1.86    0.75
   0 -13  -9    2.93    0.72
  -1 -13  -9    4.52    0.75
  -2 -13  -9   -0.42    0.45
  -3 -13  -9   -0.39    0.46
  -4 -13  -9   -0.16    0.43
   4   5 -10    0.37    0.25
   4   5 -10   -0.27    0.60
   3   5 -10    5.38    0.70
  -3  -5  10    5.05    0.66
  -2  -5  10    0.25    0.50
   1   5 -10    0.18    0.38
   0   5 -10    0.27    0.45
   0   5 -10    0.01    0.25
  -1   5 -10    0.37    0.32
  -2   5 -10    0.00    0.36
   5   4 -10    3.11    0.42
   5   4 -10    1.24    0.65
   4   4 -10   -0.35    0.28
   4   4 -10    0.52    0.61
   3   4 -10    7.32    0.82
   3   4 -10    7.88    0.56
  -3  -4  10    7.04    0.78
   2   4 -10   25.43    1.76
  -2  -4  10   27.02    1.78
   1   4 -10    0.06    0.37
   1   4 -10    0.26    0.50
  -1  -4  10   -0.11    0.51
   0   4 -10    5.20    0.40
   0   4 -10    3.70    0.59
   0  -4  10    3.65    0.69
  -1   4 -10   12.46    0.81
  -1   4 -10   10.07    0.95
  -2   4 -10    1.02    0.35
  -3   4 -10    6.37    0.65
   5   3 -10   -0.41    0.64
   5   3 -10    0.12    0.37
   4   3 -10   10.26    1.02
   4   3 -10   11.15    0.83
  -4  -3  10   12.19    1.01
   3   3 -10    3.18    0.34
   3   3 -10    4.16    0.66
  -3  -3  10    3.17    0.60
   2   3 -10    0.19    0.51
  -2  -3  10    0.56    0.52
   1   3 -10    6.97    0.67
   1   3 -10    7.30    0.76
  -1  -3  10    6.58    0.80
   0   3 -10   -0.22    0.20
   0   3 -10    0.01    0.38
   0  -3  10    0.60    0.54
  -1   3 -10    0.43    0.39
  -1   3 -10   -0.04    0.26
   1  -3  10   -0.30    0.52
  -2   3 -10    6.28    0.72
  -2   3 -10    7.07    0.57
[truncated: 53,734 more chars]
