# Supplementary material for: Crystal structure of 5-bromo-2,4,6-trimethyl-3-[(2-methyl­phen­yl)sulfin­yl]-1-benzo­furan
Source: Acta Crystallogr E Crystallogr Commun. 2015 Jul 25;71(Pt 8):o602–3. doi: 10.1107/S2056989015013687 (PMC4571419; doi:10.1107/S2056989015013687)
Supplement: Supplementary file 2 [file e-71-0o602-Isup3.hkl]

data_I                                                                          
_shelx_title ' 1303 IN P-1'                                                     
_shelx_refln_list_code          4                                               
_shelx_F_calc_maximum      188.14                                               
_exptl_crystal_F_000       384.00                                               
_reflns_d_resolution_high  0.7477                                               
                                                                                
loop_                                                                           
 _space_group_symop_operation_xyz                                               
 'x, y, z'                                                                      
 '-x, -y, -z'                                                                   
                                                                                
_cell_length_a     7.4011                                                       
_cell_length_b    10.6609                                                       
_cell_length_c    11.1857                                                       
_cell_angle_alpha  67.265                                                       
_cell_angle_beta   86.593                                                       
_cell_angle_gamma  79.384                                                       
                                                                                
_shelx_F_squared_multiplier     1.000                                           
                                                                                
loop_                                                                           
 _refln_index_h                                                                 
 _refln_index_k                                                                 
 _refln_index_l                                                                 
 _refln_F_squared_calc                                                          
 _refln_F_squared_meas                                                          
 _refln_F_squared_sigma                                                         
 _refln_observed_status                                                         
   1   0   0       5618.31       5853.92       125.28 o                         
   2   0   0       1955.63       2062.65        40.19 o                         
   3   0   0       6856.72       7214.09       139.60 o                         
   4   0   0        309.55        312.95         6.37 o                         
   5   0   0        398.88        420.76         8.84 o                         
   6   0   0        325.85        323.06         9.36 o                         
   7   0   0          8.60         11.06         2.44 o                         
   8   0   0        155.87        169.87        10.51 o                         
   9   0   0          7.61          8.21         6.12 o                         
  -9   1   0          1.87          0.20         6.57 o                         
  -8   1   0         39.88         36.68         4.86 o                         
  -7   1   0        124.91        129.82         6.68 o                         
  -6   1   0        130.51        129.82         4.84 o                         
  -5   1   0       2207.75       2185.59        43.08 o                         
  -4   1   0        214.92        229.18         4.90 o                         
  -3   1   0        149.33        175.08         3.73 o                         
  -2   1   0       4593.63       4752.32        95.15 o                         
  -1   1   0        145.88        145.69         2.67 o                         
   0   1   0        581.33        599.36        15.11 o                         
   1   1   0       6079.61       6432.65       151.01 o                         
   2   1   0        354.05        403.95         8.05 o                         
   3   1   0        455.85        464.07        10.05 o                         
   4   1   0       1517.19       1491.46        28.46 o                         
   5   1   0        218.60        209.17         4.96 o                         
   6   1   0        624.55        603.25        15.46 o                         
   7   1   0          5.21          6.65         3.84 o                         
   8   1   0         63.22         69.50         5.43 o                         
   9   1   0          1.59          3.33         4.50 o                         
  -9   2   0         60.04         69.03         6.68 o                         
  -8   2   0         68.48         71.21         5.80 o                         
  -7   2   0        187.94        178.53         7.48 o                         
  -6   2   0          5.83          7.96         2.20 o                         
  -5   2   0          9.08         13.10         1.30 o                         
  -4   2   0       1702.17       1702.66        31.32 o                         
  -3   2   0        509.94        512.75         9.73 o                         
  -2   2   0       1844.09       1911.34        35.53 o                         
  -1   2   0       2971.58       2887.24        60.85 o                         
   0   2   0         63.04         69.02         1.38 o                         
   1   2   0       7124.22       6984.91       150.01 o                         
   2   2   0        996.87        956.55        24.26 o                         
   3   2   0       2119.58       2064.28        43.06 o                         
   4   2   0        256.81        239.17         5.75 o                         
   5   2   0       1530.75       1504.72        32.11 o                         
   6   2   0       1316.54       1328.26        29.84 o                         
   7   2   0         80.89         77.32         3.92 o                         
   8   2   0         72.47         66.73         4.96 o                         
   9   2   0        230.68        278.00        27.10 o                         
  -9   3   0          2.95         10.30         8.37 o                         
  -8   3   0        185.74        188.53        11.89 o                         
  -7   3   0        255.94        238.03        10.39 o                         
  -6   3   0          5.00          7.79         2.40 o                         
  -5   3   0        451.60        445.62        11.60 o                         
  -4   3   0        484.08        480.51         9.58 o                         
  -3   3   0       2147.41       2184.36        39.69 o                         
  -2   3   0        233.56        280.55         5.27 o                         
  -1   3   0       1657.31       1594.58        34.60 o                         
   0   3   0       2628.24       2626.11        52.30 o                         
   1   3   0         75.18         67.03         1.75 o                         
   2   3   0       5306.90       5597.19       120.56 o                         
   3   3   0        680.40        679.80        15.01 o                         
   4   3   0       1177.59       1167.97        28.28 o                         
   5   3   0        145.74        143.35         4.98 o                         
   6   3   0         37.16         32.44         2.67 o                         
   7   3   0        138.84        151.46         6.86 o                         
   8   3   0         60.29         65.04         6.33 o                         
   9   3   0         52.77         57.93         7.06 o                         
  -8   4   0          1.72          2.74         7.56 o                         
  -7   4   0         13.76         13.68         6.92 o                         
  -6   4   0       1041.25       1007.95        33.55 o                         
  -5   4   0         27.37         27.68         2.59 o                         
  -4   4   0        147.48        164.26         4.49 o                         
  -3   4   0        831.53        825.81        17.54 o                         
  -2   4   0         84.29         86.85         2.46 o                         
  -1   4   0       1298.74       1376.33        31.62 o                         
   0   4   0         21.08         32.70         1.12 o                         
   1   4   0        411.63        429.12         8.87 o                         
   2   4   0        340.00        306.89         6.69 o                         
   3   4   0       1007.77       1081.99        23.67 o                         
   4   4   0        139.95        185.68         5.28 o                         
   5   4   0        327.09        296.64         8.79 o                         
   6   4   0          6.10          6.16         3.10 o                         
   7   4   0          3.48          2.79         2.57 o                         
   8   4   0        385.26        370.67        13.67 o                         
   9   4   0        111.72        127.64         9.47 o                         
  -8   5   0        149.50        140.05        14.34 o                         
  -7   5   0         11.98         23.98         7.24 o                         
  -6   5   0          3.59          4.30         4.09 o                         
  -5   5   0       1164.89       1165.23        46.99 o                         
  -4   5   0         53.01         51.05         3.59 o                         
  -3   5   0         54.65         68.56         2.86 o                         
  -2   5   0       3899.54       3984.25       100.00 o                         
  -1   5   0        578.18        640.00        15.14 o                         
   0   5   0        363.90        319.77         6.85 o                         
   1   5   0       1550.16       1502.18        30.14 o                         
   2   5   0        181.25        181.52         4.19 o                         
   3   5   0       1266.62       1272.69        27.73 o                         
   4   5   0        222.13        232.93         6.21 o                         
   5   5   0         99.68        119.04         4.60 o                         
   6   5   0        754.87        699.99        23.09 o                         
   7   5   0         45.85         51.19         3.68 o                         
   8   5   0          1.78          0.50         3.03 o                         
   9   5   0        115.35        117.59         7.93 o                         
  -7   6   0        370.38        347.68        24.71 o                         
  -6   6   0          6.49         12.75         4.71 o                         
  -5   6   0         88.62         88.94         6.83 o                         
  -4   6   0        322.08        304.17        14.16 o                         
  -3   6   0        241.95        262.49        15.60 o                         
  -2   6   0         52.72         57.44         3.24 o                         
  -1   6   0       2573.46       2612.52        65.38 o                         
   0   6   0        610.21        601.75        14.18 o                         
   1   6   0        662.19        649.88        13.31 o                         
   2   6   0        464.16        479.47        10.34 o                         
   3   6   0        503.42        491.44        11.54 o                         
   4   6   0        317.92        306.39         8.43 o                         
   5   6   0         26.71         23.74         2.17 o                         
   6   6   0         29.04         18.94         2.58 o                         
   7   6   0        165.88        143.15         6.53 o                         
   8   6   0         33.57         41.51         3.83 o                         
   9   6   0          3.11          2.37         3.53 o                         
  -7   7   0          8.60         10.14         8.69 o                         
  -6   7   0        348.10        363.74        17.81 o                         
  -5   7   0         52.55         69.61         6.64 o                         
  -4   7   0        882.65        842.08        34.75 o                         
  -3   7   0        214.43        227.58         9.52 o                         
  -2   7   0        708.86        719.53        25.23 o                         
  -1   7   0        382.68        376.18        12.72 o                         
   0   7   0        350.18        332.25        11.81 o                         
   1   7   0        702.37        670.59        14.29 o                         
   2   7   0         43.29         44.54         2.25 o                         
   3   7   0        436.68        417.48        10.39 o                         
   4   7   0        322.85        317.86         8.70 o                         
   5   7   0        195.22        199.83         6.96 o                         
   6   7   0          2.40          5.37         2.49 o                         
   7   7   0         89.67         89.08         4.95 o                         
   8   7   0         34.81         33.08         3.72 o                         
   9   7   0         32.93         41.49         5.32 o                         
  -6   8   0         50.21         43.83         6.77 o                         
  -5   8   0        252.84        253.25        13.62 o                         
  -4   8   0         16.08         21.17         4.83 o                         
  -3   8   0        130.72        131.02         8.08 o                         
  -2   8   0       1054.72        986.84        39.62 o                         
  -1   8   0        334.92        303.22        13.23 o                         
   0   8   0        494.47        486.21        16.06 o                         
   1   8   0        181.62        167.19         9.82 o                         
   2   8   0        808.57        772.31        35.53 o                         
   3   8   0          5.54          3.90         1.84 o                         
   4   8   0         81.20         74.82         4.15 o                         
   5   8   0        200.09        205.75         9.92 o                         
   6   8   0         18.14         16.72         2.66 o                         
   7   8   0          2.78         -2.62         2.62 o                         
   8   8   0         96.47        100.11         5.45 o                         
  -5   9   0         79.39         69.08         7.34 o                         
  -4   9   0         39.47         42.71         5.78 o                         
  -3   9   0        271.16        258.96        12.76 o                         
  -2   9   0         14.97         20.90         6.36 o                         
  -1   9   0          3.21          7.82         2.89 o                         
   0   9   0        345.31        355.80        22.46 o                         
   1   9   0         10.74          8.21         4.83 o                         
   2   9   0          1.30          4.83         3.19 o                         
   3   9   0        187.34        174.35        12.74 o                         
   4   9   0          2.52         -2.90         3.86 o                         
   5   9   0          5.72          7.94         3.29 o                         
   6   9   0        103.11        109.93         6.95 o                         
   7   9   0         16.87         21.54         4.63 o                         
   8   9   0        103.45        106.53         7.77 o                         
  -4  10   0        162.30        149.10         9.68 o                         
  -3  10   0          7.08         -2.83         6.76 o                         
  -2  10   0        613.05        587.61        24.68 o                         
  -1  10   0         15.94         22.21         6.76 o                         
   0  10   0          5.37         23.18         6.44 o                         
   1  10   0        516.86        492.76        30.42 o                         
   2  10   0          8.48         -0.97         5.47 o                         
   3  10   0        148.90        147.17        12.09 o                         
   4  10   0        521.07        464.50        28.31 o                         
   5  10   0         39.50         40.41         6.60 o                         
   6  10   0         36.59         24.63         6.44 o                         
   7  10   0        109.96        108.63         7.57 o                         
  -3  11   0         97.44        105.59         7.41 o                         
  -2  11   0          0.68         -3.86         6.92 o                         
  -1  11   0        203.86        200.61        16.29 o                         
   0  11   0          2.25         -3.86         6.28 o                         
   1  11   0          2.01          0.32         6.44 o                         
   2  11   0        165.54        190.06        15.96 o                         
   3  11   0         66.17         56.62         6.21 o                         
   4  11   0          2.10          3.38         5.79 o                         
   5  11   0         25.24         39.44         7.24 o                         
   6  11   0         48.22         50.24         8.21 o                         
  -2  12   0          4.58          0.00         8.21 o                         
  -1  12   0         62.93         57.49        10.31 o                         
   0  12   0         28.24         22.38         8.37 o                         
   1  12   0          0.12          7.56         8.21 o                         
   2  12   0        127.63        137.77        13.54 o                         
   3  12   0         16.43         27.69         8.69 o                         
   4  12   0         26.12         34.00         6.32 o                         
   5  12   0          3.01          5.15         7.40 o                         
   1  13   0          8.64          9.66         9.34 o                         
   2  13   0          8.36          5.47         9.17 o                         
   3  13   0        172.59        218.25        18.86 o                         
  -4 -12   1         45.63         40.54         6.51 o                         
  -3 -12   1          5.65         -3.86         8.05 o                         
  -2 -12   1        167.61        166.51        15.31 o                         
  -1 -12   1          0.06         -6.76         7.73 o                         
   0 -12   1         50.49         48.15         9.34 o                         
   1 -12   1        145.51        146.33        14.34 o                         
  -6 -11   1          2.32         -2.09         6.28 o                         
  -5 -11   1         16.83          7.57         6.12 o                         
  -4 -11   1        109.86        115.03        11.28 o                         
  -3 -11   1        118.52        136.54        12.17 o                         
  -2 -11   1         25.37         24.47         7.41 o                         
  -1 -11   1        105.76        126.31        11.92 o                         
   0 -11   1          8.76         -4.35         6.44 o                         
   1 -11   1          4.06         -6.28         6.28 o                         
   2 -11   1         72.43         54.92         9.50 o                         
   3 -11   1         11.92         10.78         8.69 o                         
  -7 -10   1          0.26         -1.45         5.79 o                         
  -6 -10   1         45.07         50.72         7.57 o                         
  -5 -10   1          1.01          0.32         4.99 o                         
  -4 -10   1          4.87          6.92         4.99 o                         
  -3 -10   1        404.11        407.72        25.53 o                         
  -2 -10   1        292.74        327.05        21.79 o                         
  -1 -10   1        139.25        143.61        12.73 o                         
   0 -10   1         57.75         71.99         8.86 o                         
   1 -10   1        663.16        569.42        34.67 o                         
   2 -10   1         21.22         22.54         7.08 o                         
   3 -10   1          1.75         -3.22         7.24 o                         
   4 -10   1        112.04        101.94         7.03 o                         
  -7  -9   1          2.67          4.21         5.31 o                         
  -6  -9   1         77.85         79.91         9.02 o                         
  -5  -9   1         34.68         43.52         4.37 o                         
  -4  -9   1         58.22         67.00         7.09 o                         
  -3  -9   1        133.23        131.36        10.32 o                         
  -2  -9   1        212.81        217.59        10.67 o                         
  -1  -9   1        450.32        461.65        28.15 o                         
   0  -9   1        285.01        275.44        18.08 o                         
   1  -9   1         77.58         75.55         8.22 o                         
   2  -9   1        618.59        562.84        34.34 o                         
   3  -9   1         90.83         91.64         6.22 o                         
   4  -9   1          6.14         10.52         4.48 o                         
   5  -9   1        272.96        287.01        20.09 o                         
  -8  -8   1         80.78         76.04         6.53 o                         
  -7  -8   1          0.30          3.76         3.78 o                         
  -6  -8   1          5.36          2.65         3.36 o                         
  -5  -8   1        201.14        208.21        10.04 o                         
  -4  -8   1         44.35         42.80         3.80 o                         
  -3  -8   1        500.00        480.89        16.94 o                         
  -2  -8   1        163.43        169.33        11.77 o                         
  -1  -8   1         42.84         39.29         5.64 o                         
   0  -8   1       1369.66       1385.89        78.04 o                         
   1  -8   1         24.55         23.99         4.99 o                         
   2  -8   1         16.73         21.76         3.07 o                         
   3  -8   1        456.74        454.51        19.52 o                         
   4  -8   1          1.58          7.29         4.03 o                         
   5  -8   1         26.82         27.39         7.32 o                         
   6  -8   1        256.02        255.91        14.14 o                         
  -8  -7   1         34.90         35.76         3.46 o                         
  -7  -7   1         71.81         73.62         5.66 o                         
  -6  -7   1        152.04        129.15         9.11 o                         
  -5  -7   1        157.94        156.53         8.13 o                         
  -4  -7   1        362.37        360.56        13.05 o                         
  -3  -7   1        313.03        313.66        11.31 o                         
  -2  -7   1       2375.38       2382.76        71.54 o                         
  -1  -7   1        160.29        164.27         5.09 o                         
   0  -7   1         23.87         23.09         3.70 o                         
   1  -7   1       2099.55       2121.85        74.29 o                         
   2  -7   1          9.18         11.09         2.59 o                         
   3  -7   1        405.56        372.75        16.38 o                         
   4  -7   1        817.91        799.63        32.87 o                         
   5  -7   1         48.40         42.94         5.45 o                         
   6  -7   1        143.32        156.06         9.85 o                         
   7  -7   1         96.87        101.00        12.56 o                         
  -9  -6   1        242.26        263.30        10.66 o                         
  -8  -6   1         25.85         21.81         3.45 o                         
  -7  -6   1          1.30          2.43         2.52 o                         
  -6  -6   1        167.44        152.99         6.40 o                         
  -5  -6   1         36.00         33.97         1.87 o                         
  -4  -6   1        107.81         99.07         4.78 o                         
  -3  -6   1        193.98        179.97         7.36 o                         
  -2  -6   1        151.99        165.28         8.74 o                         
  -1  -6   1        486.77        474.39        10.87 o                         
   0  -6   1        495.70        526.23        14.13 o                         
   1  -6   1        894.33        909.26        24.82 o                         
   2  -6   1        894.65        885.53        24.58 o                         
   3  -6   1         72.14         64.93         4.21 o                         
   4  -6   1         28.16         30.31         4.03 o                         
   5  -6   1        494.71        479.92        21.03 o                         
   6  -6   1         70.69         63.09         6.42 o                         
   7  -6   1          2.81          4.67         7.40 o                         
  -9  -5   1         36.52         42.45         4.45 o                         
  -8  -5   1         13.84         18.67         6.75 o                         
  -7  -5   1         52.62         50.44         3.67 o                         
  -6  -5   1         10.82         13.11         2.36 o                         
  -5  -5   1        506.61        485.55        12.94 o                         
  -4  -5   1       1357.12       1356.84        34.50 o                         
  -3  -5   1        847.46        858.96        24.39 o                         
  -2  -5   1        111.06        142.03         5.82 o                         
  -1  -5   1        760.67        782.18        18.52 o                         
   0  -5   1       1085.77       1121.79        26.31 o                         
   1  -5   1         12.32         13.58         1.03 o                         
   2  -5   1       1134.59       1169.20        25.10 o                         
   3  -5   1       1230.40       1271.84        30.72 o                         
   4  -5   1       1238.35       1172.10        38.17 o                         
   5  -5   1         54.68         63.90         5.29 o                         
   6  -5   1         61.86         63.21         5.86 o                         
   7  -5   1        345.18        340.85        23.25 o                         
   8  -5   1          2.93          0.00         8.21 o                         
  -9  -4   1        170.61        167.70        10.42 o                         
  -8  -4   1         13.71         12.17         3.30 o                         
  -7  -4   1         29.31         33.34         3.36 o                         
  -6  -4   1        249.75        234.30         8.71 o                         
  -5  -4   1         14.67         14.45         1.97 o                         
  -4  -4   1        946.48        920.95        18.82 o                         
  -3  -4   1        541.33        489.34        11.87 o                         
  -2  -4   1       2376.67       2471.08        68.38 o                         
  -1  -4   1        122.01        125.98         3.48 o                         
   0  -4   1       4683.11       4910.38        97.44 o                         
   1  -4   1        136.80        125.53         2.68 o                         
   2  -4   1        328.45        293.23         5.72 o                         
   3  -4   1       1561.83       1580.48        32.27 o                         
   4  -4   1         94.36         88.82         2.94 o                         
   5  -4   1         48.98         45.21         3.13 o                         
   6  -4   1        256.51        264.06        13.00 o                         
   7  -4   1         14.12         16.10         6.60 o                         
   8  -4   1        231.35        254.66        19.51 o                         
  -9  -3   1         35.51         47.34         4.75 o                         
  -8  -3   1         52.27         51.95         4.33 o                         
  -7  -3   1        351.63        342.38        12.58 o                         
  -6  -3   1         93.86         93.27         4.27 o                         
  -5  -3   1       1034.24       1016.36        27.78 o                         
  -4  -3   1        124.30        131.49         3.67 o                         
  -3  -3   1        669.03        734.06        15.02 o                         
  -2  -3   1       1243.98       1270.18        31.26 o                         
  -1  -3   1       2431.78       2703.20        60.77 o                         
   0  -3   1         90.92        117.29         2.57 o                         
   1  -3   1       4410.87       4265.86        89.74 o                         
   2  -3   1        209.08        200.94         4.46 o                         
   3  -3   1        662.27        633.16        12.38 o                         
   4  -3   1       1330.18       1303.81        26.43 o                         
   5  -3   1        473.08        470.43        10.74 o                         
   6  -3   1        125.33        124.52         5.26 o                         
   7  -3   1          2.52          4.28         4.55 o                         
   8  -3   1          0.55          2.58         6.76 o                         
  -9  -2   1          3.30          5.62         5.59 o                         
  -8  -2   1          0.19         -0.80         3.05 o                         
  -7  -2   1        496.55        487.65        17.03 o                         
  -6  -2   1         19.85         17.20         2.26 o                         
  -5  -2   1         15.97         22.66         1.63 o                         
  -4  -2   1       3630.87       3779.02        84.88 o                         
  -3  -2   1         14.95         30.43         1.15 o                         
  -2  -2   1        265.92        302.11         6.26 o                         
  -1  -2   1      35397.39      27326.90      1261.30 o                         
   0  -2   1       4414.18       4691.77        92.94 o                         
   1  -2   1        996.29        966.10        17.50 o                         
   2  -2   1       4605.90       4504.11       133.60 o                         
   3  -2   1         63.38         41.69         1.32 o                         
   4  -2   1        938.17        935.60        17.47 o                         
   5  -2   1        687.06        674.40        14.10 o                         
   6  -2   1        338.33        295.69         8.01 o                         
   7  -2   1        184.79        197.25         7.94 o                         
   8  -2   1          0.14          9.22         5.42 o                         
   9  -2   1        126.13        136.33        10.39 o                         
  -9  -1   1         45.52         52.76         5.74 o                         
  -8  -1   1         19.46         21.80         3.33 o                         
  -7  -1   1          1.74         -2.35         2.35 o                         
  -6  -1   1       1178.43       1160.93        30.18 o                         
  -5  -1   1         27.70         34.60         2.46 o                         
  -4  -1   1         10.76         10.54         0.96 o                         
  -3  -1   1       3236.26       3313.73        68.90 o                         
  -2  -1   1         69.17         72.84         1.88 o                         
  -1  -1   1        182.57        202.83         4.54 o                         
   0  -1   1       2229.07       2287.02        55.56 o                         
   1  -1   1        363.30        348.75         7.27 o                         
   2  -1   1        585.17        620.22        11.42 o                         
   3  -1   1        189.25        172.00         3.67 o                         
   4  -1   1        151.23        124.92         3.03 o                         
   5  -1   1        652.87        620.73        12.75 o                         
   6  -1   1          0.57          4.18         1.82 o                         
   7  -1   1        226.58        224.86         9.46 o                         
   8  -1   1          6.44          5.89         3.89 o                         
   9  -1   1         18.70         14.17         5.01 o                         
  -9   0   1        104.00        115.96         7.73 o                         
  -8   0   1        120.84        133.30        12.65 o                         
  -7   0   1         47.06         49.32         5.32 o                         
  -6   0   1        473.92        449.37        12.51 o                         
  -5   0   1        680.89        672.56        15.49 o                         
  -4   0   1        362.82        420.18         9.30 o                         
  -3   0   1        625.23        584.69        12.12 o                         
  -2   0   1        620.44        612.92        12.07 o                         
  -1   0   1       1625.06       1677.77        33.68 o                         
   0   0   1       1446.29       1612.47        48.53 o                         
   1   0   1        617.58        659.93        13.31 o                         
   2   0   1       3874.25       3823.58        82.32 o                         
   3   0   1        248.49        229.31         5.08 o                         
   4   0   1       1077.29       1130.86        21.69 o                         
   5   0   1       1187.84       1171.94        22.70 o                         
   6   0   1        228.96        198.87         5.05 o                         
   7   0   1         58.19         55.02         4.37 o                         
   8   0   1        219.41        221.97         9.87 o                         
   9   0   1          9.96          6.58         6.76 o                         
  -9   1   1         44.42         45.37         7.89 o                         
  -8   1   1         56.39         47.23         6.58 o                         
  -7   1   1         11.93          9.04         3.30 o                         
  -6   1   1        473.85        466.87        13.10 o                         
  -5   1   1        616.96        619.80        13.68 o                         
  -4   1   1       1630.61       1671.18        34.07 o                         
  -3   1   1        785.02        874.87        16.81 o                         
  -2   1   1       2172.09       2293.87        43.33 o                         
  -1   1   1        389.76        380.41         7.37 o                         
   0   1   1         15.97         11.67         0.52 o                         
   1   1   1       2962.55       3002.55        78.79 o                         
   2   1   1       3299.90       3400.99        68.30 o                         
   3   1   1        893.24        849.21        17.37 o                         
   4   1   1        700.39        740.90        15.90 o                         
   5   1   1        238.87        232.17         5.26 o                         
   6   1   1        781.21        799.03        18.34 o                         
   7   1   1         67.25         70.02         3.89 o                         
   8   1   1         33.26         26.46         4.23 o                         
   9   1   1         29.19         26.69         5.80 o                         
  -9   2   1          2.83         10.30         7.08 o                         
  -8   2   1          0.01          1.19         4.35 o                         
  -7   2   1        586.90        599.30        21.03 o                         
  -6   2   1         76.99         89.22         4.06 o                         
  -5   2   1         97.71        108.53         3.39 o                         
  -4   2   1       1134.81       1089.22        22.55 o                         
  -3   2   1         50.00         69.79         2.07 o                         
  -2   2   1        750.16        797.17        15.59 o                         
  -1   2   1       1134.67       1225.90        21.53 o                         
   0   2   1        289.35        294.64         5.70 o                         
   1   2   1        327.06        335.10         7.43 o                         
   2   2   1          9.32         13.23         1.35 o                         
   3   2   1        874.33        971.76        20.61 o                         
   4   2   1         79.11         54.90         1.71 o                         
   5   2   1        278.20        281.83         6.44 o                         
   6   2   1        456.22        442.18        10.56 o                         
   7   2   1        893.22        855.25        21.87 o                         
   8   2   1         62.50         86.54         5.70 o                         
   9   2   1         11.57         12.40         5.49 o                         
  -9   3   1        120.66        143.55        15.79 o                         
  -8   3   1          1.45          7.51         4.73 o                         
  -7   3   1          8.72          9.06         4.03 o                         
  -6   3   1       1201.49       1193.30        35.28 o                         
  -5   3   1         26.72         27.43         2.55 o                         
  -4   3   1        792.11        840.62        16.79 o                         
  -3   3   1       2075.93       2062.24        39.95 o                         
  -2   3   1        990.75       1113.41        21.62 o                         
  -1   3   1         56.77         57.66         1.55 o                         
   0   3   1        963.42        901.45        17.40 o                         
   1   3   1         94.84         83.41         2.67 o                         
   2   3   1       2244.78       2235.54        48.31 o                         
   3   3   1        537.78        601.73        13.37 o                         
   4   3   1        858.61        921.10        19.57 o                         
   5   3   1        798.51        771.36        20.10 o                         
   6   3   1         73.52         82.81         3.40 o                         
   7   3   1         50.89         43.50         3.49 o                         
   8   3   1        263.02        233.81         9.74 o                         
   9   3   1          9.67         20.16         5.73 o                         
  -8   4   1        216.79        213.19        18.38 o                         
  -7   4   1         24.76         35.38         6.18 o                         
  -6   4   1          4.32         -0.48         3.36 o                         
  -5   4   1        412.77        394.20        11.29 o                         
  -4   4   1         45.17         56.29         2.13 o                         
  -3   4   1        109.28         96.90         2.63 o                         
  -2   4   1       3357.60       3473.88        61.94 o                         
  -1   4   1       2748.18       2666.90        62.71 o                         
   0   4   1       2220.07       2092.10        40.18 o                         
   1   4   1        124.12        118.38         2.98 o                         
   2   4   1       1688.66       1647.23        38.94 o                         
   3   4   1        228.93        187.48         4.55 o                         
   4   4   1          3.95          7.21         1.02 o                         
   5   4   1         42.08         41.62         2.12 o                         
   6   4   1        202.15        184.74         6.78 o                         
   7   4   1         60.98         66.72         4.20 o                         
   8   4   1          0.84          2.60         3.09 o                         
   9   4   1          1.31          0.54         4.76 o                         
  -8   5   1         26.74         44.27        10.14 o                         
  -7   5   1        333.82        337.93        23.57 o                         
  -6   5   1        187.86        184.49        15.32 o                         
  -5   5   1        697.26        716.29        34.37 o                         
  -4   5   1        484.90        496.40        13.02 o                         
  -3   5   1       1769.08       1843.65        37.74 o                         
  -2   5   1       1018.45       1017.74        20.29 o                         
  -1   5   1        958.66        938.74        26.21 o                         
   0   5   1       4084.19       3782.95        83.17 o                         
   1   5   1       1061.33       1045.19        21.20 o                         
   2   5   1         74.14         89.58         2.44 o                         
   3   5   1        696.40        623.88        13.89 o                         
   4   5   1        261.19        253.81         6.14 o                         
   5   5   1        193.73        186.16         6.06 o                         
   6   5   1         15.76         18.55         4.37 o                         
   7   5   1         92.86         73.36         4.37 o                         
   8   5   1         12.63          8.11         3.08 o                         
   9   5   1         82.24         87.96         5.59 o                         
  -7   6   1        106.15        116.00        13.53 o                         
  -6   6   1        343.99        336.08        23.42 o                         
  -5   6   1        117.54        121.86        11.93 o                         
  -4   6   1        274.62        257.13        12.67 o                         
  -3   6   1       1416.67       1421.73        60.44 o                         
  -2   6   1       1051.59       1053.38        29.20 o                         
  -1   6   1        831.29        876.83        23.96 o                         
   0   6   1        655.41        649.11        13.72 o                         
   1   6   1       2478.01       2324.67        43.85 o                         
   2   6   1        286.08        288.49         6.53 o                         
   3   6   1         15.65         18.50         2.47 o                         
   4   6   1       1248.53       1234.87        31.56 o                         
   5   6   1         15.86         10.53         1.91 o                         
   6   6   1        116.25        113.77         7.33 o                         
   7   6   1        179.62        169.75         7.27 o                         
   8   6   1         82.26         94.27         5.29 o                         
   9   6   1         51.79         54.26         4.67 o                         
  -7   7   1          4.37         11.27         9.17 o                         
  -6   7   1        152.99        153.93        14.83 o                         
  -5   7   1         40.03         33.87         7.81 o                         
  -4   7   1        207.93        239.05        12.26 o                         
  -3   7   1        432.99        411.55        15.63 o                         
  -2   7   1          5.23          9.40         2.36 o                         
  -1   7   1       1967.19       1936.56        65.53 o                         
   0   7   1         28.65         42.78         2.38 o                         
   1   7   1         97.01         91.18         2.57 o                         
   2   7   1       1579.81       1571.49        35.64 o                         
   3   7   1         74.03         73.00         2.73 o                         
   4   7   1          3.77          9.42         3.12 o                         
   5   7   1        865.03        825.73        24.39 o                         
   6   7   1         98.74         96.58         4.92 o                         
   7   7   1          1.62         -0.15         2.79 o                         
   8   7   1        136.55        125.65         6.35 o                         
   9   7   1         74.64         76.36         5.35 o                         
  -6   8   1         95.98         91.50        12.40 o                         
  -5   8   1        137.02        152.21        10.14 o                         
  -4   8   1          2.46         -1.36         5.79 o                         
  -3   8   1       1138.81       1144.17        40.16 o                         
  -2   8   1        122.72        109.28         5.75 o                         
  -1   8   1          4.81         30.10        16.88 o                         
   0   8   1       2083.21       2177.91        75.94 o                         
   1   8   1          6.96          7.70         1.97 o                         
   2   8   1         11.94         15.16         3.30 o                         
   3   8   1       1691.24       1667.66        39.75 o                         
   4   8   1        324.89        298.55         9.57 o                         
   5   8   1         42.92         39.24         2.84 o                         
   6   8   1        303.37        277.27        10.34 o                         
   7   8   1         96.44        108.41         5.69 o                         
   8   8   1         51.03         48.42         4.43 o                         
  -6   9   1          0.43         -9.17         9.17 o                         
  -5   9   1        157.41        146.31        10.31 o                         
  -4   9   1         57.35         52.04         6.28 o                         
  -3   9   1          9.91         11.53         5.31 o                         
  -2   9   1        401.75        389.88        17.54 o                         
  -1   9   1          7.75          5.72         3.47 o                         
   0   9   1         36.07         37.33         4.03 o                         
   1   9   1        278.56        295.57        13.22 o                         
   2   9   1         11.10         13.73         2.58 o                         
   3   9   1        268.70        248.56        11.22 o                         
   4   9   1        194.44        190.12         6.73 o                         
   5   9   1        330.11        308.37        11.12 o                         
   6   9   1          5.84          5.47         2.84 o                         
   7   9   1         14.87         24.06         4.19 o                         
   8   9   1        154.26        169.55         7.78 o                         
  -5  10   1         98.01         90.80         8.88 o                         
  -4  10   1        150.06        125.72        10.56 o                         
  -3  10   1          6.05          8.93         8.29 o                         
  -2  10   1        281.41        266.89        13.39 o                         
  -1  10   1        167.79        177.60         9.66 o                         
   0  10   1        121.28        111.16         6.91 o                         
   1  10   1        402.90        390.68        16.79 o                         
   2  10   1         39.49         49.23         7.17 o                         
   3  10   1        170.90        155.27        12.58 o                         
   4  10   1         52.82         45.90         6.76 o                         
   5  10   1         91.48         95.69         9.18 o                         
   6  10   1        142.78        135.70         8.03 o                         
   7  10   1          5.48          5.59         4.54 o                         
  -4  11   1        295.63        288.16        15.28 o                         
  -3  11   1          2.27          0.24         5.18 o                         
  -2  11   1         23.94         22.29         4.93 o                         
  -1  11   1        438.08        434.36        19.02 o                         
   0  11   1         59.61         60.98         4.58 o                         
   1  11   1         19.22         16.10         7.08 o                         
   2  11   1        404.17        393.98        26.02 o                         
   3  11   1          1.90         -3.32         4.27 o                         
   4  11   1         39.17         31.40         6.92 o                         
   5  11   1          5.34          9.82         6.12 o                         
   6  11   1          0.31         -4.02         5.79 o                         
   7  11   1          8.65          1.93         6.44 o                         
  -2  12   1         46.44         35.81         5.07 o                         
  -1  12   1          6.25          4.99         7.89 o                         
   0  12   1        341.92        337.92        23.90 o                         
   1  12   1         33.50         29.95         8.53 o                         
   2  12   1         18.78         16.42         8.05 o                         
   3  12   1         56.75         74.56        10.47 o                         
   4  12   1          0.08         -4.62         4.99 o                         
   5  12   1        153.06        145.69        13.22 o                         
   6  12   1          2.20         12.88         7.08 o                         
   0  13   1         19.69         12.88         9.18 o                         
   1  13   1        171.14        206.16        17.73 o                         
   2  13   1        153.31        169.55        16.12 o                         
   3  13   1          3.24         12.07         8.85 o                         
   4  13   1          1.75          3.06         8.85 o                         
  -3 -12   2         55.01         75.68        11.43 o                         
  -2 -12   2         16.74         30.91         9.18 o                         
  -1 -12   2          1.71          9.98         7.89 o                         
   0 -12   2        139.25        143.42        13.70 o                         
  -5 -11   2         15.90         11.11         6.76 o                         
  -4 -11   2          2.73         10.78         6.76 o                         
  -3 -11   2        103.16        108.40         8.03 o                         
  -2 -11   2        366.97        431.83        27.94 o                         
  -1 -11   2          1.66          6.12         6.76 o                         
   0 -11   2         26.21         25.27         8.05 o                         
   1 -11   2        257.55        245.85        19.04 o                         
   2 -11   2         15.02          5.79         7.73 o                         
  -6 -10   2          7.95          8.37         5.96 o                         
  -5 -10   2         11.07          9.18         5.79 o                         
  -4 -10   2         99.96         92.96         8.86 o                         
  -3 -10   2          0.90         -0.16         5.47 o                         
  -2 -10   2         21.04         21.73         6.76 o                         
  -1 -10   2        665.65        677.65        40.34 o                         
   0 -10   2        142.08        118.30        10.96 o                         
   1 -10   2          1.11          3.38         6.28 o                         
   2 -10   2        136.95        127.31        12.25 o                         
   3 -10   2         17.98         17.22         8.05 o                         
   4 -10   2         32.09         31.55         8.85 o                         
  -7  -9   2         24.27         30.40         5.02 o                         
  -6  -9   2        118.05        116.85         7.35 o                         
  -5  -9   2         22.22         23.99         5.47 o                         
  -4  -9   2          1.15          3.06         4.35 o                         
  -3  -9   2        259.21        266.44        17.27 o                         
  -2  -9   2          0.50         -1.29         3.30 o                         
  -1  -9   2          9.54          6.76         5.15 o                         
   0  -9   2        448.53        449.87        27.33 o                         
   1  -9   2          0.76         -4.83         5.15 o                         
   2  -9   2        101.88         99.57         9.99 o                         
   3  -9   2        755.57        717.93        43.44 o                         
   4  -9   2        217.58        225.29        18.38 o                         
   5  -9   2         87.59         97.65         7.26 o                         
  -8  -8   2          5.47          7.31         5.96 o                         
  -7  -8   2         13.68         12.49         4.13 o                         
  -6  -8   2          4.49         -0.41         3.86 o                         
  -5  -8   2         15.31         17.17         3.39 o                         
  -4  -8   2         35.82         37.91         3.23 o                         
  -3  -8   2        166.95        154.32        10.80 o                         
  -2  -8   2        104.54         98.94         8.38 o                         
  -1  -8   2          8.30          9.34         4.51 o                         
   0  -8   2        503.69        496.66        29.46 o                         
   1  -8   2         53.43         64.10         6.76 o                         
   2  -8   2         36.59         37.35         6.28 o                         
   3  -8   2          5.17          4.99         5.96 o                         
   4  -8   2        405.93        392.90        17.46 o                         
   5  -8   2         96.43        102.29         9.18 o                         
   6  -8   2          3.05          4.41         5.71 o                         
  -8  -7   2         89.35         96.11         8.38 o                         
  -7  -7   2         15.40         14.61         4.10 o                         
  -6  -7   2          5.18         12.71         3.42 o                         
  -5  -7   2        472.92        436.23        18.36 o                         
  -4  -7   2        124.00        130.83         5.88 o                         
  -3  -7   2        415.71        413.71        14.60 o                         
  -2  -7   2         20.61         23.12         1.90 o                         
  -1  -7   2        290.96        290.80        12.57 o                         
   0  -7   2          1.86          2.79         2.94 o                         
   1  -7   2        655.67        664.74        38.29 o                         
   2  -7   2        154.09        147.05        11.45 o                         
   3  -7   2        404.53        382.22        16.42 o                         
   4  -7   2         20.51         20.60         4.06 o                         
   5  -7   2         17.17         16.03         6.12 o                         
   6  -7   2        133.74        127.06         8.76 o                         
  -9  -6   2          1.95          7.33         9.58 o                         
  -8  -6   2         13.79         23.53         6.92 o                         
  -7  -6   2         93.14         81.11         5.99 o                         
  -6  -6   2          3.76          4.68         2.94 o                         
  -5  -6   2        323.23        323.48        12.17 o                         
  -4  -6   2        618.61        615.12        21.39 o                         
  -3  -6   2         47.91         48.54         3.32 o                         
  -2  -6   2         19.19         21.40         1.47 o                         
  -1  -6   2        648.30        717.72        17.83 o                         
   0  -6   2         34.07         31.47         1.49 o                         
   1  -6   2         35.96         38.82         3.02 o                         
   2  -6   2        551.87        581.47        18.62 o                         
   3  -6   2         28.30         29.82         2.77 o                         
   4  -6   2         15.17         18.58         2.94 o                         
   5  -6   2        284.84        260.31        12.71 o                         
   6  -6   2          0.62         -2.14         4.15 o                         
   7  -6   2        144.76        165.14        10.53 o                         
  -9  -5   2          8.29          5.09         3.50 o                         
  -8  -5   2         46.63         53.38         4.12 o                         
  -7  -5   2          2.30          0.24         2.47 o                         
  -6  -5   2        386.46        361.48        10.68 o                         
  -5  -5   2        117.46        102.84         5.10 o                         
  -4  -5   2          2.36          2.27         1.75 o                         
  -3  -5   2       1789.99       1851.16        55.56 o                         
  -2  -5   2       1561.18       1711.75        69.97 o                         
  -1  -5   2         17.54         18.36         1.13 o                         
   0  -5   2        799.37        777.73        15.80 o                         
   1  -5   2        549.84        526.24        11.19 o                         
   2  -5   2        417.31        396.59         7.94 o                         
   3  -5   2         55.89         61.62         5.18 o                         
   4  -5   2         49.75         50.84         3.56 o                         
   5  -5   2         41.56         39.19         3.58 o                         
   6  -5   2         24.62         21.47         3.65 o                         
   7  -5   2          1.21          2.89         5.47 o                         
  -9  -4   2          9.20         13.09         3.77 o                         
  -8  -4   2        263.43        262.12        10.32 o                         
  -7  -4   2         10.21         17.97         5.56 o                         
  -6  -4   2        102.78         91.20         4.49 o                         
  -5  -4   2        783.42        833.26        20.57 o                         
  -4  -4   2        137.25        142.62         6.74 o                         
  -3  -4   2         38.48         46.43         2.05 o                         
  -2  -4   2       7816.72       7946.82       218.10 o                         
  -1  -4   2       2312.92       2493.89        49.26 o                         
   0  -4   2        194.55        173.44         3.58 o                         
   1  -4   2       2513.21       2483.08        50.65 o                         
   2  -4   2        768.52        718.95        13.35 o                         
   3  -4   2        340.66        359.00         8.17 o                         
   4  -4   2        126.93        134.41         5.42 o                         
   5  -4   2         95.11         93.15         4.34 o                         
   6  -4   2        106.85        103.63         5.57 o                         
   7  -4   2          5.88          1.91         9.17 o                         
   8  -4   2         51.96         50.56         9.34 o                         
  -9  -3   2          1.57          2.94         4.00 o                         
  -8  -3   2         37.19         39.44         4.10 o                         
  -7  -3   2        417.01        406.91        14.41 o                         
  -6  -3   2         10.58         12.77         2.49 o                         
  -5  -3   2         63.03         54.02         2.29 o                         
  -4  -3   2       1639.24       1638.29        35.71 o                         
  -3  -3   2        175.05        157.54         4.75 o                         
  -2  -3   2        396.83        413.40        11.19 o                         
  -1  -3   2        739.80        775.59        18.13 o                         
   0  -3   2        905.81        925.22        21.93 o                         
   1  -3   2         14.66         18.75         1.01 o                         
   2  -3   2        717.79        694.62        12.93 o                         
   3  -3   2        775.85        739.47        14.38 o                         
   4  -3   2        703.41        688.94        15.07 o                         
   5  -3   2         81.38         78.18         3.82 o                         
   6  -3   2        301.08        291.61         9.71 o                         
   7  -3   2          1.82          0.55         3.55 o                         
   8  -3   2          0.54          8.05         6.92 o                         
  -9  -2   2         63.66         83.94         6.05 o                         
  -8  -2   2          2.34          3.06         3.79 o                         
  -7  -2   2         80.61         67.18         4.35 o                         
  -6  -2   2        579.30        577.08        17.64 o                         
  -5  -2   2        253.60        262.39         8.06 o                         
  -4  -2   2        295.69        265.58         6.09 o                         
  -3  -2   2       2049.56       2103.90        45.59 o                         
  -2  -2   2       1594.48       1604.23        38.09 o                         
  -1  -2   2      10401.40      10090.85       231.48 o                         
   0  -2   2       1317.01       1442.51        35.15 o                         
   1  -2   2       5243.76       4880.39        90.71 o                         
   2  -2   2        217.47        222.51         5.43 o                         
   3  -2   2         34.02         33.66         1.22 o                         
   4  -2   2       1260.98       1264.48        24.78 o                         
   5  -2   2         66.74         71.52         2.60 o                         
   6  -2   2        171.21        147.94         5.37 o                         
   7  -2   2        541.67        479.80        21.31 o                         
   8  -2   2          5.24          9.38         7.65 o                         
   9  -2   2         10.69          7.24         7.73 o                         
  -9  -1   2         22.60         12.22         6.30 o                         
  -8  -1   2          3.40          0.95         2.86 o                         
  -7  -1   2        260.01        252.82         8.66 o                         
  -6  -1   2        487.66        462.66        12.87 o                         
  -5  -1   2        503.37        518.16        12.10 o                         
  -4  -1   2        683.51        730.33        14.58 o                         
  -3  -1   2        762.87        715.31        14.17 o                         
  -2  -1   2       1054.35       1090.20        22.08 o                         
  -1  -1   2         53.60         41.19         2.43 o                         
   0  -1   2       8085.50       7957.36       215.42 o                         
   1  -1   2       3474.19       3330.31        90.97 o                         
   2  -1   2       3566.15       3392.08        81.36 o                         
   3  -1   2       1731.69       1806.66        34.84 o                         
   4  -1   2         13.29         18.22         1.16 o                         
   5  -1   2       1605.10       1561.87        33.20 o                         
   6  -1   2        331.34        317.39         8.40 o                         
   7  -1   2        104.00         89.28         5.58 o                         
   8  -1   2        114.14        104.40         8.25 o                         
   9  -1   2         12.57         15.04         6.52 o                         
  -9   0   2         14.61         33.63         5.65 o                         
  -8   0   2        245.08        253.34        11.34 o                         
  -7   0   2        164.49        147.86         7.09 o                         
  -6   0   2        127.26        131.23         5.60 o                         
  -5   0   2       1804.21       1742.91        42.40 o                         
  -4   0   2         18.78         23.66         1.25 o                         
  -3   0   2       2004.26       2080.97        39.39 o                         
  -2   0   2       1912.18       1891.13        36.92 o                         
  -1   0   2         55.03         53.63         1.34 o                         
   0   0   2       5615.32       6166.92       197.43 o                         
   1   0   2          5.34          5.94         0.66 o                         
   2   0   2        556.33        559.86        11.49 o                         
   3   0   2       1045.71       1019.81        20.88 o                         
   4   0   2         53.96         57.91         1.93 o                         
   5   0   2         45.88         47.20         1.77 o                         
   6   0   2       1002.88        961.35        22.02 o                         
   7   0   2        197.03        223.34         9.29 o                         
   8   0   2         15.38         17.55         4.02 o                         
   9   0   2         83.47         92.04         6.83 o                         
  -9   1   2          0.14         -1.31         8.13 o                         
  -8   1   2         15.14         16.73         5.82 o                         
  -7   1   2        488.36        488.89        17.52 o                         
  -6   1   2          0.04          1.34         1.94 o                         
  -5   1   2        354.35        371.16         9.90 o                         
  -4   1   2       1665.01       1690.94        34.30 o                         
  -3   1   2        706.82        778.77        15.06 o                         
  -2   1   2        241.94        227.71         4.78 o                         
  -1   1   2       3187.87       3190.45        61.32 o                         
   0   1   2        948.39        968.71        22.21 o                         
   1   1   2       7818.08       7497.06       162.32 o                         
   2   1   2          0.40         -0.74         0.92 o                         
   3   1   2       1888.32       1939.37        39.18 o                         
   4   1   2        876.61        839.76        18.66 o                         
   5   1   2        133.99        152.50         4.13 o                         
   6   1   2         14.45         12.57         1.47 o                         
   7   1   2        570.52        537.36        18.59 o                         
   8   1   2         28.23         33.84         3.67 o                         
   9   1   2          7.61          7.89         4.70 o                         
  -9   2   2         77.45         84.28         9.37 o                         
  -8   2   2         28.48         28.52         6.65 o                         
  -7   2   2         47.21         47.79         6.01 o                         
  -6   2   2         66.99         75.24         3.80 o                         
  -5   2   2        286.10        307.91         7.40 o                         
  -4   2   2         15.79         23.63         1.39 o                         
  -3   2   2       2200.14       2303.22        46.58 o                         
  -2   2   2       4142.13       4370.90        84.28 o                         
  -1   2   2        122.11        107.23         2.25 o                         
   0   2   2       5752.51       5821.69       113.10 o                         
   1   2   2       6947.81       6245.76       156.79 o                         
   2   2   2       3578.76       3646.79        75.31 o                         
   3   2   2        396.48        417.92         9.12 o                         
   4   2   2        548.51        544.62        11.08 o                         
   5   2   2        539.69        524.80        11.29 o                         
   6   2   2        970.84        959.38        21.82 o                         
   7   2   2          8.29          8.73         2.39 o                         
   8   2   2          0.61         -0.37         2.78 o                         
   9   2   2        151.98        206.69        12.23 o                         
  -9   3   2         10.58         24.47         9.66 o                         
  -8   3   2        156.32        206.32        23.13 o                         
  -7   3   2        371.21        389.87        15.16 o                         
  -6   3   2        473.51        482.65        13.77 o                         
  -5   3   2        258.04        252.88         6.40 o                         
  -4   3   2       2255.18       2277.16        44.36 o                         
  -3   3   2       2692.72       2826.20        58.40 o                         
  -2   3   2         24.26         46.60         1.69 o                         
  -1   3   2       8347.59       8606.54       151.79 o                         
   0   3   2       1319.81       1388.28        25.61 o                         
   1   3   2       1545.30       1592.18        33.24 o                         
   2   3   2       1630.20       1546.06        33.64 o                         
   3   3   2        340.29        359.57         7.91 o                         
   4   3   2        584.33        603.18        14.96 o                         
   5   3   2        633.53        615.24        14.13 o                         
   6   3   2         16.47         15.37         1.81 o                         
   7   3   2        378.10        370.16        11.47 o                         
   8   3   2         83.31         82.75         8.54 o                         
   9   3   2          6.54         10.17         5.72 o                         
  -8   4   2        183.97        210.53        14.99 o                         
  -7   4   2         99.30        108.46         6.99 o                         
  -6   4   2        677.25        668.39        23.09 o                         
  -5   4   2         75.00         80.79         2.97 o                         
  -4   4   2        466.17        445.66         9.74 o                         
  -3   4   2        933.81        870.86        16.66 o                         
  -2   4   2       1431.78       1637.64        30.53 o                         
  -1   4   2         95.30         85.45         1.86 o                         
   0   4   2       5712.66       5600.29       107.26 o                         
   1   4   2         33.43         42.55         1.90 o                         
   2   4   2        219.28        234.12         5.54 o                         
   3   4   2       3409.85       3490.91        75.69 o                         
   4   4   2        221.70        251.68         5.85 o                         
   5   4   2         36.89         32.70         3.07 o                         
   6   4   2        892.62        879.32        21.90 o                         
   7   4   2        237.51        243.35         9.50 o                         
   8   4   2          3.94          4.53         2.95 o                         
   9   4   2         60.57         59.88         6.72 o                         
  -8   5   2          2.14         11.27         9.50 o                         
  -7   5   2        220.20        237.29        35.97 o                         
  -6   5   2          2.23          0.16         4.84 o                         
  -5   5   2        999.01       1015.22        34.77 o                         
  -4   5   2          6.79         12.62         2.23 o                         
  -3   5   2        177.08        202.31         4.63 o                         
  -2   5   2       2817.80       2755.39        51.42 o                         
  -1   5   2        488.07        525.29         9.52 o                         
   0   5   2        225.65        219.82         4.94 o                         
   1   5   2       2888.91       2724.05        51.08 o                         
   2   5   2         14.48         23.60         1.16 o                         
   3   5   2        868.10        858.85        19.02 o                         
   4   5   2       2184.70       2202.10        47.95 o                         
   5   5   2        543.59        548.35        13.94 o                         
   6   5   2        210.60        193.34         7.66 o                         
   7   5   2         74.22         67.76         4.22 o                         
   8   5   2        297.98        314.46        12.00 o                         
   9   5   2          4.35         -1.04         4.87 o                         
  -8   6   2         34.18         45.24        11.91 o                         
  -7   6   2        145.52        122.97        13.70 o                         
  -6   6   2        122.30        110.71        12.57 o                         
  -5   6   2         41.36         52.27         4.89 o                         
  -4   6   2       2322.01       2455.97        78.64 o                         
  -3   6   2          4.40         10.27         5.29 o                         
  -2   6   2        514.77        522.52        10.23 o                         
  -1   6   2       4565.63       4399.74        93.08 o                         
   0   6   2        744.98        766.28        15.56 o                         
   1   6   2        215.47        190.76         4.11 o                         
   2   6   2       1600.44       1576.89        35.64 o                         
   3   6   2        413.27        391.28         9.46 o                         
   4   6   2          7.61          6.39         1.38 o                         
   5   6   2        673.90        636.25        19.02 o                         
   6   6   2        193.92        199.30         7.85 o                         
   7   6   2          1.12          1.62         2.57 o                         
   8   6   2        182.74        157.43         7.43 o                         
   9   6   2        119.28        113.91        10.63 o                         
  -7   7   2         49.77         54.10        11.75 o                         
  -6   7   2        179.00        194.60        17.25 o                         
  -5   7   2          7.82          2.30         5.55 o                         
  -4   7   2        313.64        329.99        15.76 o                         
  -3   7   2        123.94        108.20         7.06 o                         
  -2   7   2          0.69          6.13         4.46 o                         
  -1   7   2        168.00        167.82         6.21 o                         
   0   7   2        364.51        340.73        11.43 o                         
   1   7   2        159.10        144.91         3.47 o                         
   2   7   2        254.51        253.69         5.97 o                         
   3   7   2        309.49        304.10         8.37 o                         
   4   7   2       1242.52       1197.11        34.70 o                         
   5   7   2         54.15         51.44         3.00 o                         
   6   7   2        108.18         98.68         5.01 o                         
   7   7   2        188.58        190.11         7.94 o                         
   8   7   2          1.24          3.60         3.16 o                         
   9   7   2          0.04         -2.45         3.58 o                         
  -6   8   2        180.47        194.74        18.06 o                         
  -5   8   2        230.68        213.06        12.49 o                         
  -4   8   2        108.30         98.00         7.67 o                         
  -3   8   2        919.83        932.67        33.40 o                         
  -2   8   2         14.79         12.37         3.80 o                         
  -1   8   2        511.24        513.45        18.78 o                         
   0   8   2        611.24        590.09        21.17 o                         
   1   8   2         12.64         17.46         1.83 o                         
   2   8   2        421.81        413.38        10.59 o                         
   3   8   2        254.67        259.56         7.89 o                         
   4   8   2        101.47        104.76         4.47 o                         
   5   8   2        650.88        622.62        18.71 o                         
   6   8   2         29.62         26.05         3.18 o                         
   7   8   2         82.27         65.50         4.49 o                         
   8   8   2         80.54         83.10         5.42 o                         
   9   8   2         10.90         24.11         5.81 o                         
  -6   9   2          4.44          9.82        10.46 o                         
  -5   9   2        329.53        317.22        16.95 o                         
  -4   9   2          9.78          4.22         4.90 o                         
  -3   9   2         41.12         47.02         4.89 o                         
  -2   9   2       1060.53       1017.49        35.98 o                         
  -1   9   2          4.15          1.55         2.88 o                         
   0   9   2        240.29        238.85        11.81 o                         
   1   9   2        652.20        603.47        25.29 o                         
   2   9   2        475.41        456.22        16.11 o                         
   3   9   2         10.54         11.92         2.11 o                         
   4   9   2          1.57          0.99         2.02 o                         
   5   9   2         15.32         16.02         2.84 o                         
   6   9   2          7.55         10.34         2.87 o                         
   7   9   2          5.38         10.41         3.15 o                         
   8   9   2         33.33         33.94         4.09 o                         
  -5  10   2         16.08         10.46        10.46 o                         
  -4  10   2        587.74        551.25        25.29 o                         
  -3  10   2        220.58        196.09        11.73 o                         
  -2  10   2          4.58         10.07         4.71 o                         
  -1  10   2        552.50        495.98        21.69 o                         
   0  10   2        107.41        103.99         7.12 o                         
   1  10   2        218.62        207.30        17.51 o                         
   2  10   2         52.44         54.86         5.32 o                         
   3  10   2         73.43         77.05         9.50 o                         
   4  10   2        287.19        275.80        17.11 o                         
   5  10   2         16.00         15.66         3.12 o                         
   6  10   2         91.64        107.01         6.46 o                         
   7  10   2         19.13         12.15         4.99 o                         
   8  10   2         30.58         39.30         4.44 o                         
  -4  11   2         19.09         20.28         6.85 o                         
  -3  11   2        559.66        516.16        23.68 o                         
  -2  11   2        184.50        169.62        10.32 o                         
  -1  11   2        213.88        195.40        10.95 o                         
   0  11   2        126.32        141.30        11.20 o                         
   1  11   2        300.73        284.57        13.83 o                         
   2  11   2        123.45        131.62         8.08 o                         
   3  11   2         12.64         10.76         4.26 o                         
   4  11   2          1.15          2.38         3.71 o                         
   5  11   2         39.06         38.98         4.52 o                         
   6  11   2         34.04         33.20        11.99 o                         
   7  11   2         37.70         46.94         9.74 o                         
  -3  12   2         69.62         54.83        12.96 o                         
  -2  12   2        121.87        121.05         8.80 o                         
  -1  12   2        256.25        234.97        12.51 o                         
   0  12   2          6.12          4.06         4.62 o                         
   1  12   2        191.30        196.71        10.41 o                         
   2  12   2        321.43        327.91        14.65 o                         
   3  12   2          1.62         -7.40         7.40 o                         
   4  12   2         17.61         11.98         5.28 o                         
   6  12   2          4.19         10.94         6.76 o                         
  -1  13   2         39.72         41.32         5.70 o                         
   0  13   2        111.81        112.45        13.69 o                         
   1  13   2         18.27         16.58         9.18 o                         
   2  13   2         37.75         31.72         9.98 o                         
   3  13   2        204.65        224.77        19.03 o                         
   4  13   2          6.50          9.82         9.01 o                         
  -4 -11   3         79.00         73.76         9.66 o                         
  -3 -11   3         15.74         25.84         5.84 o                         
  -2 -11   3          2.25         10.30         7.73 o                         
  -1 -11   3        181.18        210.38        16.60 o                         
   0 -11   3         27.87         45.72         8.85 o                         
   1 -11   3         21.87         30.10         8.21 o                         
  -6 -10   3          5.10          9.01         6.28 o                         
  -5 -10   3         10.97          5.47         5.96 o                         
  -4 -10   3         52.74         58.13         7.57 o                         
  -3 -10   3         32.93         35.10         6.76 o                         
  -2 -10   3          7.17          4.51         6.44 o                         
  -1 -10   3         92.24        101.49        10.31 o                         
   0 -10   3         27.92         23.67         6.92 o                         
   1 -10   3         34.31         21.25         7.08 o                         
   2 -10   3          2.32          1.45         7.08 o                         
   3 -10   3        153.08        144.72        13.86 o                         
  -7  -9   3         16.26         15.46         4.74 o                         
  -6  -9   3         98.10        116.15        10.31 o                         
  -5  -9   3         76.91         91.48         8.54 o                         
  -4  -9   3         35.31         36.71         5.96 o                         
  -3  -9   3        196.51        213.51        14.35 o                         
  -2  -9   3         24.33         21.96         3.98 o                         
  -1  -9   3         22.03         23.34         5.63 o                         
   0  -9   3        316.52        287.89        18.89 o                         
   1  -9   3          4.55          7.73         5.63 o                         
   2  -9   3        263.59        255.26        18.07 o                         
   3  -9   3          3.44          4.83         6.76 o                         
   4  -9   3         27.58         31.55         8.85 o                         
  -7  -8   3         11.08         10.02         4.41 o                         
  -6  -8   3         86.69         99.45         6.63 o                         
  -5  -8   3        112.00        122.05         7.20 o                         
  -4  -8   3          0.29          1.49         4.59 o                         
  -3  -8   3        164.69        164.94        11.29 o                         
  -2  -8   3        468.24        492.60        28.80 o                         
  -1  -8   3         40.77         39.29         5.47 o                         
   0  -8   3         87.05         90.70         7.89 o                         
   1  -8   3        440.20        396.34        24.42 o                         
   2  -8   3        109.33         96.36         9.35 o                         
   3  -8   3         32.50         31.07         6.92 o                         
   4  -8   3         94.49         91.34        10.47 o                         
   5  -8   3          0.94         -5.63         6.60 o                         
  -8  -7   3         58.55         61.17         6.18 o                         
  -7  -7   3        103.49        119.52         7.56 o                         
  -6  -7   3          2.92          5.37         3.29 o                         
  -5  -7   3          7.39          6.06         2.89 o                         
  -4  -7   3        478.37        485.58        17.37 o                         
  -3  -7   3        431.26        436.17        15.49 o                         
  -2  -7   3         25.90         25.03         2.26 o                         
  -1  -7   3        329.12        359.29        15.08 o                         
   0  -7   3        156.40        174.31        11.77 o                         
   1  -7   3        296.43        260.64        15.91 o                         
   2  -7   3        201.98        191.81        12.10 o                         
   3  -7   3        341.74        328.54        22.53 o                         
   4  -7   3         36.06         32.03         3.23 o                         
   5  -7   3          9.47          5.07         4.18 o                         
   6  -7   3         38.25         45.28         5.99 o                         
  -8  -6   3         73.20         65.82         6.38 o                         
  -7  -6   3          0.74         -5.86         6.76 o                         
  -6  -6   3        169.06        173.48         9.04 o                         
  -5  -6   3         55.06         57.55         4.37 o                         
  -4  -6   3         27.04         25.54         2.47 o                         
  -3  -6   3       3517.01       3530.50       117.60 o                         
  -2  -6   3       1274.93       1392.50        42.22 o                         
  -1  -6   3        397.06        395.96         9.87 o                         
   0  -6   3        612.39        623.76        17.34 o                         
   1  -6   3        800.79        744.66        27.10 o                         
   2  -6   3        168.43        172.33        11.69 o                         
   3  -6   3          8.05         10.89         3.13 o                         
   4  -6   3         75.48         72.66         4.56 o                         
   5  -6   3        130.36        127.93         6.46 o                         
   6  -6   3          0.12         -0.58         4.67 o                         
   7  -6   3        136.04        144.01         9.65 o                         
  -9  -5   3          0.60         -1.10         4.64 o                         
  -8  -5   3        146.85        155.64        10.07 o                         
  -7  -5   3        141.83        140.64        12.01 o                         
  -6  -5   3          2.33          8.01         3.02 o                         
  -5  -5   3        358.32        337.16        14.62 o                         
  -4  -5   3        451.51        425.19        15.22 o                         
  -3  -5   3         54.19         56.46         2.65 o                         
  -2  -5   3        606.94        622.81        14.29 o                         
  -1  -5   3        266.96        267.54         5.72 o                         
   0  -5   3        221.61        231.38         5.14 o                         
   1  -5   3        255.99        255.57         7.02 o                         
   2  -5   3        978.44        929.10        23.71 o                         
   3  -5   3        829.78        834.95        30.31 o                         
   4  -5   3        679.43        650.50        21.84 o                         
   5  -5   3        289.44        281.34        10.77 o                         
   6  -5   3          3.83          9.44         3.28 o                         
   7  -5   3         17.93         22.88         4.24 o                         
  -9  -4   3          0.07         -1.39         3.57 o                         
  -8  -4   3         47.56         47.36         4.97 o                         
  -7  -4   3        120.81        132.38         6.14 o                         
  -6  -4   3         67.42         61.33         4.76 o                         
  -5  -4   3        425.64        409.58        19.20 o                         
  -4  -4   3        266.73        273.85        10.30 o                         
  -3  -4   3       1396.95       1472.19        43.48 o                         
  -2  -4   3       2993.42       3226.51        74.88 o                         
  -1  -4   3        964.03       1063.89        24.79 o                         
   0  -4   3       2786.55       2759.15        59.42 o                         
   1  -4   3         68.38         75.38         2.95 o                         
   2  -4   3         15.70         14.62         1.19 o                         
   3  -4   3       2644.73       2563.94        51.37 o                         
   4  -4   3         26.12         27.43         3.16 o                         
   5  -4   3         23.21         28.04         3.14 o                         
   6  -4   3        667.63        647.86        22.23 o                         
   7  -4   3         30.60         31.71         4.10 o                         
   8  -4   3         10.45         11.11         7.40 o                         
  -9  -3   3          4.73          7.04         3.92 o                         
  -8  -3   3          7.34          6.04         3.31 o                         
  -7  -3   3        288.08        261.57         9.98 o                         
  -6  -3   3          2.70         -1.00         1.88 o                         
  -5  -3   3        235.23        246.37         6.75 o                         
  -4  -3   3        433.06        419.93        14.99 o                         
  -3  -3   3         17.89         17.25         1.96 o                         
  -2  -3   3        716.95        665.38        15.91 o                         
  -1  -3   3       1765.43       1915.06        44.42 o                         
   0  -3   3        163.52        188.65         5.46 o                         
   1  -3   3       4380.77       4366.28        93.22 o                         
   2  -3   3         70.28         80.33         1.98 o                         
   3  -3   3         12.93         14.28         1.22 o                         
   4  -3   3       2116.22       2178.00        50.09 o                         
   5  -3   3        410.30        390.78        11.22 o                         
   6  -3   3          7.69          9.16         2.97 o                         
   7  -3   3        195.05        200.06         8.76 o                         
   8  -3   3         39.24         41.38         8.37 o                         
  -9  -2   3        158.20        177.31        14.01 o                         
  -8  -2   3        106.98        101.33         5.87 o                         
  -7  -2   3         27.89         25.71         4.28 o                         
  -6  -2   3        404.74        363.35        15.49 o                         
  -5  -2   3        138.79        133.00         5.03 o                         
  -4  -2   3        783.58        794.96        21.89 o                         
  -3  -2   3         20.13         13.92         0.94 o                         
  -2  -2   3         25.99         22.34         1.03 o                         
  -1  -2   3       1478.73       1468.77        34.24 o                         
   0  -2   3        728.33        734.98        20.30 o                         
   1  -2   3       1589.30       1628.76        38.12 o                         
   2  -2   3       1141.65       1041.08        19.06 o                         
   3  -2   3         48.70         43.00         1.74 o                         
   4  -2   3        546.20        515.14        11.14 o                         
   5  -2   3        908.15        850.71        23.74 o                         
   6  -2   3        599.36        577.79        19.10 o                         
   7  -2   3         27.57         26.79         3.18 o                         
   8  -2   3        155.69        165.85        10.92 o                         
  -9  -1   3          2.15         -3.99         3.99 o                         
  -8  -1   3        206.01        256.32        13.82 o                         
  -7  -1   3          6.14         11.50         3.58 o                         
  -6  -1   3        481.26        465.32        13.87 o                         
  -5  -1   3        848.11        846.31        20.96 o                         
  -4  -1   3       1552.03       1584.17        33.35 o                         
  -3  -1   3        846.94        828.43        17.59 o                         
  -2  -1   3          8.46          6.94         1.12 o                         
  -1  -1   3       2184.13       2236.05        91.84 o                         
   0  -1   3       1363.79       1356.07        36.94 o                         
   1  -1   3         93.67         96.50         3.62 o                         
   2  -1   3       1233.93       1198.85        24.24 o                         
   3  -1   3        774.61        735.19        16.41 o                         
   4  -1   3        131.54        133.16         3.51 o                         
   5  -1   3         29.27         33.99         1.89 o                         
   6  -1   3        639.44        555.95        15.18 o                         
   7  -1   3        249.50        245.98         8.59 o                         
   8  -1   3         36.62         40.54         9.82 o                         
   9  -1   3        114.50        110.68         9.39 o                         
  -9   0   3        139.06        175.19        11.17 o                         
  -8   0   3          9.23          4.66         3.34 o                         
  -7   0   3          4.97          5.32         4.82 o                         
  -6   0   3        944.44        909.12        27.23 o                         
  -5   0   3        308.68        327.51         9.91 o                         
  -4   0   3        422.49        416.63         9.65 o                         
  -3   0   3       2474.11       2497.81        56.43 o                         
  -2   0   3         20.09         28.98         2.40 o                         
  -1   0   3        185.20        193.91         4.79 o                         
   0   0   3       3004.39       3133.96       100.37 o                         
   1   0   3       1241.15       1292.74        25.87 o                         
   2   0   3       2249.59       2334.99        50.43 o                         
   3   0   3         71.75         99.49         2.67 o                         
   4   0   3        244.25        252.84         5.77 o                         
   5   0   3        252.44        248.13         6.68 o                         
   6   0   3         57.17         49.95         2.52 o                         
   7   0   3          1.62          3.63         3.03 o                         
   8   0   3        181.04        190.58        11.09 o                         
   9   0   3          9.65          5.39        15.45 o                         
  -9   1   3         47.15         73.18         8.85 o                         
  -8   1   3        244.94        259.37        11.40 o                         
  -7   1   3        311.63        317.52        13.12 o                         
  -6   1   3         12.19         16.26         2.74 o                         
  -5   1   3       2935.83       2962.43        71.74 o                         
  -4   1   3        497.47        513.33        10.20 o                         
  -3   1   3        740.02        828.18        17.00 o                         
  -2   1   3       4513.04       4459.39        85.81 o                         
  -1   1   3         32.81         33.94         1.02 o                         
   0   1   3       2405.97       2470.21        51.43 o                         
   1   1   3        974.67        915.49        18.54 o                         
   2   1   3         31.07         53.71         2.06 o                         
   3   1   3       2823.09       2935.58        59.28 o                         
   4   1   3        348.49        308.06         7.30 o                         
   5   1   3        126.96        135.38         3.78 o                         
   6   1   3        275.28        285.47         8.13 o                         
   7   1   3         41.49         33.61         3.60 o                         
   8   1   3         13.70         15.83         3.30 o                         
   9   1   3         25.99         28.94         4.23 o                         
  -9   2   3        115.32        182.45        19.98 o                         
  -8   2   3          1.33          8.46         5.91 o                         
  -7   2   3        311.62        323.76        18.77 o                         
  -6   2   3        106.37        100.25         5.19 o                         
  -5   2   3        131.02        123.77         4.47 o                         
  -4   2   3       2194.39       2095.13        42.88 o                         
  -3   2   3        303.78        339.30         7.11 o                         
  -2   2   3        373.46        419.44         8.00 o                         
  -1   2   3       8069.06       8247.45       157.79 o                         
   0   2   3      10092.04      10129.75       244.04 o                         
   1   2   3         12.38         15.60         0.92 o                         
   2   2   3       1639.57       1600.38        33.42 o                         
   3   2   3        790.26        829.46        16.47 o                         
   4   2   3         12.22         18.18         2.44 o                         
   5   2   3        645.46        630.20        13.45 o                         
   6   2   3        147.14        150.56         4.17 o                         
   7   2   3         11.01         14.58         2.79 o                         
   8   2   3          7.48          7.34         3.02 o                         
   9   2   3          2.07          0.97         4.27 o                         
  -9   3   3         22.58         26.76         8.43 o                         
  -8   3   3         58.06         67.28         8.34 o                         
  -7   3   3         51.45         66.27         9.66 o                         
  -6   3   3        767.98        781.60        21.37 o                         
  -5   3   3        159.05        161.21         5.38 o                         
  -4   3   3        278.52        308.81         6.81 o                         
  -3   3   3       1809.96       1723.71        32.30 o                         
  -2   3   3        774.40        860.57        16.00 o                         
  -1   3   3       1979.82       2103.00        38.85 o                         
   0   3   3       2647.45       2663.08        49.04 o                         
   1   3   3        804.86        754.79        14.31 o                         
   2   3   3       1997.26       1977.98        42.91 o                         
   3   3   3       1390.33       1434.87        30.06 o                         
   4   3   3       1503.05       1569.73        35.93 o                         
   5   3   3         40.56         39.41         2.29 o                         
   6   3   3        133.16        119.10         4.23 o                         
   7   3   3        271.53        282.10        10.76 o                         
   8   3   3          5.57          7.13         3.34 o                         
   9   3   3          0.00         -3.98         5.33 o                         
  -8   4   3        113.57        154.02        15.79 o                         
  -7   4   3         66.58         82.90         6.52 o                         
  -6   4   3         46.31         53.49         4.38 o                         
  -5   4   3       2406.63       2353.12        66.38 o                         
  -4   4   3         13.67         18.39         1.51 o                         
  -3   4   3       1913.36       1941.96        36.47 o                         
  -2   4   3       3315.40       3425.78        62.29 o                         
  -1   4   3        635.58        643.25        11.80 o                         
   0   4   3       1268.79       1315.05        26.08 o                         
   1   4   3       2633.91       2601.88        50.74 o                         
   2   4   3       1633.33       1606.29        35.01 o                         
   3   4   3         48.80         38.78         1.60 o                         
   4   4   3        872.44        891.53        19.67 o                         
   5   4   3       1562.64       1555.72        34.66 o                         
   6   4   3        309.80        315.76         9.30 o                         
   7   4   3        237.64        208.88         7.37 o                         
   8   4   3         64.72         56.62         5.75 o                         
   9   4   3          0.57          5.26         5.18 o                         
  -8   5   3         41.39         48.62        12.08 o                         
  -7   5   3         67.29         94.46         8.65 o                         
  -6   5   3          9.05          9.23         4.36 o                         
  -5   5   3        170.96        201.25        16.15 o                         
  -4   5   3        589.54        545.37        12.59 o                         
  -3   5   3        167.60        180.57         4.42 o                         
  -2   5   3        399.01        370.53         8.42 o                         
  -1   5   3        546.71        541.53        10.07 o                         
   0   5   3       1360.83       1312.33        25.21 o                         
   1   5   3        132.01        131.14         3.11 o                         
   2   5   3         12.91         12.89         1.82 o                         
   3   5   3       1184.78       1153.48        27.65 o                         
   4   5   3         31.73         33.78         1.77 o                         
   5   5   3        100.61         96.14         3.49 o                         
   6   5   3        357.30        347.32        10.15 o                         
   7   5   3         11.45          8.23         2.78 o                         
   8   5   3          1.56          1.88         4.21 o                         
   9   5   3         26.36         33.46         5.61 o                         
  -8   6   3          1.81          4.18        10.62 o                         
  -7   6   3        178.36        203.14        13.05 o                         
  -6   6   3         51.30         44.50         6.76 o                         
  -5   6   3         97.67        100.27         7.66 o                         
  -4   6   3        619.98        654.76        23.42 o                         
  -3   6   3         35.43         29.57         1.81 o                         
  -2   6   3        486.28        489.17        10.03 o                         
  -1   6   3       1289.06       1279.86        22.52 o                         
   0   6   3        315.17        319.97         6.73 o                         
   1   6   3       1867.71       1769.01        34.17 o                         
   2   6   3       1327.46       1373.59        28.86 o                         
   3   6   3         80.22         89.05         3.81 o                         
   4   6   3        853.45        799.92        20.76 o                         
   5   6   3          6.22          6.77         1.59 o                         
   6   6   3         70.16         57.01         6.03 o                         
   7   6   3        109.45        107.26         5.55 o                         
   8   6   3          0.85          1.15         4.58 o                         
   9   6   3         30.86         27.40         5.45 o                         
  -7   7   3          1.77          8.05        10.30 o                         
  -6   7   3        395.74        425.21        29.89 o                         
  -5   7   3          3.18         -3.54         7.56 o                         
  -4   7   3         15.47         22.59         6.78 o                         
  -3   7   3       2040.41       2015.20        64.92 o                         
  -2   7   3        153.78        158.96         5.30 o                         
  -1   7   3        256.88        243.13         5.97 o                         
   0   7   3       1305.93       1332.92        28.67 o                         
   1   7   3        278.78        270.13         5.89 o                         
   2   7   3        265.78        244.05         5.20 o                         
   3   7   3          1.86          2.22         1.34 o                         
   4   7   3         12.23         13.32         2.43 o                         
   5   7   3        232.04        210.48         7.32 o                         
   6   7   3        202.56        184.83         7.62 o                         
   7   7   3         39.24         35.27         3.52 o                         
   8   7   3         15.92         18.16         4.55 o                         
   9   7   3         45.45         46.90         6.28 o                         
  -7   8   3         77.83         88.74        14.98 o                         
  -6   8   3         23.02         11.91        10.79 o                         
  -5   8   3        543.48        521.32        34.79 o                         
  -4   8   3        361.73        354.80        17.40 o                         
  -3   8   3          9.43         13.80         7.00 o                         
  -2   8   3       1115.76       1104.25        38.91 o                         
  -1   8   3        564.90        538.90        19.84 o                         
   0   8   3        448.55        426.26        11.39 o                         
   1   8   3         17.09         19.00         1.55 o                         
   2   8   3        156.60        141.97         4.23 o                         
   3   8   3        627.32        629.84        21.69 o                         
   4   8   3         28.35         29.08         2.50 o                         
   5   8   3        161.97        158.22         6.07 o                         
   6   8   3        208.14        183.40         7.73 o                         
   7   8   3         78.07         76.11         5.22 o                         
   8   8   3         19.34         16.87         3.54 o                         
   9   8   3         28.76         22.93         5.57 o                         
  -6   9   3         33.90         47.01        12.40 o                         
  -5   9   3         96.84         84.09        13.37 o                         
  -4   9   3        281.50        275.50        16.30 o                         
  -3   9   3        125.66        121.39         8.60 o                         
  -2   9   3        433.85        388.25        15.48 o                         
  -1   9   3        343.73        331.26        13.37 o                         
   0   9   3        784.68        734.16        26.40 o                         
   1   9   3        513.64        536.87        18.11 o                         
   2   9   3          6.75          8.82         3.26 o                         
   3   9   3        409.84        383.20        11.11 o                         
   4   9   3         65.81         66.74         4.77 o                         
   5   9   3         13.91         11.32         2.81 o                         
   6   9   3        118.01        114.39         8.01 o                         
   7   9   3          0.17          2.79         3.10 o                         
   8   9   3          0.55         -0.39         3.50 o                         
  -5  10   3        130.52        116.98        15.79 o                         
  -4  10   3        170.08        132.42        10.03 o                         
  -3  10   3         83.28         74.27         7.52 o                         
  -2  10   3        723.79        711.68        26.37 o                         
  -1  10   3         44.29         42.46         4.51 o                         
   0  10   3        124.04        126.61         8.08 o                         
   1  10   3        716.10        690.95        29.08 o                         
   2  10   3         12.26         15.18         4.29 o                         
   3  10   3         65.47         62.30         4.64 o                         
   4  10   3        572.78        539.33        26.15 o                         
   5  10   3          7.87          8.11         2.95 o                         
   6  10   3         68.34         72.05         6.70 o                         
   7  10   3          8.75         10.98         3.52 o                         
   8  10   3         38.72         39.21         4.51 o                         
  -4  11   3        289.73        290.61        23.72 o                         
  -3  11   3         96.60         83.94        19.73 o                         
  -2  11   3         35.31         34.92        14.17 o                         
  -1  11   3        384.06        370.04        17.88 o                         
   0  11   3        133.18        133.26         8.71 o                         
   1  11   3         11.72          7.37        10.87 o                         
   2  11   3        277.80        264.02        13.18 o                         
   3  11   3          6.90          3.52         4.59 o                         
   4  11   3          0.72         -0.84         3.41 o                         
   5  11   3        161.74        165.39        23.86 o                         
   6  11   3         31.44         27.54         4.72 o                         
   7  11   3         33.83         26.68         3.99 o                         
  -3  12   3        214.23        185.08        12.17 o                         
  -2  12   3          3.26          3.91         7.00 o                         
  -1  12   3         13.48         10.37         7.65 o                         
   0  12   3         65.89         67.08         7.00 o                         
   1  12   3         58.18         52.24         6.26 o                         
   2  12   3         20.11         15.87         5.25 o                         
   3  12   3        439.78        429.04        19.33 o                         
   4  12   3        214.46        200.74         9.24 o                         
   5  12   3         29.09         21.84         4.21 o                         
   6  12   3         63.40         71.90         6.37 o                         
  -1  13   3          0.91          0.06         5.74 o                         
   0  13   3         79.49         80.38         7.77 o                         
   1  13   3        128.27        138.22         9.21 o                         
   2  13   3         49.33         39.90         5.90 o                         
   3  13   3          7.24          5.43         4.63 o                         
   4  13   3        155.75        162.68         9.91 o                         
   5  13   3         49.04         48.26        11.19 o                         
  -2 -11   4         16.34         17.22         8.53 o                         
  -1 -11   4         58.38         74.40        10.14 o                         
   0 -11   4          9.65          2.58         7.73 o                         
  -5 -10   4         10.28          8.05         6.28 o                         
  -4 -10   4         46.66         40.09         7.08 o                         
  -3 -10   4        115.83        124.38        11.12 o                         
  -2 -10   4          2.49          0.48         6.60 o                         
  -1 -10   4         97.97        137.25        11.92 o                         
   0 -10   4         20.80         18.83         6.76 o                         
   1 -10   4         30.03         29.30         8.05 o                         
   2 -10   4          6.20          8.85         8.21 o                         
  -6  -9   4          3.17         12.39         5.96 o                         
  -5  -9   4         50.50         59.74         7.08 o                         
  -4  -9   4        404.39        397.91        24.39 o                         
  -3  -9   4        120.20        107.80         9.02 o                         
  -2  -9   4        238.24        270.86        12.72 o                         
  -1  -9   4        121.75        155.34        12.57 o                         
   0  -9   4         98.81        124.05        10.47 o                         
   1  -9   4         45.06         40.25         7.08 o                         
   2  -9   4        200.38        202.20        15.96 o                         
   3  -9   4         25.84         30.59         8.05 o                         
   4  -9   4          3.01          4.51         7.89 o                         
  -7  -8   4         65.63         70.34         6.17 o                         
  -6  -8   4         50.86         50.54         8.61 o                         
  -5  -8   4          2.02          0.23         3.32 o                         
  -4  -8   4        710.90        727.23        41.65 o                         
  -3  -8   4       1005.28       1009.53        56.74 o                         
  -2  -8   4          2.60          9.82         4.02 o                         
  -1  -8   4        104.59        110.85         9.51 o                         
   0  -8   4        387.32        392.51        23.59 o                         
   1  -8   4          4.27          1.77         4.67 o                         
   2  -8   4          0.44          1.70         5.07 o                         
   3  -8   4         10.02          8.53         6.12 o                         
   4  -8   4        112.63        109.56        11.76 o                         
   5  -8   4         33.82         27.05         8.53 o                         
  -7  -7   4         25.40         23.01         4.60 o                         
  -6  -7   4         36.69         44.98         4.74 o                         
  -5  -7   4        185.22        178.82         8.99 o                         
  -4  -7   4          3.83          2.79         2.59 o                         
  -3  -7   4          2.16          1.72         2.00 o                         
  -2  -7   4        104.34        131.17         8.70 o                         
  -1  -7   4          4.31          8.15         2.26 o                         
   0  -7   4          3.29          2.66         2.54 o                         
   1  -7   4        248.97        243.56        11.34 o                         
   2  -7   4         18.66         23.69         4.43 o                         
   3  -7   4        121.33        107.56         7.12 o                         
   4  -7   4        153.55        166.22        10.03 o                         
   5  -7   4         16.12         23.50         7.08 o                         
  -8  -6   4         15.55         19.48         4.95 o                         
  -7  -6   4        114.63        112.60         7.66 o                         
  -6  -6   4         42.60         60.39         5.23 o                         
  -5  -6   4          0.47          3.52         2.73 o                         
  -4  -6   4        434.40        441.04        15.94 o                         
  -3  -6   4        432.62        442.72        18.14 o                         
  -2  -6   4        695.30        754.85        17.35 o                         
  -1  -6   4        702.44        702.61        16.58 o                         
   0  -6   4          1.54          4.05         2.01 o                         
   1  -6   4         59.66         64.47         4.40 o                         
   2  -6   4       1145.95       1118.02        44.68 o                         
   3  -6   4        115.26        115.24         7.12 o                         
   4  -6   4          4.08          6.32         3.80 o                         
   5  -6   4        266.34        267.06        10.51 o                         
   6  -6   4         57.29         57.82         4.96 o                         
  -8  -5   4        153.98        150.20         9.34 o                         
  -7  -5   4          1.97         -3.90         8.77 o                         
  -6  -5   4        326.95        312.74        14.14 o                         
  -5  -5   4         63.92         74.21         5.03 o                         
  -4  -5   4         12.47         10.83         2.67 o                         
  -3  -5   4       1188.59       1271.75        66.59 o                         
  -2  -5   4         43.61         34.90         2.62 o                         
  -1  -5   4          7.05         12.05         1.67 o                         
   0  -5   4        829.98        843.42        17.95 o                         
   1  -5   4          3.89          4.04         1.30 o                         
   2  -5   4         17.13         22.63         3.28 o                         
   3  -5   4        636.91        663.43        27.40 o                         
   4  -5   4        375.69        361.60        12.91 o                         
   5  -5   4          6.08          0.63         2.75 o                         
   6  -5   4         34.55         32.35         4.14 o                         
   7  -5   4         39.52         41.06         4.90 o                         
  -9  -4   4        103.63         92.05         8.16 o                         
  -8  -4   4          4.36         -4.01         4.01 o                         
  -7  -4   4         85.77         95.46         6.89 o                         
  -6  -4   4        215.02        183.31         9.42 o                         
  -5  -4   4         43.47         44.65         3.86 o                         
  -4  -4   4         76.62         70.49         3.91 o                         
  -3  -4   4        158.87        161.27         4.79 o                         
  -2  -4   4        891.05        897.46        21.45 o                         
  -1  -4   4         71.77         79.74         3.00 o                         
   0  -4   4       1041.68       1032.59        27.56 o                         
   1  -4   4        108.93         96.64         2.69 o                         
   2  -4   4        395.76        373.63        10.09 o                         
   3  -4   4         77.84         81.44         3.09 o                         
   4  -4   4        326.52        328.48        11.72 o                         
   5  -4   4        274.78        277.77        10.52 o                         
   6  -4   4         30.16         27.87         3.61 o                         
   7  -4   4        142.30        152.97         7.74 o                         
  -9  -3   4         71.17         85.93         5.66 o                         
  -8  -3   4         30.08         38.28         3.72 o                         
  -7  -3   4        154.78        158.38         7.05 o                         
  -6  -3   4        487.91        495.91        21.10 o                         
  -5  -3   4       1061.30        991.44        34.22 o                         
  -4  -3   4         25.96         29.43         2.53 o                         
  -3  -3   4        121.47        138.21         4.31 o                         
  -2  -3   4        792.71        802.31        19.22 o                         
  -1  -3   4       1136.65       1142.14        28.53 o                         
   0  -3   4        327.64        336.35         8.78 o                         
   1  -3   4        820.50        772.34        17.01 o                         
   2  -3   4        917.77        886.78        20.17 o                         
   3  -3   4       1347.36       1360.50        27.91 o                         
   4  -3   4         44.16         44.27         2.89 o                         
   5  -3   4        263.92        257.90         8.75 o                         
   6  -3   4         99.76        109.95         5.18 o                         
   7  -3   4         65.77         76.81         5.20 o                         
   8  -3   4        143.53        145.52        12.89 o                         
  -9  -2   4         25.22         25.45         4.50 o                         
  -8  -2   4          0.17          0.07         3.47 o                         
  -7  -2   4         79.92         78.06         4.76 o                         
  -6  -2   4         27.96         25.34         2.80 o                         
  -5  -2   4        127.91        133.41         5.17 o                         
  -4  -2   4       1399.89       1410.62        44.02 o                         
  -3  -2   4          4.47          6.78         0.99 o                         
  -2  -2   4         21.65         20.71         1.46 o                         
  -1  -2   4       1884.02       1820.45        59.47 o                         
   0  -2   4         45.14         51.70         2.32 o                         
   1  -2   4        512.73        501.12        13.46 o                         
   2  -2   4         17.07         23.27         1.22 o                         
   3  -2   4        132.47        146.95         3.76 o                         
   4  -2   4        147.24        151.69         4.70 o                         
   5  -2   4         47.71         50.24         2.89 o                         
   6  -2   4          7.03          3.63         2.61 o                         
   7  -2   4        140.87        142.69         6.32 o                         
   8  -2   4         55.99         57.81         8.37 o                         
  -9  -1   4        144.65        176.43        23.58 o                         
  -8  -1   4          7.18          7.32         3.78 o                         
  -7  -1   4         10.99         14.53         3.37 o                         
  -6  -1   4        604.25        591.52        20.07 o                         
  -5  -1   4         48.29         49.60         2.37 o                         
  -4  -1   4         83.63         91.67         3.30 o                         
  -3  -1   4       1245.24       1205.78        26.25 o                         
  -2  -1   4        332.81        374.33         9.16 o                         
  -1  -1   4        673.84        630.77        18.96 o                         
   0  -1   4       2649.70       2519.41        72.83 o                         
   1  -1   4        269.59        265.79         7.46 o                         
   2  -1   4       1497.19       1476.82        31.55 o                         
   3  -1   4        167.11        153.21         3.80 o                         
   4  -1   4        208.24        212.61         6.02 o                         
   5  -1   4        171.31        171.52         6.67 o                         
   6  -1   4         49.94         41.19         2.62 o                         
   7  -1   4          2.34          3.28         2.64 o                         
   8  -1   4         99.05         87.10         7.75 o                         
   9  -1   4          0.03          3.56         6.04 o                         
  -9   0   4         10.62         18.93         5.03 o                         
  -8   0   4        178.43        194.85         7.97 o                         
  -7   0   4          4.97          5.87         2.95 o                         
  -6   0   4        256.90        251.53        11.52 o                         
  -5   0   4       1522.84       1477.19        40.41 o                         
  -4   0   4          1.24          8.53         2.41 o                         
  -3   0   4        131.59        133.68         3.36 o                         
  -2   0   4       3042.69       3100.53        66.35 o                         
  -1   0   4       1082.08       1092.63        26.87 o                         
   0   0   4        532.96        571.30        14.32 o                         
   1   0   4       1519.34       1463.66        34.20 o                         
   2   0   4       1163.76       1156.83        23.45 o                         
   3   0   4        479.28        473.97        11.42 o                         
   4   0   4        259.63        260.54         5.82 o                         
   5   0   4        854.83        821.89        20.68 o                         
   6   0   4         81.97         62.88         3.27 o                         
   7   0   4          9.29          3.39         2.49 o                         
   8   0   4          0.60          0.01         4.70 o                         
   9   0   4         24.50         49.08         7.23 o                         
  -9   1   4          1.73          6.78         5.89 o                         
  -8   1   4         53.14         47.51         5.45 o                         
  -7   1   4        256.24        272.16        14.66 o                         
  -6   1   4        257.54        259.16        10.42 o                         
  -5   1   4         87.90         91.97         4.04 o                         
  -4   1   4       1758.91       1665.74        35.14 o                         
  -3   1   4       1385.54       1410.95        28.52 o                         
  -2   1   4       1632.71       1726.78        33.92 o                         
  -1   1   4       1071.44        994.14        21.04 o                         
   0   1   4       1024.55        995.19        20.82 o                         
   1   1   4       1263.47       1301.86        23.73 o                         
   2   1   4       1534.39       1636.27        41.10 o                         
   3   1   4       1114.45       1167.64        22.82 o                         
   4   1   4        543.71        554.51        11.81 o                         
   5   1   4        188.10        165.04         4.90 o                         
   6   1   4       1026.82        954.15        23.85 o                         
   7   1   4          1.85         -1.51         2.68 o                         
   8   1   4         16.53         14.46         5.03 o                         
   9   1   4        111.21        134.01        16.19 o                         
  -9   2   4         42.14         43.35         8.96 o                         
  -8   2   4         10.37         28.81         6.87 o                         
  -7   2   4        182.72        191.76         9.16 o                         
  -6   2   4        597.57        564.68        17.93 o                         
  -5   2   4         11.30         13.94         2.32 o                         
  -4   2   4        682.16        649.58        14.15 o                         
  -3   2   4       3696.65       3861.37        74.40 o                         
  -2   2   4        587.01        613.58        12.78 o                         
  -1   2   4       1529.40       1560.47        32.27 o                         
   0   2   4       8559.82       9025.29       192.10 o                         
   1   2   4       6145.50       5992.13       110.29 o                         
   2   2   4        264.56        240.06         5.24 o                         
   3   2   4        661.70        725.92        13.53 o                         
   4   2   4       2614.87       2596.66        49.28 o                         
   5   2   4         43.23         47.35         1.92 o                         
   6   2   4         42.93         41.12         2.45 o                         
   7   2   4        117.08        121.49         5.25 o                         
   8   2   4         34.80         28.76         3.52 o                         
   9   2   4          0.64         -3.27         5.46 o                         
  -8   3   4        122.74        160.13        11.37 o                         
  -7   3   4          0.96         -2.39         6.08 o                         
  -6   3   4        296.95        294.91        10.74 o                         
  -5   3   4        296.23        262.97         7.94 o                         
  -4   3   4        440.11        437.25         9.92 o                         
  -3   3   4        323.37        304.02         6.20 o                         
  -2   3   4        114.97         98.53         2.47 o                         
  -1   3   4        752.33        716.56        14.44 o                         
   0   3   4        311.12        310.25         6.48 o                         
   1   3   4        639.81        644.50        12.57 o                         
   2   3   4       4267.72       4226.10        83.82 o                         
   3   3   4        107.21        106.89         2.94 o                         
   4   3   4          2.69          7.52         1.15 o                         
   5   3   4       1326.62       1267.14        34.34 o                         
   6   3   4          5.99          9.79         2.00 o                         
   7   3   4         56.75         59.73         4.36 o                         
   8   3   4         29.62         35.42         4.74 o                         
   9   3   4          6.54         15.78         4.57 o                         
  -8   4   4        102.93        110.16        10.41 o                         
  -7   4   4         25.63         28.72         6.76 o                         
  -6   4   4        167.82        163.88         7.50 o                         
  -5   4   4        630.71        626.56        19.16 o                         
  -4   4   4         26.17         38.85         2.15 o                         
  -3   4   4        502.46        481.44         9.48 o                         
  -2   4   4       2552.65       2674.64        48.62 o                         
  -1   4   4        349.09        441.01         8.64 o                         
   0   4   4       1394.94       1267.38        24.39 o                         
   1   4   4       3059.82       3237.61        61.66 o                         
   2   4   4         29.89         29.45         1.26 o                         
   3   4   4       1610.79       1572.46        33.89 o                         
   4   4   4         96.17         92.43         2.99 o                         
   5   4   4        189.64        180.74         5.35 o                         
   6   4   4       1509.18       1426.03        37.54 o                         
   7   4   4         48.10         62.27         4.79 o                         
   8   4   4          3.45          4.56         3.48 o                         
   9   4   4        124.16        135.35         9.56 o                         
  -8   5   4          1.35         -9.01         9.66 o                         
  -7   5   4        407.25        463.22        31.34 o                         
  -6   5   4         95.38         97.12         6.73 o                         
  -5   5   4         60.97         80.09         4.41 o                         
  -4   5   4       1083.20       1013.68        22.85 o                         
  -3   5   4         90.48        105.10         3.11 o                         
  -2   5   4        735.76        715.28        14.10 o                         
  -1   5   4       1884.04       2023.27        37.36 o                         
   0   5   4        402.96        402.72         8.18 o                         
   1   5   4       1475.99       1432.58        27.77 o                         
   2   5   4         26.19         35.65         1.49 o                         
   3   5   4        114.14        111.69         3.30 o                         
   4   5   4        154.81        134.98         3.88 o                         
   5   5   4        200.36        190.99         5.67 o                         
   6   5   4         22.36         22.13         2.25 o                         
   7   5   4        144.11        130.36         7.28 o                         
   8   5   4        130.10        126.60         8.10 o                         
   9   5   4         20.22         20.42         5.68 o                         
  -7   6   4         42.23         54.64        11.19 o                         
  -6   6   4        696.68        726.65        31.68 o                         
  -5   6   4        932.62        989.50        40.81 o                         
  -4   6   4        196.36        221.89        15.57 o                         
  -3   6   4        348.99        353.45         9.55 o                         
  -2   6   4       1462.12       1518.99        30.01 o                         
  -1   6   4        435.44        458.74         9.79 o                         
   0   6   4        199.91        228.74         5.56 o                         
   1   6   4        155.84        127.91         3.20 o                         
   2   6   4       1150.20       1204.17        22.85 o                         
   3   6   4         20.48         17.29         1.54 o                         
   4   6   4       1219.17       1203.14        28.06 o                         
   5   6   4        109.42         98.79         3.66 o                         
   6   6   4        118.55        117.18         4.65 o                         
   7   6   4        122.09        126.33         6.16 o                         
   8   6   4         29.83         17.20         6.28 o                         
   9   6   4         79.34         78.09        18.60 o                         
  -7   7   4        141.83        175.94        12.65 o                         
  -6   7   4         97.76        124.95         9.85 o                         
  -5   7   4        265.57        286.03        15.45 o                         
  -4   7   4        682.24        782.52        32.91 o                         
  -3   7   4        437.86        444.74        15.01 o                         
  -2   7   4        157.53        173.59         6.32 o                         
  -1   7   4       2821.55       2826.78        56.29 o                         
   0   7   4        274.55        282.33         6.43 o                         
   1   7   4        379.65        387.69         8.10 o                         
   2   7   4        190.81        164.66         3.91 o                         
   3   7   4        219.74        239.38         6.35 o                         
   4   7   4          2.41          3.99         1.55 o                         
   5   7   4        160.39        145.48         5.00 o                         
   6   7   4        105.61         90.83         4.83 o                         
   7   7   4         29.95         33.98         3.51 o                         
   8   7   4         10.59         15.79         9.26 o                         
   9   7   4          1.89         -4.22         7.65 o                         
  -7   8   4         64.59         78.10        15.14 o                         
  -6   8   4        383.43        394.57        30.04 o                         
  -5   8   4        186.82        165.11        17.09 o                         
  -4   8   4          2.89          1.93         8.37 o                         
  -3   8   4       1608.16       1644.04        53.70 o                         
  -2   8   4         30.24         30.03         3.00 o                         
  -1   8   4         18.77         19.31         2.62 o                         
   0   8   4       2471.93       2492.40        58.18 o                         
   1   8   4          6.46          4.42         1.42 o                         
   2   8   4        106.87        103.09         3.37 o                         
   3   8   4       1159.02       1099.95        25.29 o                         
   4   8   4        232.96        224.07        11.30 o                         
   5   8   4        288.23        285.82        10.57 o                         
   6   8   4         30.46         31.23         3.36 o                         
   7   8   4         48.12         49.03         4.22 o                         
   8   8   4          2.23          2.98         6.12 o                         
   9   8   4          8.07          1.04        12.39 o                         
  -6   9   4          7.76         14.49        11.91 o                         
  -5   9   4        623.69        684.41        44.68 o                         
  -4   9   4        297.18        273.61        22.92 o                         
  -3   9   4        180.44        170.08        10.88 o                         
  -2   9   4        857.97        848.94        31.77 o                         
  -1   9   4         17.20         16.91         3.54 o                         
   0   9   4        262.66        271.52        11.38 o                         
   1   9   4        626.09        640.48        32.67 o                         
   2   9   4        113.18        116.80         4.23 o                         
   3   9   4         10.05         10.12         1.93 o                         
   4   9   4        713.25        681.89        20.94 o                         
   5   9   4         12.14         15.24         3.00 o                         
   6   9   4        112.67        107.50         5.52 o                         
   7   9   4        117.68        122.21         6.29 o                         
   8   9   4         21.75         22.16         4.99 o                         
  -5  10   4          1.30        -10.94        10.94 o                         
  -4  10   4        451.26        471.78        33.62 o                         
  -3  10   4          3.41         11.54         6.03 o                         
  -2  10   4        176.79        149.37        10.08 o                         
  -1  10   4        291.61        286.24        17.85 o                         
   0  10   4          3.02          5.53         4.20 o                         
   1  10   4        328.67        323.39        13.30 o                         
   2  10   4        523.46        545.86        21.55 o                         
   3  10   4        715.66        706.39        23.44 o                         
   4  10   4         79.80         70.52         4.01 o                         
   5  10   4        200.66        191.14        14.15 o                         
   6  10   4        166.35        158.30         7.37 o                         
   7  10   4        114.59        103.01         9.70 o                         
   8  10   4         55.19         52.23         6.16 o                         
  -4  11   4        181.03        145.25        17.73 o                         
  -3  11   4        230.87        202.87        12.93 o                         
  -2  11   4         15.89         23.04         8.77 o                         
  -1  11   4        301.28        272.55        18.40 o                         
   0  11   4        311.20        329.85        41.58 o                         
   1  11   4        156.54        146.21         9.29 o                         
   2  11   4        159.98        135.53        10.24 o                         
   3  11   4         46.29         55.65         5.97 o                         
   4  11   4        227.34        230.71        10.54 o                         
   5  11   4         43.09         42.98         6.76 o                         
   6  11   4        107.45        105.62        13.13 o                         
   7  11   4        166.24        163.51        13.47 o                         
  -3  12   4        229.45        203.52        19.19 o                         
  -2  12   4         76.82         87.84        18.68 o                         
  -1  12   4        152.50        130.25        26.11 o                         
   0  12   4         20.36         22.39         6.84 o                         
   1  12   4        280.98        286.62        27.60 o                         
   2  12   4        239.58        238.48        19.44 o                         
   3  12   4         19.16         12.27         5.47 o                         
   4  12   4         68.20         66.37         5.46 o                         
   5  12   4        107.87        114.15         6.62 o                         
   6  12   4         24.74         26.85         5.25 o                         
  -2  13   4        243.13        224.19        18.39 o                         
  -1  13   4          6.96          1.10         6.42 o                         
   0  13   4        382.00        328.92        23.74 o                         
   1  13   4          4.63         14.86         6.05 o                         
   2  13   4         11.46          9.88         5.74 o                         
   3  13   4        159.92        155.02        10.01 o                         
   4  13   4         13.45          5.76         5.49 o                         
   5  13   4          6.18          8.63         4.39 o                         
   1  14   4          2.24          1.86         5.87 o                         
   2  14   4        133.87        135.65         9.60 o                         
   3  14   4          2.30          0.59         5.45 o                         
  -4 -10   5        195.95        203.46        15.15 o                         
  -3 -10   5          1.35         15.29         6.60 o                         
  -2 -10   5         24.27         32.52         7.57 o                         
  -1 -10   5        112.91        130.50        11.44 o                         
   0 -10   5          9.41          7.08         7.08 o                         
   1 -10   5         61.27         76.17         9.98 o                         
  -5  -9   5          4.06          6.12         5.47 o                         
  -4  -9   5          5.06          5.47         5.15 o                         
  -3  -9   5         43.46         48.30         6.44 o                         
  -2  -9   5         64.72         92.87         6.32 o                         
  -1  -9   5          9.98          5.96         5.63 o                         
   0  -9   5         76.97         80.21         8.54 o                         
   1  -9   5          0.18          4.02         6.12 o                         
   2  -9   5         48.54         36.87         7.89 o                         
   3  -9   5         23.83         25.11         8.69 o                         
  -6  -8   5          7.61          1.35         4.17 o                         
  -5  -8   5         30.23         33.33         5.47 o                         
  -4  -8   5        174.53        177.01        12.25 o                         
  -3  -8   5        199.85        186.90        12.26 o                         
  -2  -8   5        296.61        344.79        20.82 o                         
  -1  -8   5         44.45         56.20         6.28 o                         
   0  -8   5         12.12         11.62         5.88 o                         
   1  -8   5        396.62        348.11        15.81 o                         
   2  -8   5        127.34        127.81         8.36 o                         
   3  -8   5          3.93          5.79         6.76 o                         
   4  -8   5        101.44         98.10        11.76 o                         
  -7  -7   5         83.08         84.20         6.73 o                         
  -6  -7   5          0.24          1.57         3.66 o                         
  -5  -7   5          2.10          1.56         3.12 o                         
  -4  -7   5        138.17        139.32        13.54 o                         
  -3  -7   5          5.17          3.69         2.34 o                         
  -2  -7   5          2.12          3.86         2.58 o                         
  -1  -7   5        367.26        393.09        23.24 o                         
   0  -7   5          0.72          1.17         2.74 o                         
   1  -7   5         80.38         76.91         5.44 o                         
   2  -7   5        443.88        455.18        19.94 o                         
   3  -7   5        759.09        719.35        30.20 o                         
   4  -7   5         66.10         60.37         6.26 o                         
   5  -7   5         12.86         14.81         7.57 o                         
  -7  -6   5         71.85         68.83         6.20 o                         
  -6  -6   5         11.22         18.41         3.92 o                         
  -5  -6   5         21.63         25.39         3.58 o                         
  -4  -6   5        125.38        132.80         6.97 o                         
  -3  -6   5        166.41        160.13         6.70 o                         
  -2  -6   5         85.68         89.43         3.14 o                         
  -1  -6   5        208.69        223.55         6.85 o                         
   0  -6   5         24.60         19.71         3.38 o                         
   1  -6   5         73.53         77.71         5.32 o                         
   2  -6   5        119.08        112.79         6.89 o                         
   3  -6   5        278.24        264.51        12.84 o                         
   4  -6   5        416.31        429.02        21.82 o                         
   5  -6   5         31.28         32.79         6.76 o                         
   6  -6   5         65.40         49.44         9.50 o                         
  -8  -5   5          3.05          3.57         4.78 o                         
  -7  -5   5         89.16        104.20         7.38 o                         
  -6  -5   5        136.06        133.05         7.85 o                         
  -5  -5   5          3.55          1.29         5.07 o                         
  -4  -5   5         57.35         57.92         4.03 o                         
  -3  -5   5         82.94         94.14         4.98 o                         
  -2  -5   5       1186.11       1150.07        33.42 o                         
  -1  -5   5        357.29        362.88        10.71 o                         
   0  -5   5        567.82        600.06        13.71 o                         
   1  -5   5        310.13        270.51         9.12 o                         
   2  -5   5        697.85        661.75        27.18 o                         
   3  -5   5         42.96         49.43         4.54 o                         
   4  -5   5         86.52         79.81        14.34 o                         
   5  -5   5        108.57        123.21         6.13 o                         
   6  -5   5          0.31         -0.58         3.56 o                         
  -8  -4   5         41.22         44.06         5.83 o                         
  -7  -4   5         19.88         22.34         7.81 o                         
  -6  -4   5         23.58         21.04         4.05 o                         
  -5  -4   5        551.38        559.94        23.22 o                         
  -4  -4   5         98.68        102.77         6.69 o                         
  -3  -4   5         29.53         35.25         1.77 o                         
  -2  -4   5        759.58        795.93        23.41 o                         
  -1  -4   5         51.12         48.71         2.47 o                         
   0  -4   5        447.16        406.87        10.67 o                         
   1  -4   5        104.82         98.39         2.85 o                         
   2  -4   5         91.14         91.97         3.89 o                         
   3  -4   5        394.36        409.73        15.52 o                         
   4  -4   5         69.61         69.79         5.00 o                         
   5  -4   5         70.78         72.10         4.57 o                         
   6  -4   5        112.96        119.68         8.59 o                         
   7  -4   5         17.34         11.37         3.93 o                         
  -8  -3   5          3.82          0.94         4.68 o                         
  -7  -3   5        350.78        362.22        16.91 o                         
  -6  -3   5         11.42         12.44         7.24 o                         
  -5  -3   5         34.07         45.65         4.13 o                         
  -4  -3   5        902.73        891.93        30.85 o                         
  -3  -3   5        145.20        155.74         4.36 o                         
  -2  -3   5        148.77        151.97         4.60 o                         
  -1  -3   5        636.47        568.53        14.65 o                         
   0  -3   5         24.14         16.69         1.54 o                         
   1  -3   5        478.63        495.72        10.68 o                         
   2  -3   5        121.95        121.41         3.94 o                         
   3  -3   5         10.30          8.30         1.81 o                         
   4  -3   5        835.92        856.36        24.19 o                         
   5  -3   5         71.28         73.72         4.10 o                         
   6  -3   5         99.29         97.62         5.38 o                         
   7  -3   5        143.06        151.47         7.71 o                         
  -9  -2   5         99.32        111.23         6.63 o                         
  -8  -2   5         52.17         49.06         4.04 o                         
  -7  -2   5         54.44         55.08         5.53 o                         
  -6  -2   5        215.86        215.08        11.21 o                         
  -5  -2   5          0.09          0.98         2.83 o                         
  -4  -2   5         45.46         54.09         4.09 o                         
  -3  -2   5       1122.67       1102.90        25.77 o                         
  -2  -2   5        348.57        369.50        11.13 o                         
  -1  -2   5        493.79        473.13        14.65 o                         
   0  -2   5        970.18        921.21        27.32 o                         
   1  -2   5       1815.81       1843.06        47.99 o                         
   2  -2   5         64.70         65.34         2.25 o                         
   3  -2   5        216.12        218.71         5.55 o                         
   4  -2   5        711.47        728.92        17.52 o                         
   5  -2   5          6.40          6.81         2.21 o                         
   6  -2   5          8.62          6.90         2.63 o                         
   7  -2   5         28.38         27.91         3.63 o                         
   8  -2   5          0.48          1.29         6.76 o                         
  -9  -1   5         22.23         29.95         5.08 o                         
  -8  -1   5        242.36        270.33        13.64 o                         
  -7  -1   5        257.13        251.90        11.11 o                         
  -6  -1   5        353.56        358.96        12.93 o                         
  -5  -1   5        346.20        339.09        10.20 o                         
  -4  -1   5       1897.24       1931.89        60.42 o                         
  -3  -1   5        693.42        756.59        19.49 o                         
  -2  -1   5         20.65         18.53         1.09 o                         
  -1  -1   5       1657.97       1561.02        50.95 o                         
   0  -1   5        128.96        110.63         4.23 o                         
   1  -1   5       1436.62       1549.11        40.38 o                         
   2  -1   5       2942.42       3032.65        63.35 o                         
   3  -1   5         68.07         67.94         2.45 o                         
   4  -1   5         30.94         31.05         2.37 o                         
   5  -1   5       1047.20        972.67        36.02 o                         
   6  -1   5          1.46         -0.04         2.32 o                         
   7  -1   5         53.97         59.20         4.09 o                         
   8  -1   5         62.09         64.95         7.09 o                         
  -9   0   5          9.44         10.07         5.28 o                         
  -8   0   5         73.22         78.86         6.08 o                         
  -7   0   5        370.84        381.06        12.30 o                         
  -6   0   5        237.77        230.85         7.99 o                         
  -5   0   5        400.45        393.74        10.46 o                         
  -4   0   5       1552.79       1547.21        37.73 o                         
  -3   0   5       2375.14       2519.88        54.25 o                         
  -2   0   5        820.16        845.22        18.48 o                         
  -1   0   5        226.17        216.71         6.25 o                         
   0   0   5       2235.18       2274.65        59.10 o                         
   1   0   5         78.97         84.10         2.96 o                         
   2   0   5        137.06        139.13         3.16 o                         
   3   0   5       1713.87       1645.94        33.56 o                         
   4   0   5          0.69          1.46         1.42 o                         
   5   0   5          5.15          4.97         1.98 o                         
   6   0   5        494.34        429.56        14.15 o                         
   7   0   5          0.05         -1.17         2.63 o                         
   8   0   5         14.17         17.18         9.09 o                         
   9   0   5         44.00         36.89         7.10 o                         
  -9   1   5         72.16         90.47         6.36 o                         
  -8   1   5         30.99         29.62         4.86 o                         
  -7   1   5        194.95        188.63         8.97 o                         
  -6   1   5         67.44         61.39         4.59 o                         
  -5   1   5        499.59        500.39        14.81 o                         
  -4   1   5        177.02        166.09         5.07 o                         
  -3   1   5         12.90         14.06         1.34 o                         
  -2   1   5       1899.90       1873.71        36.75 o                         
  -1   1   5        365.12        393.00        13.82 o                         
   0   1   5        468.14        520.89        13.19 o                         
   1   1   5       5482.08       5565.61       106.62 o                         
   2   1   5        173.30        182.51         4.21 o                         
   3   1   5        576.39        619.87        14.08 o                         
   4   1   5        664.10        601.85        13.03 o                         
   5   1   5        116.65        123.56         4.27 o                         
   6   1   5         22.95         19.71         2.50 o                         
   7   1   5        144.26        129.85         6.78 o                         
   8   1   5         47.05         58.95         6.70 o                         
   9   1   5          3.43         10.28         6.19 o                         
  -8   2   5          2.98          2.54         4.87 o                         
  -7   2   5         85.63         82.69         6.06 o                         
  -6   2   5       1131.79       1111.22        36.84 o                         
  -5   2   5        619.54        645.61        18.59 o                         
  -4   2   5       1003.87        962.30        25.36 o                         
  -3   2   5        512.63        532.90        11.18 o                         
  -2   2   5       1136.74       1241.73        24.29 o                         
  -1   2   5       2050.86       2003.17        39.95 o                         
   0   2   5        356.00        400.33         8.35 o                         
   1   2   5        111.77        106.37         2.74 o                         
   2   2   5       2963.83       3000.55        64.88 o                         
   3   2   5         12.18         11.68         0.94 o                         
   4   2   5          4.72          8.45         1.38 o                         
   5   2   5        740.53        706.17        14.97 o                         
   6   2   5         31.43         39.32         2.55 o                         
   7   2   5          9.84          9.21         4.29 o                         
   8   2   5         89.19         90.76         7.50 o                         
   9   2   5          6.85          8.67         5.98 o                         
  -8   3   5        112.02        137.21        11.01 o                         
  -7   3   5         89.69         96.34         9.15 o                         
  -6   3   5         19.13         22.27         4.07 o                         
  -5   3   5        879.93        816.76        23.33 o                         
  -4   3   5        311.41        337.32         8.89 o                         
  -3   3   5       1067.77       1047.92        19.55 o                         
  -2   3   5        754.15        796.08        16.60 o                         
  -1   3   5       2030.01       2062.16        38.36 o                         
   0   3   5       1242.87       1222.89        23.82 o                         
   1   3   5       1544.31       1578.31        31.32 o                         
   2   3   5         28.21         20.18         1.19 o                         
   3   3   5         64.79         55.67         1.91 o                         
   4   3   5        291.75        288.36         6.80 o                         
   5   3   5          4.24          7.03         1.64 o                         
   6   3   5        165.46        145.04         5.38 o                         
   7   3   5        364.60        355.88        13.24 o                         
   8   3   5         26.76         28.65         4.18 o                         
   9   3   5          2.07         -2.44         5.58 o                         
  -8   4   5         38.13         42.26         8.39 o                         
  -7   4   5        222.72        232.82        18.47 o                         
  -6   4   5        744.40        758.17        26.32 o                         
  -5   4   5         78.83         91.18         7.98 o                         
  -4   4   5        217.98        202.17         7.78 o                         
  -3   4   5       1984.58       2093.65        40.02 o                         
  -2   4   5        174.07        164.38         3.75 o                         
  -1   4   5         31.11         37.60         1.43 o                         
   0   4   5       2802.03       2793.94        53.38 o                         
   1   4   5        403.06        473.13         9.85 o                         
   2   4   5       1516.72       1537.99        29.12 o                         
   3   4   5       1281.98       1274.94        25.77 o                         
   4   4   5          9.08         12.17         1.36 o                         
   5   4   5        427.30        413.80        10.79 o                         
   6   4   5         10.69         12.97         2.22 o                         
   7   4   5        143.18        128.33         6.45 o                         
   8   4   5        104.15        114.28         6.53 o                         
   9   4   5         23.01         35.00         4.90 o                         
  -8   5   5        174.48        216.64        19.67 o                         
  -7   5   5         22.91         27.29         7.50 o                         
  -6   5   5        115.31        134.40         9.68 o                         
  -5   5   5        859.30        918.22        31.08 o                         
  -4   5   5        350.51        341.39         9.09 o                         
  -3   5   5         89.69         92.96         2.93 o                         
  -2   5   5       2389.49       2483.75        45.43 o                         
  -1   5   5         46.96         53.00         1.80 o                         
   0   5   5       1022.74       1130.44        22.00 o                         
   1   5   5        124.24         92.40         2.84 o                         
   2   5   5        218.20        241.35         5.18 o                         
   3   5   5         28.49         23.93         1.50 o                         
   4   5   5        392.83        365.25         9.01 o                         
   5   5   5          0.57          2.09         1.44 o                         
   6   5   5         43.59         46.11         3.48 o                         
   7   5   5         21.34         26.57         3.59 o                         
   8   5   5          8.43          8.14         3.69 o                         
   9   5   5         20.83         29.30        13.84 o                         
  -7   6   5        335.30        377.44        27.93 o                         
  -6   6   5          5.93          1.13         8.37 o                         
  -5   6   5          1.08          0.61         4.21 o                         
  -4   6   5       1202.15       1179.99        31.12 o                         
  -3   6   5        114.52        107.49         3.36 o                         
  -2   6   5        194.85        220.94         4.91 o                         
  -1   6   5       2806.67       2836.51        52.55 o                         
   0   6   5        125.10        129.95         5.69 o                         
   1   6   5        406.78        395.88         8.22 o                         
   2   6   5       1461.10       1451.48        29.33 o                         
   3   6   5       1183.29       1200.48        25.50 o                         
   4   6   5        244.20        228.36         5.64 o                         
   5   6   5          1.48          0.94         1.68 o                         
   6   6   5        446.41        440.45        16.14 o                         
   7   6   5          6.90          6.27         3.23 o                         
   8   6   5          1.32          5.99         5.47 o                         
   9   6   5         10.95         10.39         5.17 o                         
  -7   7   5         17.51         22.70        11.43 o                         
  -6   7   5        678.42        799.14        34.99 o                         
  -5   7   5         33.84         31.06         6.60 o                         
  -4   7   5        156.76        174.36        10.42 o                         
  -3   7   5       1232.42       1258.26        34.00 o                         
  -2   7   5          3.00          4.05         1.36 o                         
  -1   7   5        394.31        409.94         9.03 o                         
   0   7   5       1382.33       1389.94        29.38 o                         
   1   7   5        434.04        433.43         9.03 o                         
   2   7   5        306.19        317.46         7.08 o                         
   3   7   5        462.19        469.64         9.84 o                         
   4   7   5        208.10        190.74         5.38 o                         
   5   7   5        214.49        209.82         6.84 o                         
   6   7   5         19.43         10.80         2.36 o                         
   7   7   5          5.04          8.36         3.94 o                         
   8   7   5         34.34         26.84         4.88 o                         
   9   7   5          7.02          7.43         6.20 o                         
  -6   8   5         24.07         27.37        19.64 o                         
  -5   8   5        474.54        523.64        24.43 o                         
  -4   8   5         51.32         47.37         6.68 o                         
  -3   8   5        233.82        233.34        20.82 o                         
  -2   8   5        292.20        265.65        13.28 o                         
  -1   8   5         82.00         77.06         4.22 o                         
   0   8   5        255.24        271.88         6.82 o                         
   1   8   5        822.57        909.77        22.09 o                         
   2   8   5        742.12        740.61        16.54 o                         
   3   8   5         14.67         16.35         1.74 o                         
   4   8   5        298.92        273.90         8.38 o                         
   5   8   5        522.57        481.68        25.31 o                         
   6   8   5         68.03         65.54         5.01 o                         
   7   8   5         11.29         12.35         5.63 o                         
   8   8   5         13.37         11.81         4.99 o                         
  -6   9   5          2.85         -1.45        12.39 o                         
  -5   9   5        302.53        322.80        26.95 o                         
  -4   9   5        109.99        118.43        15.47 o                         
  -3   9   5          2.18          0.64         8.85 o                         
  -2   9   5        812.51        770.96        26.59 o                         
  -1   9   5        576.76        569.66        18.17 o                         
   0   9   5        667.93        662.72        20.66 o                         
   1   9   5        276.52        322.92         9.37 o                         
   2   9   5        203.21        222.81         6.78 o                         
   3   9   5        857.10        826.09        20.51 o                         
   4   9   5        103.68         94.84         4.76 o                         
   5   9   5        451.75        421.26        17.85 o                         
   6   9   5        668.91        610.93        20.89 o                         
   7   9   5         14.69         12.91         4.60 o                         
   8   9   5          7.88          6.80        10.46 o                         
  -5  10   5         10.86         21.09        13.04 o                         
  -4  10   5        357.84        362.37        28.74 o                         
  -3  10   5         18.30          8.53        10.30 o                         
  -2  10   5        162.62        170.71        10.97 o                         
  -1  10   5         14.60          7.87         5.14 o                         
   0  10   5        605.08        630.86        33.02 o                         
   1  10   5        579.44        621.03        27.82 o                         
   2  10   5          2.57          3.03         3.12 o                         
   3  10   5         95.13        103.00        10.55 o                         
   4  10   5        304.31        306.67         8.63 o                         
   5  10   5         59.07         60.31         4.88 o                         
   6  10   5        105.57        106.82         5.93 o                         
   7  10   5         64.86         63.57         5.51 o                         
   8  10   5          0.38         -0.21         4.97 o                         
  -4  11   5         31.92         17.55        12.56 o                         
  -3  11   5        205.51        200.44        19.67 o                         
  -2  11   5          0.82          0.73         8.37 o                         
  -1  11   5        560.30        502.24        41.03 o                         
   0  11   5         10.27          4.87         5.43 o                         
   1  11   5         60.43         48.71         6.51 o                         
   2  11   5         91.41         90.78         6.32 o                         
   3  11   5         51.26         61.49         6.03 o                         
   4  11   5         33.51         30.88         4.68 o                         
   5  11   5         55.21         57.88         4.84 o                         
   6  11   5          9.87          9.04         3.65 o                         
   7  11   5         43.52         50.29         5.92 o                         
  -3  12   5         75.93         48.32        13.05 o                         
  -2  12   5        253.45        190.20        18.71 o                         
  -1  12   5        137.93        121.09        12.65 o                         
   0  12   5         47.90         46.12         9.90 o                         
   1  12   5        196.01        197.07        11.97 o                         
   2  12   5         43.85         41.46         6.66 o                         
   3  12   5        120.41        129.79         8.93 o                         
   4  12   5          0.07         -8.21         8.21 o                         
   5  12   5          5.55         11.14         4.07 o                         
   6  12   5          3.31          4.03         4.02 o                         
  -2  13   5         89.75         87.30        13.85 o                         
  -1  13   5         17.45         15.68         8.37 o                         
   0  13   5        168.20        147.84        29.50 o                         
   1  13   5          2.91         -0.21         6.26 o                         
   2  13   5          0.34          5.96         6.07 o                         
   3  13   5         11.35          8.28         5.96 o                         
   4  13   5         13.22         13.48         6.20 o                         
   5  13   5          7.62          3.25         5.53 o                         
   1  14   5        252.40        249.04        35.32 o                         
   2  14   5          2.20         -3.50         7.65 o                         
   3  14   5         19.29         10.08         6.34 o                         
  -4  -9   6          2.40          6.60         5.47 o                         
  -3  -9   6          5.37         11.75         5.31 o                         
  -2  -9   6        165.42        210.99        15.15 o                         
  -1  -9   6         24.85         31.07         6.44 o                         
   0  -9   6          7.21          2.41         6.12 o                         
   1  -9   6        162.64        203.57        15.96 o                         
  -5  -8   6         82.86        100.83         8.70 o                         
  -4  -8   6         12.49         13.36         4.67 o                         
  -3  -8   6        152.29        158.60        10.96 o                         
  -2  -8   6          5.00          3.86         4.18 o                         
  -1  -8   6         18.79         22.21         5.31 o                         
   0  -8   6        139.41        152.04         8.77 o                         
   1  -8   6         18.44         30.20         4.95 o                         
   2  -8   6         40.51         41.86         7.41 o                         
   3  -8   6        216.00        186.89        15.64 o                         
  -6  -7   6          0.34         -3.57         3.87 o                         
  -5  -7   6          0.92         -0.37         3.35 o                         
  -4  -7   6        114.47        125.42         7.12 o                         
  -3  -7   6         30.04         29.30         3.54 o                         
  -2  -7   6        143.73        147.25         7.44 o                         
  -1  -7   6        103.40        113.69         8.94 o                         
   0  -7   6         38.08         43.74         4.10 o                         
   1  -7   6        287.83        274.96        12.94 o                         
   2  -7   6          5.87          3.90         3.92 o                         
   3  -7   6         46.65         48.58         8.78 o                         
   4  -7   6        170.80        190.37        15.80 o                         
  -7  -6   6          4.46          5.80         4.53 o                         
  -6  -6   6        117.24        110.86         7.38 o                         
  -5  -6   6         27.59         30.18         4.02 o                         
  -4  -6   6          6.20          2.83         2.69 o                         
  -3  -6   6        575.65        612.84        24.70 o                         
  -2  -6   6         43.14         47.58         4.44 o                         
  -1  -6   6        395.44        367.07        22.79 o                         
   0  -6   6          1.26          1.03         2.41 o                         
   1  -6   6         16.67         14.02         3.17 o                         
   2  -6   6        121.24        134.56        10.39 o                         
   3  -6   6          0.41          5.19         3.85 o                         
   4  -6   6         19.23         20.61         5.80 o                         
   5  -6   6        103.53        111.16        11.76 o                         
  -7  -5   6         28.72         39.82         5.39 o                         
  -6  -5   6        108.14        102.03         7.20 o                         
  -5  -5   6        143.41        146.86         8.05 o                         
  -4  -5   6        110.48        119.33         6.54 o                         
  -3  -5   6        163.68        167.82         6.06 o                         
  -2  -5   6         20.77         26.24         2.68 o                         
  -1  -5   6         60.69         62.09         3.49 o                         
   0  -5   6        260.71        250.71         9.14 o                         
   1  -5   6          3.43          5.55         3.06 o                         
   2  -5   6        108.39        117.42         6.86 o                         
   3  -5   6         92.99         94.32         6.42 o                         
   4  -5   6         20.58         29.17         4.74 o                         
   5  -5   6         91.34        106.44        12.08 o                         
   6  -5   6         15.59         21.41         7.08 o                         
  -8  -4   6        100.27         94.29         8.07 o                         
  -7  -4   6         87.73         91.75         7.12 o                         
  -6  -4   6          1.68          1.93         3.68 o                         
  -5  -4   6         17.09         16.31         3.31 o                         
  -4  -4   6        301.39        308.90        13.81 o                         
  -3  -4   6        560.39        576.14        14.49 o                         
  -2  -4   6        108.71        109.54         4.74 o                         
  -1  -4   6         17.09         18.59         2.49 o                         
   0  -4   6        848.34        846.93        25.97 o                         
   1  -4   6         13.71         20.15         3.18 o                         
   2  -4   6         69.47         75.55         4.40 o                         
   3  -4   6        469.93        485.16        20.70 o                         
   4  -4   6         24.53         24.51         4.35 o                         
   5  -4   6          1.21          0.49         4.75 o                         
   6  -4   6         21.42         28.21         5.32 o                         
   7  -4   6         31.27         31.22         5.74 o                         
  -8  -3   6        154.73        141.30         9.87 o                         
  -7  -3   6          9.60         13.57         5.15 o                         
  -6  -3   6        129.33        119.12         7.82 o                         
  -5  -3   6        985.70        962.44        38.93 o                         
  -4  -3   6         20.57         26.01         3.27 o                         
  -3  -3   6        165.13        177.56         5.03 o                         
  -2  -3   6       1992.98       1978.51        53.34 o                         
  -1  -3   6         28.06         31.47         4.92 o                         
   0  -3   6         17.75         18.67         1.92 o                         
   1  -3   6       1920.67       1886.59        41.72 o                         
   2  -3   6         50.33         55.07         2.64 o                         
   3  -3   6        112.48        110.33         7.53 o                         
   4  -3   6        123.43        125.33         7.62 o                         
   5  -3   6         22.86         26.33         3.34 o                         
   6  -3   6         38.13         39.92         4.19 o                         
   7  -3   6         13.64         15.40         4.07 o                         
  -8  -2   6         86.85         71.96         7.43 o                         
  -7  -2   6        145.10        132.79         9.01 o                         
  -6  -2   6        214.72        228.21        11.78 o                         
  -5  -2   6         91.96         87.82         8.62 o                         
  -4  -2   6       1075.99       1085.88        34.73 o                         
  -3  -2   6         37.50         44.64         2.60 o                         
  -2  -2   6          0.63          0.57         2.06 o                         
  -1  -2   6        980.09        907.73        27.19 o                         
   0  -2   6          6.54          9.95         1.82 o                         
   1  -2   6          3.43          3.09         1.02 o                         
   2  -2   6       1351.38       1280.30        33.89 o                         
   3  -2   6        307.64        312.69         9.53 o                         
   4  -2   6         41.28         44.71         3.08 o                         
   5  -2   6         43.64         46.38         3.45 o                         
   6  -2   6         12.58         18.89         3.18 o                         
   7  -2   6          0.60         -1.49         3.48 o                         
   8  -2   6          4.49          6.83         4.99 o                         
  -8  -1   6          2.17          2.95         5.41 o                         
  -7  -1   6          1.05          4.94         4.52 o                         
  -6  -1   6         34.62         35.88         4.87 o                         
  -5  -1   6        149.09        145.47         8.40 o                         
  -4  -1   6         29.61         32.34         2.62 o                         
  -3  -1   6        828.86        815.82        20.39 o                         
  -2  -1   6         50.36         65.10         3.46 o                         
  -1  -1   6        465.14        460.81        14.41 o                         
   0  -1   6       2645.32       2613.89        79.98 o                         
   1  -1   6        892.05        964.16        22.89 o                         
   2  -1   6        174.05        175.19         4.67 o                         
   3  -1   6       1173.94       1091.84        24.20 o                         
   4  -1   6        521.19        534.26        14.95 o                         
   5  -1   6         90.01         89.13         8.21 o                         
   6  -1   6         33.07         35.30         3.39 o                         
   7  -1   6        143.75        143.63         6.49 o                         
   8  -1   6          2.06          5.59         5.58 o                         
  -8   0   6         53.85         57.42         5.49 o                         
  -7   0   6        210.76        212.22        12.47 o                         
  -6   0   6        308.25        292.57        11.26 o                         
  -5   0   6        371.85        370.25        10.49 o                         
  -4   0   6        121.42        130.29         5.20 o                         
  -3   0   6        326.99        342.02        10.32 o                         
  -2   0   6       1416.39       1481.96        35.96 o                         
  -1   0   6        248.72        274.11         7.72 o                         
   0   0   6       1531.83       1610.97        39.80 o                         
   1   0   6       1177.77       1186.97        28.10 o                         
   2   0   6        195.51        187.60         6.25 o                         
   3   0   6         91.42         92.48         2.99 o                         
   4   0   6        204.60        197.23         6.52 o                         
   5   0   6         54.18         51.98         3.89 o                         
   6   0   6          5.33          2.33         2.84 o                         
   7   0   6        147.78        128.39         6.00 o                         
   8   0   6         40.05         43.25         7.25 o                         
  -8   1   6         79.93         80.38         6.60 o                         
  -7   1   6          8.36         11.19         3.72 o                         
  -6   1   6        185.47        188.52         8.50 o                         
  -5   1   6        268.22        268.98         9.56 o                         
  -4   1   6        229.79        218.19         5.92 o                         
  -3   1   6         50.08         50.42         2.05 o                         
  -2   1   6        317.11        324.37        10.46 o                         
  -1   1   6        466.37        451.78        12.48 o                         
   0   1   6        136.23        140.54         4.26 o                         
   1   1   6        138.11        129.50         4.12 o                         
   2   1   6        232.45        215.87         4.36 o                         
   3   1   6        327.10        323.74         7.29 o                         
   4   1   6        108.69        104.19         4.07 o                         
   5   1   6         84.88         65.15         3.33 o                         
   6   1   6        709.85        658.43        21.01 o                         
   7   1   6        160.51        150.18         7.63 o                         
   8   1   6         34.54         26.34         5.77 o                         
  -8   2   6         96.48        117.68         8.12 o                         
  -7   2   6        503.54        540.53        19.87 o                         
  -6   2   6         72.70         81.55         5.56 o                         
  -5   2   6        338.79        326.02        10.38 o                         
  -4   2   6       1221.33       1189.27        29.37 o                         
  -3   2   6        111.54        104.60         4.10 o                         
  -2   2   6        135.01        129.01         3.36 o                         
  -1   2   6       1111.67       1006.26        20.33 o                         
   0   2   6        687.24        810.75        15.95 o                         
   1   2   6       2025.13       2080.63        42.97 o                         
   2   2   6        541.10        527.58        10.52 o                         
   3   2   6        113.90        116.39         3.34 o                         
   4   2   6        488.87        496.44        10.69 o                         
   5   2   6        181.12        168.10         5.32 o                         
   6   2   6          8.02          6.73         2.38 o                         
   7   2   6        178.39        168.13        10.96 o                         
   8   2   6         17.98         15.01         5.41 o                         
   9   2   6         23.65         20.51         6.25 o                         
  -8   3   6          4.73         -2.88         5.11 o                         
  -7   3   6          7.05          2.74         6.30 o                         
  -6   3   6        514.64        537.38        19.45 o                         
  -5   3   6          9.75          9.92         3.14 o                         
  -4   3   6         64.76         62.93         3.23 o                         
  -3   3   6       1220.95       1199.45        25.97 o                         
  -2   3   6         34.29         40.54         2.86 o                         
  -1   3   6        719.95        743.26        14.18 o                         
   0   3   6        178.91        145.07         3.56 o                         
   1   3   6        320.44        363.51         8.04 o                         
   2   3   6        109.34         99.46         2.83 o                         
   3   3   6        118.33        110.90         3.33 o                         
   4   3   6         12.07         16.66         1.79 o                         
   5   3   6          5.40         10.01         1.75 o                         
   6   3   6          9.68          3.83         2.14 o                         
   7   3   6         18.90         20.82         4.49 o                         
   8   3   6         39.52         42.85         6.27 o                         
   9   3   6         40.95         53.77         8.86 o                         
  -8   4   6        135.44        160.29        12.57 o                         
  -7   4   6          1.29         -1.31         4.71 o                         
  -6   4   6        119.12        105.66         7.05 o                         
  -5   4   6        670.93        679.82        22.35 o                         
  -4   4   6         24.31         26.92         2.59 o                         
  -3   4   6        261.27        264.40         6.78 o                         
  -2   4   6       1664.04       1595.73        31.27 o                         
  -1   4   6        771.54        778.09        15.55 o                         
   0   4   6        288.23        326.43         7.13 o                         
   1   4   6       3529.35       3674.45        72.66 o                         
   2   4   6       1145.07       1160.91        22.69 o                         
   3   4   6        658.63        658.76        13.42 o                         
   4   4   6          9.45          8.99         1.59 o                         
   5   4   6        554.06        534.57        14.38 o                         
   6   4   6         88.16         87.01         3.97 o                         
   7   4   6         81.20        100.71         5.87 o                         
   8   4   6          2.23          1.37         5.79 o                         
   9   4   6         48.94         40.94        13.69 o                         
  -8   5   6         30.73         36.71        12.72 o                         
  -7   5   6        474.21        549.34        31.60 o                         
  -6   5   6          0.20         -3.06         4.28 o                         
  -5   5   6        167.63        180.24         8.07 o                         
  -4   5   6       1072.06       1052.93        31.84 o                         
  -3   5   6         27.14         25.00         2.43 o                         
  -2   5   6       1118.42       1134.92        24.22 o                         
  -1   5   6        712.46        721.69        14.59 o                         
   0   5   6       1101.88       1081.32        22.01 o                         
   1   5   6        187.40        190.96         4.38 o                         
   2   5   6        435.48        473.57        10.04 o                         
   3   5   6        229.14        207.51         4.89 o                         
   4   5   6        352.43        356.05         8.33 o                         
   5   5   6        158.94        144.50         4.86 o                         
   6   5   6         70.99         74.26         4.24 o                         
   7   5   6        226.38        214.80         9.07 o                         
   8   5   6          4.03          3.45         3.84 o                         
   9   5   6         12.93         17.13         4.27 o                         
  -7   6   6         81.79        115.81        14.98 o                         
  -6   6   6        454.81        487.38        32.49 o                         
  -5   6   6        284.42        266.40        18.08 o                         
  -4   6   6        415.40        424.06        11.92 o                         
  -3   6   6         29.92         27.12         2.13 o                         
  -2   6   6        113.71        111.75         5.25 o                         
  -1   6   6        940.75        973.91        20.00 o                         
   0   6   6        355.65        375.14        10.23 o                         
   1   6   6       1494.15       1505.91        32.67 o                         
   2   6   6         56.36         60.38         4.13 o                         
   3   6   6        224.78        230.54         5.33 o                         
   4   6   6       1263.53       1165.29        24.95 o                         
   5   6   6        498.23        491.43        16.17 o                         
   6   6   6        311.03        285.80        11.32 o                         
   7   6   6         91.95         93.07         6.09 o                         
   8   6   6          1.00          7.28         3.95 o                         
   9   6   6          9.85         13.20         5.79 o                         
  -7   7   6          1.30         -4.18        10.30 o                         
  -6   7   6        469.85        480.91        32.65 o                         
  -5   7   6        136.88        115.59         9.99 o                         
  -4   7   6        309.19        347.62        17.00 o                         
  -3   7   6        773.02        756.77        26.28 o                         
  -2   7   6        518.33        473.87        10.48 o                         
  -1   7   6       2115.73       2110.13        42.51 o                         
   0   7   6        172.37        196.34         7.23 o                         
   1   7   6        288.34        301.46         7.12 o                         
   2   7   6       1363.54       1357.15        27.96 o                         
   3   7   6          8.55         10.56         1.47 o                         
   4   7   6        342.41        308.73         7.98 o                         
   5   7   6       1573.95       1488.24        40.22 o                         
   6   7   6         13.05         13.34         2.97 o                         
   7   7   6         71.39         69.38         4.92 o                         
   8   7   6         74.96         62.96        10.23 o                         
   9   7   6         20.78         24.87         5.83 o                         
  -6   8   6         18.76         15.29        10.46 o                         
  -5   8   6        585.85        641.42        29.17 o                         
  -4   8   6         37.29         36.32         7.16 o                         
  -3   8   6        636.70        664.49        28.53 o                         
  -2   8   6         16.70         20.87         3.84 o                         
  -1   8   6        507.86        538.48        11.68 o                         
   0   8   6       2327.23       2448.29        51.53 o                         
   1   8   6         61.67         58.01         2.31 o                         
   2   8   6          4.20          5.93         2.00 o                         
   3   8   6        174.66        172.36         4.80 o                         
   4   8   6          1.70         -0.01         1.61 o                         
   5   8   6         38.61         41.44         3.63 o                         
   6   8   6         77.50         68.06         9.75 o                         
   7   8   6         22.89         15.16         4.45 o                         
   8   8   6         24.58         37.19         5.66 o                         
  -6   9   6          0.21         -4.81         7.84 o                         
  -5   9   6         80.81         87.18         9.36 o                         
  -4   9   6        341.77        337.68        17.63 o                         
  -3   9   6        163.48        166.58        10.86 o                         
  -2   9   6        656.07        647.52        27.84 o                         
  -1   9   6         49.93         56.21         3.86 o                         
   0   9   6        331.18        338.22        18.91 o                         
   1   9   6        553.91        611.59        16.47 o                         
   2   9   6          3.43         -1.79         1.79 o                         
   3   9   6         96.21        101.97         3.73 o                         
   4   9   6        197.81        192.78         7.04 o                         
   5   9   6         12.64         11.48         3.01 o                         
   6   9   6         14.16         14.38         5.71 o                         
   7   9   6         28.22         29.03         5.14 o                         
   8   9   6         68.88         68.59         9.58 o                         
  -5  10   6        113.63        140.65        18.53 o                         
  -4  10   6        213.62        216.42        21.29 o                         
  -3  10   6        336.99        261.27        22.77 o                         
  -2  10   6        634.17        627.39        39.69 o                         
  -1  10   6         76.87         75.35        20.70 o                         
   0  10   6        280.34        289.48        14.43 o                         
   1  10   6        244.00        276.27        15.63 o                         
   2  10   6        313.84        350.60        25.84 o                         
   3  10   6          7.91          7.24         3.21 o                         
   4  10   6         44.96         46.75         3.61 o                         
   5  10   6         47.68         43.99         6.41 o                         
   6  10   6         57.31         66.36         6.14 o                         
   7  10   6          6.97          3.56         4.80 o                         
   8  10   6         24.69         20.63         5.63 o                         
  -4  11   6        112.31        123.25        17.40 o                         
  -3  11   6        390.57        346.64        27.78 o                         
  -2  11   6          0.45          1.61         9.98 o                         
  -1  11   6        621.42        502.18        33.68 o                         
   0  11   6          3.45         -3.84         4.97 o                         
   1  11   6         41.85         35.46         6.19 o                         
   2  11   6        233.42        266.03        24.12 o                         
   3  11   6         74.34         77.35        15.14 o                         
   4  11   6         12.16         17.11         4.66 o                         
   5  11   6          6.37          5.79         3.21 o                         
   6  11   6          0.29          1.04         4.60 o                         
   7  11   6         13.11         18.89         8.77 o                         
  -3  12   6        268.16        173.91        19.36 o                         
  -2  12   6         36.16         24.63        12.24 o                         
  -1  12   6          0.59         -9.66         9.66 o                         
   0  12   6        537.22        559.86        25.39 o                         
   1  12   6         18.63         20.28         6.30 o                         
   2  12   6          2.29         -4.56         5.25 o                         
   3  12   6        898.84        980.02        78.57 o                         
   4  12   6        114.49        117.86        25.78 o                         
   5  12   6         33.71         33.18         6.49 o                         
   6  12   6          3.13          8.21         6.44 o                         
  -2  13   6        453.47        374.53        29.08 o                         
  -1  13   6          0.38         -9.66         9.66 o                         
   0  13   6         31.23         16.10        10.30 o                         
   1  13   6        125.68        136.71        10.36 o                         
   2  13   6          9.34          0.58         6.14 o                         
   3  13   6          2.91          6.59         5.63 o                         
   4  13   6         39.46         61.86         7.00 o                         
   5  13   6          0.10          4.02         7.24 o                         
   0  14   6         27.40         -0.32        10.14 o                         
   1  14   6         24.29          8.69         9.98 o                         
   2  14   6        114.77        115.74        13.29 o                         
   3  14   6        168.61        165.95        11.24 o                         
  -1  -9   7         18.18         11.91         6.28 o                         
  -4  -8   7        141.49        148.90        11.12 o                         
  -3  -8   7         16.76         23.34         4.67 o                         
  -2  -8   7        140.75        173.72        12.25 o                         
  -1  -8   7         44.26         51.10         5.31 o                         
   0  -8   7          9.40          9.11         4.25 o                         
   1  -8   7        103.24        117.12        10.95 o                         
   2  -8   7          6.03          4.67         7.24 o                         
  -5  -7   7          8.46          3.56         3.81 o                         
  -4  -7   7          6.29         10.78         3.86 o                         
  -3  -7   7         87.98         98.10         7.25 o                         
  -2  -7   7        136.55        162.78         8.09 o                         
  -1  -7   7         35.04         36.29         6.04 o                         
   0  -7   7          0.89          1.30         3.32 o                         
   1  -7   7         71.86         97.18         9.58 o                         
   2  -7   7          9.05         17.38         6.44 o                         
   3  -7   7          0.45          0.64         6.60 o                         
  -6  -6   7          3.07          7.70         4.24 o                         
  -5  -6   7         11.60         10.38         3.62 o                         
  -4  -6   7         81.25         91.70         5.78 o                         
  -3  -6   7         17.18         13.45         2.27 o                         
  -2  -6   7         83.34         82.91         9.42 o                         
  -1  -6   7        289.64        284.90        19.05 o                         
   0  -6   7         23.30         21.90         3.12 o                         
   1  -6   7        110.97        111.29         7.11 o                         
   2  -6   7        318.92        337.71        15.53 o                         
   3  -6   7          7.34          3.19         7.89 o                         
   4  -6   7         19.43         31.07         7.24 o                         
  -7  -5   7         58.29         59.49         6.55 o                         
  -6  -5   7        250.67        256.70        13.10 o                         
  -5  -5   7          4.15          2.03         3.25 o                         
  -4  -5   7         11.32          9.84         3.46 o                         
  -3  -5   7        313.31        345.39        22.77 o                         
  -2  -5   7          0.90         -0.40         2.45 o                         
  -1  -5   7         15.95         13.21         3.56 o                         
   0  -5   7        431.62        426.89        16.48 o                         
   1  -5   7          9.06         10.40         2.97 o                         
   2  -5   7          3.38          3.00         4.99 o                         
   3  -5   7        296.29        316.30        14.86 o                         
   4  -5   7         37.41         51.11         5.68 o                         
   5  -5   7         29.67         23.50         7.08 o                         
  -7  -4   7          8.61          0.86         4.73 o                         
  -6  -4   7         15.68         16.36         4.26 o                         
  -5  -4   7        259.45        262.48        12.58 o                         
  -4  -4   7          1.30          4.71         2.83 o                         
  -3  -4   7          2.06         -2.87         3.92 o                         
  -2  -4   7        273.87        263.19         9.16 o                         
  -1  -4   7          7.66          6.51         2.52 o                         
   0  -4   7         11.01         12.32         2.68 o                         
   1  -4   7        344.78        329.46        10.11 o                         
   2  -4   7        213.83        226.22         8.44 o                         
   3  -4   7          2.26          5.53         5.39 o                         
   4  -4   7         29.91         28.94         4.63 o                         
   5  -4   7          0.27         -3.95         5.15 o                         
   6  -4   7          0.53          3.06         6.76 o                         
  -8  -3   7         20.38         11.91        10.95 o                         
  -7  -3   7         28.02         24.39         5.51 o                         
  -6  -3   7          8.00          6.13         7.73 o                         
  -5  -3   7         22.73         30.42         4.51 o                         
  -4  -3   7        233.27        246.09        11.76 o                         
  -3  -3   7        194.55        185.06         6.56 o                         
  -2  -3   7         16.91         12.36         2.67 o                         
  -1  -3   7        954.10        909.68        28.95 o                         
   0  -3   7        169.81        149.18         5.76 o                         
   1  -3   7        130.01        133.15         4.60 o                         
   2  -3   7        604.62        579.68        16.81 o                         
   3  -3   7        174.79        197.95         7.87 o                         
   4  -3   7        231.68        243.97        10.27 o                         
   5  -3   7          5.67          8.43         4.51 o                         
   6  -3   7         81.77         91.70         5.86 o                         
   7  -3   7          7.84         14.36         5.79 o                         
  -8  -2   7         78.92         84.34         8.12 o                         
  -7  -2   7        166.62        173.50        10.92 o                         
  -6  -2   7         73.54         68.63         6.34 o                         
  -5  -2   7        105.14        106.57         7.31 o                         
  -4  -2   7        532.14        531.44        30.41 o                         
  -3  -2   7        495.92        501.60        15.78 o                         
  -2  -2   7          2.72          4.48         2.55 o                         
  -1  -2   7        568.75        537.32        18.82 o                         
   0  -2   7        401.47        348.87        12.82 o                         
   1  -2   7        107.30        114.32         6.86 o                         
   2  -2   7         29.47         36.85         2.63 o                         
   3  -2   7        353.04        337.26        11.27 o                         
   4  -2   7         55.27         58.65         3.95 o                         
   5  -2   7         47.33         43.88         3.65 o                         
   6  -2   7         96.86         82.89         4.97 o                         
   7  -2   7        108.31        109.99         6.53 o                         
  -8  -1   7         11.19         14.79         6.03 o                         
  -7  -1   7         56.21         55.23        12.80 o                         
  -6  -1   7        361.26        373.64        17.49 o                         
  -5  -1   7          5.68          7.06         4.01 o                         
  -4  -1   7         54.19         56.64         3.85 o                         
  -3  -1   7        465.49        467.76        13.75 o                         
  -2  -1   7        189.29        195.37         8.19 o                         
  -1  -1   7        366.61        348.68        12.67 o                         
   0  -1   7         52.33         56.04         2.22 o                         
   1  -1   7        111.59        115.04         3.79 o                         
   2  -1   7        651.37        633.86        17.23 o                         
   3  -1   7         51.37         45.28         3.18 o                         
   4  -1   7        341.89        311.71        10.10 o                         
   5  -1   7        645.03        613.13        19.52 o                         
   6  -1   7         31.36         26.45         3.44 o                         
   7  -1   7         61.33         59.27         4.93 o                         
  -8   0   7        245.18        264.30        15.27 o                         
  -7   0   7          2.83         -0.18         5.26 o                         
  -6   0   7         15.95         12.39         4.75 o                         
  -5   0   7        558.10        554.26        23.97 o                         
  -4   0   7          4.46          4.25         2.49 o                         
  -3   0   7        225.92        234.09         7.80 o                         
  -2   0   7        360.39        358.16        10.43 o                         
  -1   0   7        231.98        251.20         8.53 o                         
   0   0   7        641.27        672.85        18.63 o                         
   1   0   7       1028.38       1085.79        29.62 o                         
   2   0   7         18.51         20.31         1.94 o                         
   3   0   7        668.86        633.75        15.35 o                         
   4   0   7        334.87        305.21         9.84 o                         
   5   0   7          3.72         10.66         2.86 o                         
   6   0   7        269.81        266.24        11.01 o                         
   7   0   7          9.57         16.53         3.37 o                         
   8   0   7         52.94         49.20         7.41 o                         
  -8   1   7         22.26         25.53         7.27 o                         
  -7   1   7        172.60        196.43         9.19 o                         
  -6   1   7         60.73         69.27         4.86 o                         
  -5   1   7        121.39        125.04         5.93 o                         
  -4   1   7       1004.16        987.51        27.76 o                         
  -3   1   7          2.01          2.90         1.93 o                         
  -2   1   7       1596.94       1590.53        45.07 o                         
  -1   1   7        161.23        146.12         5.33 o                         
   0   1   7        221.96        218.43         6.24 o                         
   1   1   7          8.87          8.75         0.96 o                         
   2   1   7        109.62        108.05         3.17 o                         
   3   1   7          2.25          4.10         1.34 o                         
   4   1   7          3.12          4.02         2.33 o                         
   5   1   7         51.43         42.46         4.28 o                         
   6   1   7          6.03         11.05         3.17 o                         
   7   1   7        116.75        110.35         6.44 o                         
   8   1   7        109.46        131.45         9.71 o                         
  -8   2   7         25.06         27.67         5.07 o                         
  -7   2   7         55.58         56.03         5.62 o                         
  -6   2   7        508.43        513.39        18.70 o                         
  -5   2   7        233.56        238.54        10.01 o                         
  -4   2   7        151.55        155.09         5.35 o                         
  -3   2   7        846.24        827.91        18.88 o                         
  -2   2   7        692.08        670.93        15.66 o                         
  -1   2   7        113.46        103.46         3.44 o                         
   0   2   7       1406.79       1393.45        29.11 o                         
   1   2   7       1673.39       1691.20        37.80 o                         
   2   2   7        806.92        797.53        18.68 o                         
   3   2   7        252.94        262.76         7.58 o                         
   4   2   7        428.84        420.82        12.71 o                         
   5   2   7          2.46          1.76         2.65 o                         
   6   2   7          3.93         12.06         3.18 o                         
   7   2   7         18.89         11.35         3.61 o                         
   8   2   7         83.15         76.65         7.63 o                         
  -8   3   7        205.02        251.31        24.46 o                         
  -7   3   7          7.11          7.30         4.82 o                         
  -6   3   7        125.79        126.05         9.24 o                         
  -5   3   7        765.35        715.12        24.66 o                         
  -4   3   7        360.38        342.44         9.72 o                         
  -3   3   7        903.00        883.01        22.15 o                         
  -2   3   7        186.51        166.63         4.85 o                         
  -1   3   7       1478.23       1409.83        29.81 o                         
   0   3   7        253.83        239.87         5.49 o                         
   1   3   7        237.03        243.76         6.06 o                         
   2   3   7        748.19        720.70        17.23 o                         
   3   3   7        756.99        783.07        19.36 o                         
   4   3   7         12.23         17.01         1.80 o                         
   5   3   7        269.46        252.07         8.78 o                         
   6   3   7         33.48         33.80         3.20 o                         
   7   3   7         10.74         16.69         3.57 o                         
   8   3   7          9.26         15.44         5.71 o                         
  -8   4   7         97.15        105.73        11.00 o                         
  -7   4   7         84.42         78.78         6.99 o                         
  -6   4   7        112.47        101.44         6.93 o                         
  -5   4   7        509.78        520.33        18.97 o                         
  -4   4   7         34.43         36.42         2.89 o                         
  -3   4   7        788.87        745.88        18.19 o                         
  -2   4   7        912.34        900.06        21.89 o                         
  -1   4   7         52.66         57.28         2.09 o                         
   0   4   7       4754.81       4923.74       116.35 o                         
   1   4   7        149.30        177.01         6.80 o                         
   2   4   7         15.56         15.99         1.57 o                         
   3   4   7       1597.26       1540.65        35.28 o                         
   4   4   7        913.13        904.81        21.31 o                         
   5   4   7         99.23         92.24         7.37 o                         
   6   4   7         30.46         27.04         3.51 o                         
   7   4   7          0.00         -0.10         5.39 o                         
   8   4   7         11.84         14.00         5.31 o                         
  -7   5   7        332.72        357.01        33.82 o                         
  -6   5   7          3.49          2.48         4.87 o                         
  -5   5   7        467.13        473.25        17.89 o                         
  -4   5   7        429.01        392.23        11.17 o                         
  -3   5   7        246.73        214.12         7.44 o                         
  -2   5   7       2663.03       2602.90        56.75 o                         
  -1   5   7        256.94        261.40         6.30 o                         
   0   5   7         57.22         67.16         2.91 o                         
   1   5   7       3601.51       3640.99        82.01 o                         
   2   5   7         64.23         64.45         2.29 o                         
   3   5   7          4.95          3.96         1.30 o                         
   4   5   7       1993.55       1934.75        47.02 o                         
   5   5   7        207.66        211.48         6.82 o                         
   6   5   7        101.36         92.01         4.51 o                         
   7   5   7         72.82         70.74         6.89 o                         
   8   5   7         23.49         27.17         6.03 o                         
  -7   6   7         56.56         76.97        13.53 o                         
  -6   6   7        390.98        429.08        53.07 o                         
  -5   6   7          1.90          1.92         4.52 o                         
  -4   6   7        674.11        625.50        29.22 o                         
  -3   6   7         42.26         47.48         4.19 o                         
  -2   6   7         48.28         50.77         3.18 o                         
  -1   6   7       1744.14       1749.64        48.79 o                         
   0   6   7          5.22          3.34         1.46 o                         
   1   6   7        279.03        293.56         7.04 o                         
   2   6   7        483.70        471.94        15.86 o                         
   3   6   7         13.13         13.82         1.56 o                         
   4   6   7         50.40         45.75         4.49 o                         
   5   6   7        248.70        237.89         8.08 o                         
   6   6   7        169.82        172.16         7.83 o                         
   7   6   7         93.52        107.33         8.57 o                         
   8   6   7         86.30         82.99         5.87 o                         
  -7   7   7         20.62         15.78        11.59 o                         
  -6   7   7         60.12         70.70        12.40 o                         
  -5   7   7        159.45        170.55        15.31 o                         
  -4   7   7        147.06        150.18         7.96 o                         
  -3   7   7       1070.06        950.37        27.35 o                         
  -2   7   7          0.83         -1.17         1.70 o                         
  -1   7   7        906.77        948.63        30.18 o                         
   0   7   7        940.73       1046.59        24.40 o                         
   1   7   7        271.70        275.25         6.78 o                         
   2   7   7        282.25        283.03         8.63 o                         
   3   7   7        104.79        110.56         4.10 o                         
   4   7   7          3.52          3.14         1.98 o                         
   5   7   7        109.29        106.83         6.69 o                         
   6   7   7         45.69         38.83         3.85 o                         
   7   7   7        215.93        228.86         9.66 o                         
   8   7   7         71.40         72.31         5.38 o                         
  -6   8   7        286.80        329.17        25.66 o                         
  -5   8   7        123.38        120.85        14.02 o                         
  -4   8   7         49.99         42.85         6.89 o                         
  -3   8   7        490.54        501.71        22.75 o                         
  -2   8   7         69.26         67.18         3.58 o                         
  -1   8   7        331.37        343.07         9.01 o                         
   0   8   7        313.13        342.68        12.04 o                         
   1   8   7        725.01        788.12        17.25 o                         
   2   8   7         25.16         26.31         2.14 o                         
   3   8   7        360.79        385.92        11.47 o                         
   4   8   7          0.43         -1.92         2.53 o                         
   5   8   7         52.52         62.99         5.39 o                         
   6   8   7          0.70         -1.04         3.08 o                         
   7   8   7          5.04          6.62         7.89 o                         
   8   8   7         37.62         36.80         5.53 o                         
  -6   9   7         63.47         83.26        13.37 o                         
  -5   9   7        266.51        281.53        22.91 o                         
  -4   9   7        211.94        233.54        13.96 o                         
  -3   9   7         13.10         -1.67         5.65 o                         
  -2   9   7       1054.40        987.62        40.79 o                         
  -1   9   7        116.62        116.65        13.48 o                         
   0   9   7         74.86         84.37        11.84 o                         
   1   9   7        183.32        207.09         7.84 o                         
   2   9   7         31.90         32.29         2.71 o                         
   3   9   7        133.94        143.21         5.53 o                         
   4   9   7          5.34         10.60         3.20 o                         
   5   9   7          7.68         10.24         3.43 o                         
   6   9   7        223.36        216.80        11.11 o                         
   7   9   7         53.69         56.15         6.10 o                         
   8   9   7          5.36          4.28         5.09 o                         
  -5  10   7          8.32         -1.23         7.92 o                         
  -4  10   7        410.62        375.08        19.63 o                         
  -3  10   7          1.82         -6.14         6.14 o                         
  -2  10   7         15.33         12.61         6.12 o                         
  -1  10   7        880.42        946.31        39.33 o                         
   0  10   7          9.38          6.31         5.16 o                         
   1  10   7         40.80         47.02         5.81 o                         
   2  10   7        983.84       1048.83        34.78 o                         
   3  10   7        196.94        180.03         7.27 o                         
   4  10   7         53.03         44.57         4.98 o                         
   5  10   7          1.06          8.54         8.13 o                         
   6  10   7         35.66         33.66         5.53 o                         
   7  10   7         61.26         60.56         7.17 o                         
  -4  11   7         61.33         40.74        14.17 o                         
  -3  11   7        364.68        291.80        25.19 o                         
  -2  11   7          7.74         -9.50         9.50 o                         
  -1  11   7         66.91         78.76        11.92 o                         
   0  11   7        217.46        241.63        19.19 o                         
   1  11   7         37.88         29.14         8.05 o                         
   2  11   7          8.16         11.27         7.24 o                         
   3  11   7        235.87        260.55        18.23 o                         
   4  11   7         70.89         70.06         8.54 o                         
   5  11   7          4.20          3.46         4.25 o                         
   6  11   7          0.14          0.39         9.01 o                         
   7  11   7          4.68          7.26         5.06 o                         
  -3  12   7         42.88         36.55        13.04 o                         
  -2  12   7        374.54        316.84        26.00 o                         
  -1  12   7        158.05        101.22        14.18 o                         
   0  12   7         71.73         67.81        11.92 o                         
   1  12   7        103.88        117.45        13.21 o                         
   2  12   7        292.93        333.45        23.24 o                         
   3  12   7          1.16          3.86         6.92 o                         
   4  12   7         31.03         37.19         7.73 o                         
   5  12   7         99.93         96.82         9.99 o                         
   6  12   7          0.47         -2.09         6.60 o                         
  -2  13   7         46.43         38.97        12.88 o                         
  -1  13   7        131.41        134.87        16.11 o                         
   0  13   7        118.21         96.19        13.70 o                         
   1  13   7         29.25         30.27        10.30 o                         
   2  13   7         25.95         40.25        10.46 o                         
   3  13   7          3.76         -2.09         8.21 o                         
   4  13   7         48.16         46.53         8.53 o                         
   5  13   7         30.66         41.21         8.85 o                         
   1  14   7        100.65         90.37        13.05 o                         
   2  14   7          2.51         -2.90         9.01 o                         
   3  14   7         16.80         23.18         9.01 o                         
  -2  -8   8         82.42        110.81         9.34 o                         
  -1  -8   8         14.97          6.28         5.15 o                         
   0  -8   8          9.36          9.66         5.96 o                         
  -4  -7   8         84.64         98.41         8.21 o                         
  -3  -7   8         34.19         33.49         4.02 o                         
  -1  -7   8        235.97        231.21        14.84 o                         
   0  -7   8         13.85         24.50         4.32 o                         
   1  -7   8          4.39         18.83         5.96 o                         
   2  -7   8        145.42        164.86        13.38 o                         
  -5  -6   8          0.97          5.79         3.89 o                         
  -4  -6   8         14.59         14.91         3.40 o                         
  -3  -6   8        145.88        161.01        13.86 o                         
  -1  -6   8          1.22          0.16         4.99 o                         
   0  -6   8        104.42        106.65         6.65 o                         
   1  -6   8        159.80        159.87         9.10 o                         
   2  -6   8          3.21          5.13         6.20 o                         
   3  -6   8          3.00          5.15         5.96 o                         
  -6  -5   8          8.10         12.11         4.82 o                         
  -5  -5   8         40.97         53.81         9.02 o                         
  -4  -5   8         53.46         69.83         5.09 o                         
  -3  -5   8         32.83         38.26         5.55 o                         
  -2  -5   8        217.93        211.19         9.07 o                         
  -1  -5   8        190.26        192.70         8.86 o                         
   0  -5   8        134.02        136.24         7.08 o                         
   1  -5   8         55.11         63.35         9.66 o                         
   2  -5   8        239.47        256.34        12.56 o                         
   3  -5   8          3.71          4.28         4.25 o                         
   4  -5   8         15.73         21.25         6.76 o                         
  -7  -4   8         19.09         18.51        11.11 o                         
  -6  -4   8          6.78          9.24         4.61 o                         
  -5  -4   8        276.51        291.05        13.98 o                         
  -4  -4   8         57.54         65.22         8.86 o                         
  -3  -4   8         11.77         13.92         4.55 o                         
  -2  -4   8        290.87        271.76        10.82 o                         
  -1  -4   8        110.89        102.50         5.21 o                         
   0  -4   8        136.64        130.54         8.13 o                         
   1  -4   8         99.49        107.05         8.56 o                         
   2  -4   8         31.28         31.43         4.43 o                         
   3  -4   8        213.53        220.35        11.25 o                         
   4  -4   8          4.96         -0.11         4.06 o                         
   5  -4   8         25.30         24.47         7.24 o                         
  -7  -3   8        128.38        153.27        10.44 o                         
  -6  -3   8         29.93         25.28         6.68 o                         
  -5  -3   8          0.71          6.38         5.07 o                         
  -4  -3   8        253.69        251.54        10.36 o                         
  -3  -3   8        179.11        179.77        11.87 o                         
  -2  -3   8       1109.03       1041.02        34.36 o                         
  -1  -3   8          3.27         -0.38         2.79 o                         
   0  -3   8          7.97         10.45         2.88 o                         
   1  -3   8        436.23        413.54        18.05 o                         
   2  -3   8         28.55         29.84         3.35 o                         
   3  -3   8          3.61          1.41         4.03 o                         
   4  -3   8        384.53        372.40        17.11 o                         
   5  -3   8         45.48         50.33         8.78 o                         
   6  -3   8          0.26         -2.58         6.28 o                         
  -7  -2   8          0.41         -1.32         8.77 o                         
  -6  -2   8        137.05        158.37        14.26 o                         
  -5  -2   8         15.72         14.60         4.53 o                         
  -4  -2   8         40.76         53.41         6.29 o                         
  -3  -2   8        196.86        219.16         9.09 o                         
  -2  -2   8         63.46         56.71         5.80 o                         
  -1  -2   8        856.80        768.90        26.59 o                         
   0  -2   8        316.19        331.56        13.81 o                         
   1  -2   8         77.65         93.59         8.37 o                         
   2  -2   8        573.06        584.48        21.37 o                         
   3  -2   8         47.14         39.78         4.17 o                         
   4  -2   8         55.77         64.65         5.41 o                         
   5  -2   8        111.40        115.82         6.87 o                         
   6  -2   8          7.13         15.07         4.90 o                         
   7  -2   8         12.33          6.67         7.73 o                         
  -7  -1   8          4.74          0.82         5.65 o                         
  -6  -1   8         17.58         17.50         9.66 o                         
  -5  -1   8        469.32        474.03        21.45 o                         
  -4  -1   8        100.70        110.66         5.57 o                         
  -3  -1   8        250.38        260.35         9.43 o                         
  -2  -1   8        165.12        158.92         5.89 o                         
  -1  -1   8        178.07        173.97         5.66 o                         
   0  -1   8        102.89        106.78         5.45 o                         
   1  -1   8         52.59         48.33         3.50 o                         
   2  -1   8         15.82         18.20         2.97 o                         
   3  -1   8        237.43        246.43        15.41 o                         
   4  -1   8        120.63        135.21         7.58 o                         
   5  -1   8          2.74         -2.33         3.24 o                         
   6  -1   8          7.43         10.36         3.67 o                         
   7  -1   8        145.55        166.88         8.96 o                         
  -8   0   8          9.59         -1.61        11.75 o                         
  -7   0   8         68.27         77.01         8.20 o                         
  -6   0   8         54.24         67.59         7.23 o                         
  -5   0   8        125.45        123.53         8.31 o                         
  -4   0   8        195.34        199.09         8.00 o                         
  -3   0   8        557.31        537.66        17.39 o                         
  -2   0   8         69.55         72.22         3.83 o                         
  -1   0   8        289.51        314.87        12.43 o                         
   0   0   8       1639.55       1646.09        55.26 o                         
   1   0   8         80.12         83.26         5.55 o                         
   2   0   8        188.97        202.82         8.82 o                         
   3   0   8        338.73        339.63        16.62 o                         
   4   0   8          1.12         -2.49         2.49 o                         
   5   0   8         63.75         70.03         4.97 o                         
   6   0   8         22.16         21.17         3.96 o                         
   7   0   8         21.11         16.15         3.82 o                         
  -8   1   8         75.37         78.13         9.33 o                         
  -7   1   8         31.64         43.56         8.45 o                         
  -6   1   8         31.38         30.79         6.11 o                         
  -5   1   8        136.66        130.69        15.15 o                         
  -4   1   8        159.52        159.11         6.93 o                         
  -3   1   8          9.79          6.98         2.35 o                         
  -2   1   8        532.22        516.18        17.65 o                         
  -1   1   8         42.59         38.30         2.54 o                         
   0   1   8        321.52        338.51        11.63 o                         
   1   1   8       1555.33       1560.69        47.32 o                         
   2   1   8         58.59         60.86         4.14 o                         
   3   1   8          0.86          2.16         1.60 o                         
   4   1   8        327.92        301.10        15.81 o                         
   5   1   8          5.57          4.50         3.13 o                         
   6   1   8         24.39         26.47         3.96 o                         
   7   1   8          2.35         15.51         5.07 o                         
   8   1   8          5.01         12.03         6.46 o                         
  -8   2   8         17.39          9.18        11.59 o                         
  -7   2   8        157.10        156.39         8.53 o                         
  -6   2   8         70.48         85.66         5.25 o                         
  -5   2   8          1.08          5.27         3.06 o                         
  -4   2   8        909.31        865.93        23.46 o                         
  -3   2   8         48.27         52.35         3.67 o                         
  -2   2   8          9.90         11.46         2.01 o                         
  -1   2   8       1499.92       1433.48        40.42 o                         
   0   2   8          9.19         10.09         2.15 o                         
   1   2   8         27.29         41.37         3.20 o                         
   2   2   8       1242.43       1126.96        29.19 o                         
   3   2   8        745.15        735.06        25.92 o                         
   4   2   8          1.59          3.22         4.02 o                         
   5   2   8         25.81         29.04         4.57 o                         
   6   2   8        113.03        113.41         8.88 o                         
   7   2   8          0.33          0.65         3.47 o                         
   8   2   8          1.06         11.21        19.15 o                         
  -7   3   8         22.84         31.48         5.68 o                         
  -6   3   8        382.42        393.80        15.60 o                         
  -5   3   8         55.23         49.15         4.76 o                         
  -4   3   8         79.56         74.23         3.91 o                         
  -3   3   8       2348.87       2206.25        53.56 o                         
  -2   3   8          5.23          6.07         1.53 o                         
  -1   3   8         15.12         17.48         1.36 o                         
   0   3   8       1469.12       1375.06        35.64 o                         
   1   3   8        181.15        158.36         5.18 o                         
   2   3   8         18.68         15.70         1.91 o                         
   3   3   8       1218.36       1228.75        36.26 o                         
   4   3   8         62.76         70.17         4.47 o                         
   5   3   8        110.60        118.72         6.14 o                         
   6   3   8        273.44        253.95        11.09 o                         
   7   3   8        167.99        180.30         8.63 o                         
   8   3   8          5.96         16.70         6.07 o                         
  -7   4   8        244.09        247.94        17.65 o                         
  -6   4   8        163.37        167.50         9.27 o                         
  -5   4   8        160.88        157.30         8.31 o                         
  -4   4   8         12.77         14.06         2.76 o                         
  -3   4   8         75.90         65.71         3.40 o                         
  -2   4   8       1281.15       1164.74        29.90 o                         
  -1   4   8        119.28        116.53         4.34 o                         
   0   4   8         48.11         57.69         3.62 o                         
   1   4   8        835.80        836.78        24.94 o                         
   2   4   8        190.06        185.10         7.17 o                         
   3   4   8         96.54         96.72         4.62 o                         
   4   4   8         81.53         82.55         4.80 o                         
   5   4   8         39.44         44.31         3.30 o                         
   6   4   8         14.74         15.26         3.39 o                         
   7   4   8         91.73         89.80         8.38 o                         
   8   4   8         11.43          9.44         6.20 o                         
  -7   5   8         58.91         58.16         8.85 o                         
  -6   5   8         77.25         72.05         6.73 o                         
  -5   5   8        285.92        273.51        22.88 o                         
  -4   5   8        706.41        617.43        18.85 o                         
  -3   5   8         63.17         62.91         3.51 o                         
  -2   5   8       1134.54       1078.97        33.74 o                         
  -1   5   8        340.95        349.43        10.97 o                         
   0   5   8        483.89        488.87        15.20 o                         
   1   5   8         71.81         71.16         4.46 o                         
   2   5   8        277.32        286.60        14.22 o                         
   3   5   8         13.02         14.12         2.21 o                         
   4   5   8        289.68        279.48         9.62 o                         
   5   5   8         35.41         38.87         3.65 o                         
   6   5   8        322.62        324.12        12.61 o                         
   7   5   8         91.35        107.88        13.29 o                         
   8   5   8         29.74         28.84         6.64 o                         
  -7   6   8        181.42        225.84        20.47 o                         
  -6   6   8        113.62        113.10        13.64 o                         
  -5   6   8          0.26         -2.78         4.76 o                         
  -4   6   8        561.86        566.36        17.68 o                         
  -3   6   8          6.89          8.26         2.88 o                         
  -2   6   8        342.98        312.31         9.88 o                         
  -1   6   8       1117.77       1038.47        34.39 o                         
   0   6   8         36.97         49.37         3.52 o                         
   1   6   8          6.52          8.50         2.04 o                         
   2   6   8        179.75        190.61         5.84 o                         
   3   6   8         29.65         33.75         2.40 o                         
   4   6   8         23.90         31.00         2.49 o                         
   5   6   8          1.89          5.62         2.92 o                         
   6   6   8        282.50        261.85        13.43 o                         
   7   6   8        233.86        239.50        14.52 o                         
   8   6   8          9.66         10.34         6.20 o                         
  -6   7   8        283.63        314.48        24.85 o                         
  -5   7   8         92.20         96.82        12.89 o                         
  -4   7   8         88.12         83.57         5.35 o                         
  -3   7   8        645.49        594.24        30.31 o                         
  -2   7   8         96.67         86.29         4.44 o                         
  -1   7   8        134.71        148.10         5.27 o                         
   0   7   8        236.27        257.66         8.07 o                         
   1   7   8         61.66         58.70         3.01 o                         
   2   7   8        313.15        326.26         8.98 o                         
   3   7   8          5.84          4.94         2.00 o                         
   4   7   8          1.54          1.55         2.25 o                         
   5   7   8        218.45        207.54         9.41 o                         
   6   7   8         86.74         89.99         5.78 o                         
   7   7   8         64.37         67.46         7.04 o                         
   8   7   8         38.04         41.53         7.04 o                         
  -6   8   8          4.00          8.37        10.46 o                         
  -5   8   8        559.28        611.51        39.31 o                         
  -4   8   8          5.13         15.29         8.69 o                         
  -3   8   8        292.36        293.49        20.66 o                         
  -2   8   8        569.70        568.57        24.28 o                         
  -1   8   8         39.26         37.51         3.60 o                         
   0   8   8        258.09        291.61         8.47 o                         
   1   8   8        880.61        935.97        26.60 o                         
   2   8   8        351.68        323.10         9.73 o                         
   3   8   8         29.65         35.12         3.01 o                         
   4   8   8         59.05         51.38         4.09 o                         
   5   8   8          2.37         10.89         3.37 o                         
   6   8   8          9.67          9.61         3.80 o                         
   7   8   8          4.31          2.57         3.72 o                         
   8   8   8          0.28          3.35         4.30 o                         
  -5   9   8         64.23         55.08        11.76 o                         
  -4   9   8        573.66        606.47        38.67 o                         
  -3   9   8        145.16        139.90        13.86 o                         
  -2   9   8        125.78        145.14         9.57 o                         
  -1   9   8        391.95        463.77        24.65 o                         
   0   9   8        288.04        314.13        10.94 o                         
   1   9   8          7.34         10.33         3.05 o                         
   2   9   8         62.75         68.90         4.16 o                         
   3   9   8         47.04         55.95         4.40 o                         
   4   9   8          5.50          1.27         3.12 o                         
   5   9   8          0.18         -1.85         3.46 o                         
   6   9   8          0.54          6.46         3.67 o                         
   7   9   8         66.50         53.48         6.20 o                         
  -5  10   8         48.13         34.14        11.92 o                         
  -4  10   8         94.32        111.79        14.18 o                         
  -3  10   8        529.81        518.89        24.67 o                         
  -2  10   8        460.76        447.78        21.03 o                         
  -1  10   8        127.91        146.31         9.85 o                         
   0  10   8        243.84        304.04        15.25 o                         
   1  10   8        855.35        980.83        40.13 o                         
   2  10   8        108.67        124.35         5.85 o                         
   3  10   8         28.63         29.49         4.06 o                         
   4  10   8        248.09        256.56        10.57 o                         
   5  10   8          0.83          6.16         5.15 o                         
   6  10   8          2.78         -3.45         4.31 o                         
   7  10   8          6.78         11.83         5.27 o                         
  -4  11   8         19.16          5.72         7.77 o                         
  -3  11   8        293.10        266.50        48.73 o                         
  -2  11   8         49.03         62.21         9.98 o                         
  -1  11   8        379.12        434.55        20.61 o                         
   0  11   8         53.03         54.16         7.00 o                         
   1  11   8         29.79         48.34         6.15 o                         
   2  11   8        131.52        169.54        14.02 o                         
   3  11   8         29.64         36.22         6.92 o                         
   4  11   8        106.72        120.44         7.86 o                         
   5  11   8        242.61        235.63        12.23 o                         
   6  11   8         11.08         19.53         5.39 o                         
   7  11   8         14.20         16.26         5.56 o                         
  -3  12   8         99.47         52.51        14.18 o                         
  -2  12   8        132.60        111.99        15.63 o                         
  -1  12   8          3.90          4.35        10.62 o                         
   0  12   8        355.46        412.10        28.74 o                         
   1  12   8          0.71         -4.99         8.21 o                         
   2  12   8          1.71          8.85         7.73 o                         
   3  12   8        199.62        245.74        18.22 o                         
   4  12   8        102.40         84.42         9.83 o                         
   5  12   8         51.17         49.43         7.89 o                         
   6  12   8        114.99        118.74        11.12 o                         
  -1  13   8         21.92         32.68        11.59 o                         
   0  13   8         11.41         -6.28         9.98 o                         
   1  13   8        119.08        127.12        14.18 o                         
   2  13   8          5.49         -3.22         8.21 o                         
   3  13   8         32.01         20.93         8.21 o                         
   4  13   8         95.09        113.72        11.60 o                         
   5  13   8         61.41         59.58         9.34 o                         
   1  14   8         20.01          8.53         9.98 o                         
   2  14   8         30.71         21.25        10.30 o                         
  -1  -7   9          3.67          4.35         4.02 o                         
   0  -7   9         10.50         18.51         5.31 o                         
  -4  -6   9          0.69          2.50         5.15 o                         
  -1  -6   9        130.61        135.19        12.57 o                         
   0  -6   9          0.47          4.44         3.52 o                         
   1  -6   9         10.39         12.72         5.31 o                         
   2  -6   9         86.70        108.24         9.99 o                         
  -5  -5   9         25.43         27.81         4.77 o                         
  -4  -5   9          5.02          3.11         5.47 o                         
  -3  -5   9        170.17        166.42        25.39 o                         
  -2  -5   9          3.36          2.87         5.00 o                         
  -1  -5   9          7.90          7.40         6.12 o                         
   0  -5   9        130.56        147.44        18.29 o                         
   1  -5   9         10.89         15.87         3.87 o                         
   2  -5   9          0.62          6.40         4.40 o                         
   3  -5   9        289.34        314.00        21.14 o                         
  -6  -4   9         11.28         12.26         5.11 o                         
  -5  -4   9         31.64         34.89         5.23 o                         
  -4  -4   9         19.70         29.34         5.55 o                         
  -3  -4   9          9.46         13.01         5.79 o                         
  -2  -4   9        155.19        151.67        12.12 o                         
  -1  -4   9         20.37         18.06         4.13 o                         
   0  -4   9         28.66         40.93         8.96 o                         
   1  -4   9         82.82         93.24         8.88 o                         
   2  -4   9         43.15         37.17         4.75 o                         
   3  -4   9          7.71         12.79         4.68 o                         
   4  -4   9        147.27        170.99        14.02 o                         
  -6  -3   9         32.34         40.64         6.16 o                         
  -5  -3   9         19.44         21.41         5.31 o                         
  -4  -3   9         54.92         55.21         4.69 o                         
  -3  -3   9          3.79          7.10         2.81 o                         
  -2  -3   9          5.93          5.92         3.48 o                         
  -1  -3   9         43.03         40.50         5.34 o                         
   0  -3   9          4.97          6.71         2.89 o                         
   1  -3   9          2.39          4.09         4.08 o                         
   2  -3   9         33.90         29.47         4.56 o                         
   3  -3   9          0.31         10.02         3.74 o                         
   4  -3   9         12.34         13.73         4.60 o                         
   5  -3   9          1.73         -1.29         6.12 o                         
  -7  -2   9         31.37         33.63         7.23 o                         
  -6  -2   9         50.55         45.60         6.55 o                         
  -5  -2   9         18.82         15.29         5.06 o                         
  -4  -2   9        259.42        257.74        11.57 o                         
  -3  -2   9         10.10          6.99         3.06 o                         
  -2  -2   9         82.66         80.44         4.77 o                         
  -1  -2   9        426.16        413.47        27.49 o                         
   0  -2   9         21.01         23.91         5.88 o                         
   1  -2   9         72.15         69.68         8.45 o                         
   2  -2   9        162.47        177.02        16.36 o                         
   3  -2   9          0.21         -3.16         3.57 o                         
   4  -2   9         38.83         49.96        11.75 o                         
   5  -2   9          8.62         12.49         4.72 o                         
   6  -2   9          9.99          0.80         6.44 o                         
  -7  -1   9         12.87         13.73         6.41 o                         
  -6  -1   9        117.57        138.86         9.98 o                         
  -5  -1   9          3.28          4.38         5.96 o                         
  -4  -1   9         11.28         15.74         4.11 o                         
  -3  -1   9        616.40        596.74        20.89 o                         
  -2  -1   9        184.71        195.53        12.49 o                         
  -1  -1   9        114.28        131.01        12.09 o                         
   0  -1   9        318.02        316.70        17.00 o                         
   1  -1   9          0.22          4.86         3.08 o                         
   2  -1   9         32.30         30.18         3.72 o                         
   3  -1   9         29.45         32.06         4.45 o                         
   4  -1   9        234.34        226.24        12.27 o                         
   5  -1   9         28.10         24.35         8.29 o                         
   6  -1   9         14.57         18.54         8.21 o                         
  -7   0   9          5.76          3.06         5.88 o                         
  -6   0   9         16.77         14.08         5.96 o                         
  -5   0   9        233.36        231.55        10.58 o                         
  -4   0   9          1.07          3.17         3.88 o                         
  -3   0   9          2.46          4.40         5.51 o                         
  -2   0   9        704.95        690.13        43.41 o                         
  -1   0   9          8.20          5.36         2.72 o                         
   0   0   9         60.70         63.74         4.36 o                         
   1   0   9        795.63        774.40        27.59 o                         
   2   0   9        926.53        924.68        32.90 o                         
   3   0   9         47.01         33.12        10.63 o                         
   4   0   9          0.75          1.44         3.66 o                         
   5   0   9          9.06         18.04         3.30 o                         
   6   0   9          1.34          6.49         6.42 o                         
   7   0   9         15.00         14.08         4.77 o                         
  -7   1   9        178.25        176.35        12.09 o                         
  -6   1   9         56.89         65.44         7.62 o                         
  -5   1   9          8.08          3.13         4.06 o                         
  -4   1   9       1207.33       1154.55        38.52 o                         
  -3   1   9         85.52         87.66         5.61 o                         
  -2   1   9         80.55         86.48        14.42 o                         
  -1   1   9        643.52        560.28        32.03 o                         
   0   1   9        318.60        315.49        14.60 o                         
   1   1   9         86.74         83.55         5.07 o                         
   2   1   9       1220.76       1180.12        41.30 o                         
   3   1   9        410.19        393.45        21.59 o                         
   4   1   9         10.48         12.40         3.12 o                         
   5   1   9        202.04        200.11        12.44 o                         
   6   1   9        143.93        156.99        14.32 o                         
   7   1   9          0.86         -0.58         4.09 o                         
  -7   2   9         60.23         65.25         8.55 o                         
  -6   2   9        120.47        120.58         9.78 o                         
  -5   2   9         47.42         47.52         5.53 o                         
  -4   2   9         28.10         37.58         7.76 o                         
  -3   2   9       1059.20        998.12        33.41 o                         
  -2   2   9        309.92        307.50        14.30 o                         
  -1   2   9        199.67        186.97         9.60 o                         
   0   2   9         96.97         96.29         5.45 o                         
   1   2   9        120.88        124.19         6.35 o                         
   2   2   9        126.74        124.62         6.48 o                         
   3   2   9          1.84          5.39         4.31 o                         
   4   2   9          1.62          0.42         2.77 o                         
   5   2   9          0.57          1.74         3.17 o                         
   6   2   9        175.79        175.85         8.59 o                         
   7   2   9         69.95         79.54         5.95 o                         
  -7   3   9          8.59          3.40         4.07 o                         
  -6   3   9        110.92        111.02         6.96 o                         
  -5   3   9        414.94        374.00        12.48 o                         
  -4   3   9         60.72         63.81         4.05 o                         
  -3   3   9        813.98        741.51        19.10 o                         
  -2   3   9        410.61        396.62        17.77 o                         
  -1   3   9        528.44        485.32        23.75 o                         
   0   3   9        661.78        649.02        19.54 o                         
   1   3   9         35.13         36.59         2.20 o                         
   2   3   9        183.99        182.39         7.02 o                         
   3   3   9        445.62        440.37        15.65 o                         
   4   3   9         37.38         39.57         3.90 o                         
   5   3   9        336.74        351.82        13.41 o                         
   6   3   9        186.69        193.12         9.00 o                         
   7   3   9        115.81         90.79         6.33 o                         
   8   3   9        104.67        116.67         9.82 o                         
  -7   4   9         33.57         41.23         6.42 o                         
  -6   4   9         12.32         10.47         5.14 o                         
  -5   4   9        751.60        727.49        22.04 o                         
  -4   4   9          6.33          9.77         3.37 o                         
  -3   4   9         80.64         84.91         4.82 o                         
  -2   4   9        990.41        925.30        30.02 o                         
  -1   4   9         22.92         25.29         2.66 o                         
   0   4   9        112.47        113.26         5.06 o                         
   1   4   9         89.06         89.33         4.32 o                         
   2   4   9        121.63        127.30         5.55 o                         
   3   4   9        368.31        395.10        14.25 o                         
   4   4   9          1.06          3.37         2.96 o                         
   5   4   9         50.06         43.82         4.31 o                         
   6   4   9        143.37        128.52         6.95 o                         
   7   4   9          5.83         15.67         4.18 o                         
   8   4   9         41.59         56.05         7.47 o                         
  -7   5   9        132.60        134.41         9.24 o                         
  -6   5   9         16.29          6.40         5.41 o                         
  -5   5   9         30.22         21.96         4.92 o                         
  -4   5   9        525.13        472.68        24.57 o                         
  -3   5   9         79.01         70.75         4.72 o                         
  -2   5   9        283.10        259.73         8.73 o                         
  -1   5   9        276.66        274.21         9.14 o                         
   0   5   9        200.69        198.66         7.57 o                         
   1   5   9        670.87        702.46        25.82 o                         
   2   5   9          7.87          5.17         2.70 o                         
   3   5   9          1.39          4.09         2.72 o                         
   4   5   9        503.45        511.75        17.92 o                         
   5   5   9         59.59         56.73         4.61 o                         
   6   5   9          2.96          7.11         3.67 o                         
   7   5   9         61.51         56.61         6.84 o                         
   8   5   9         27.96         30.65         6.70 o                         
  -6   6   9        217.20        210.12        21.74 o                         
  -5   6   9         23.66         18.72         8.15 o                         
  -4   6   9        209.06        191.81        10.96 o                         
  -3   6   9        439.82        413.87        17.90 o                         
  -2   6   9         91.72         88.41         4.55 o                         
  -1   6   9        225.27        221.74         7.78 o                         
   0   6   9       2040.78       2044.22        64.77 o                         
   1   6   9       1373.07       1311.79        39.22 o                         
   2   6   9        160.30        173.44         7.00 o                         
   3   6   9          5.16          7.54         2.83 o                         
   4   6   9         68.09         68.00         4.05 o                         
   5   6   9         25.50         29.31         3.75 o                         
   6   6   9         54.53         68.92         6.80 o                         
   7   6   9         47.92         57.06         6.93 o                         
   8   6   9         34.64         36.03         9.26 o                         
  -6   7   9         73.56         67.48        12.88 o                         
  -5   7   9        383.51        363.02        27.62 o                         
  -4   7   9        375.29        347.18        27.42 o                         
  -3   7   9        181.25        182.11         7.84 o                         
  -2   7   9         97.61        101.51         5.06 o                         
  -1   7   9        414.78        404.20        15.57 o                         
   0   7   9          4.92          5.43         2.88 o                         
   1   7   9         44.43         53.65         5.00 o                         
   2   7   9         97.24        103.84         6.61 o                         
   3   7   9         24.80         35.02         3.37 o                         
   4   7   9          3.44          9.36         3.08 o                         
   5   7   9         54.30         55.24         4.43 o                         
   6   7   9         44.64         46.84         6.46 o                         
   7   7   9        174.15        194.81        11.78 o                         
   8   7   9          2.56         11.45         6.45 o                         
  -5   8   9         57.52         52.01        11.92 o                         
  -4   8   9        262.19        275.91        21.78 o                         
  -3   8   9        453.84        433.98        14.40 o                         
  -2   8   9        300.49        302.90        13.34 o                         
  -1   8   9         25.82         29.24         3.44 o                         
   0   8   9       1029.75       1098.03        48.15 o                         
   1   8   9        222.02        241.13        15.64 o                         
   2   8   9        225.00        189.97         8.92 o                         
   3   8   9        486.17        502.90        18.66 o                         
   4   8   9         30.15         26.03         5.07 o                         
   5   8   9          6.57          2.48         5.06 o                         
   6   8   9        240.22        246.19        13.49 o                         
   7   8   9         25.40         33.18         6.44 o                         
  -5   9   9        116.32        102.14        14.34 o                         
  -4   9   9        161.72        164.89        16.28 o                         
  -3   9   9         17.84         33.00         8.85 o                         
  -2   9   9        737.84        735.47        44.43 o                         
  -1   9   9         10.17         14.35         5.22 o                         
   0   9   9         23.90         32.97         3.43 o                         
   1   9   9        440.71        516.93        16.60 o                         
   2   9   9         49.97         51.60         4.49 o                         
   3   9   9          2.13         -1.38         3.44 o                         
   4   9   9        366.26        355.91        13.28 o                         
   5   9   9         60.86         56.99         5.46 o                         
   6   9   9          6.30          9.78         3.94 o                         
   7   9   9         22.24         24.10         4.58 o                         
  -4  10   9        271.37        261.52        22.26 o                         
  -3  10   9         45.15         49.43         9.98 o                         
  -2  10   9         13.16         10.62         7.89 o                         
  -1  10   9        596.36        716.49        30.85 o                         
   0  10   9         70.14         65.57         6.74 o                         
   1  10   9          6.31         14.13         4.26 o                         
   2  10   9        221.65        242.04        10.21 o                         
   3  10   9         34.42         27.87         4.12 o                         
   4  10   9          1.84         -2.29         3.53 o                         
   5  10   9        151.56        152.36         7.68 o                         
   6  10   9         88.03         94.29         9.74 o                         
   7  10   9          0.35          1.10         5.55 o                         
  -3  11   9        223.56        266.57        22.09 o                         
  -2  11   9         53.15         59.81        11.35 o                         
  -1  11   9        109.86        100.91         9.00 o                         
   0  11   9        204.36        273.08        14.99 o                         
   1  11   9         10.03         12.64         5.52 o                         
   2  11   9         31.88         32.19         5.59 o                         
   3  11   9        242.79        244.49        18.55 o                         
   4  11   9        203.16        212.21        10.41 o                         
   5  11   9         35.22         35.47         5.80 o                         
   6  11   9        142.18        150.84        18.29 o                         
  -2  12   9          6.85         -5.63        11.11 o                         
  -1  12   9          0.82          4.51        10.46 o                         
   0  12   9         69.41         67.96        12.08 o                         
   1  12   9         32.32         30.43         8.69 o                         
   2  12   9         26.81         17.39         7.41 o                         
   3  12   9          1.09          5.15         6.28 o                         
   4  12   9         79.08         68.45         8.70 o                         
   5  12   9         77.35         88.90         9.99 o                         
  -1  13   9         24.59         29.94        12.07 o                         
   0  13   9         33.27         47.17        11.59 o                         
   1  13   9         84.11         72.80        12.08 o                         
   2  13   9          1.74         -6.76         7.24 o                         
   3  13   9          4.72         -6.28         7.40 o                         
   4  13   9          4.02         -2.58         6.92 o                         
  -4  -5  10          4.60          2.93         5.15 o                         
  -3  -5  10         80.01         83.92         7.73 o                         
  -2  -5  10          7.36          4.02         8.05 o                         
  -1  -5  10          2.14          2.90         6.12 o                         
   0  -5  10          0.90          1.66         3.52 o                         
   1  -5  10          5.86          5.96         5.15 o                         
   2  -5  10          1.00          0.00         5.79 o                         
  -5  -4  10         28.27         43.82        15.05 o                         
  -4  -4  10          0.43         -1.23         7.00 o                         
  -3  -4  10        130.16        121.62         6.41 o                         
  -2  -4  10        432.42        424.01        20.22 o                         
  -1  -4  10          3.03          1.13         4.14 o                         
   0  -4  10         58.10         74.92         9.50 o                         
   1  -4  10        166.27        186.59        19.26 o                         
   2  -4  10         14.63         16.42         5.63 o                         
   3  -4  10         68.83        102.59        10.47 o                         
  -5  -3  10          0.19         -1.19         5.16 o                         
  -4  -3  10        171.85        181.29         8.75 o                         
  -3  -3  10         49.80         54.46         4.52 o                         
  -2  -3  10         10.30          6.01         5.86 o                         
  -1  -3  10        115.11        112.37         6.86 o                         
   0  -3  10          0.95          0.06         3.13 o                         
   1  -3  10          1.60          0.72         3.21 o                         
   2  -3  10         91.65        105.46         6.86 o                         
   3  -3  10          8.04          5.15         5.63 o                         
   4  -3  10         10.89          3.86         6.12 o                         
  -6  -2  10         66.57         89.56         8.49 o                         
  -5  -2  10          5.29          5.54         8.53 o                         
  -4  -2  10          1.01         -0.20         4.08 o                         
  -3  -2  10        281.14        261.31        11.02 o                         
  -2  -2  10          6.42          6.69         3.17 o                         
  -1  -2  10         99.01        111.88         7.73 o                         
   0  -2  10        261.19        288.19        42.85 o                         
   1  -2  10        527.02        557.81        79.61 o                         
   2  -2  10         30.72         30.41        12.48 o                         
   3  -2  10         10.05         16.00         4.87 o                         
   4  -2  10         38.28         40.64        10.06 o                         
   5  -2  10          0.88         -2.90         6.28 o                         
  -6  -1  10          8.33          8.05         6.40 o                         
  -5  -1  10        565.13        542.26        24.70 o                         
  -4  -1  10        162.36        148.66         8.28 o                         
  -3  -1  10         13.51         10.39         3.59 o                         
  -2  -1  10        781.78        709.12        26.14 o                         
  -1  -1  10        351.80        369.53        19.71 o                         
   0  -1  10          9.14         12.84         3.12 o                         
   1  -1  10        434.20        433.42        42.85 o                         
   2  -1  10        443.43        460.69        22.80 o                         
   3  -1  10         63.56         63.33         8.37 o                         
   4  -1  10          2.98          0.65         4.76 o                         
   5  -1  10        110.60        122.96         9.58 o                         
   6  -1  10          1.77         12.07         6.76 o                         
  -6   0  10         55.64         45.50         7.49 o                         
  -5   0  10          4.22          1.97         4.49 o                         
  -4   0  10        184.70        189.28         9.41 o                         
  -3   0  10        331.47        305.72        12.33 o                         
  -2   0  10         34.74         36.99         4.80 o                         
  -1   0  10         21.79         30.82         5.15 o                         
   0   0  10        115.62        129.97         9.27 o                         
   1   0  10        143.14        156.37         8.71 o                         
   2   0  10          4.26          2.31         3.46 o                         
   3   0  10         47.13         61.95         5.68 o                         
   4   0  10          5.67          7.55         4.91 o                         
   5   0  10          9.09          1.63         4.97 o                         
   6   0  10         66.77         75.33         8.05 o                         
  -6   1  10         37.84         45.46         7.93 o                         
  -5   1  10          4.22          3.72         4.49 o                         
  -4   1  10        671.88        621.45        22.25 o                         
  -3   1  10         21.18         23.78         4.07 o                         
  -2   1  10        348.52        347.22        16.01 o                         
  -1   1  10        340.31        342.00        24.88 o                         
   0   1  10          5.91         -0.38         4.67 o                         
   1   1  10        324.15        328.43        17.12 o                         
   2   1  10        143.77        133.56         8.11 o                         
   3   1  10          1.86          1.82         3.77 o                         
   4   1  10        787.71        805.55        34.25 o                         
   5   1  10        191.83        195.24        21.36 o                         
   6   1  10         10.67         14.07         5.82 o                         
  -6   2  10        209.36        202.93        13.01 o                         
  -5   2  10         20.58         14.10         4.75 o                         
  -4   2  10         22.09         15.01         4.78 o                         
  -3   2  10        460.67        412.89        23.18 o                         
  -2   2  10          0.28          0.53         3.70 o                         
  -1   2  10        110.18        106.96         7.31 o                         
   0   2  10        170.41        171.96         9.29 o                         
   1   2  10          3.13          3.53         3.33 o                         
   2   2  10        399.25        401.75        20.94 o                         
   3   2  10         36.55         38.16         4.83 o                         
   4   2  10          2.04          0.55         3.14 o                         
   5   2  10        105.59        109.93         6.55 o                         
   6   2  10         18.55         20.31         4.57 o                         
   7   2  10         28.76         28.67         4.97 o                         
  -6   3  10        100.01         78.08        18.53 o                         
  -5   3  10        131.08        110.77         7.49 o                         
  -4   3  10        169.25        152.31         8.21 o                         
  -3   3  10        253.13        221.13        10.13 o                         
  -2   3  10          2.06          5.83         4.17 o                         
  -1   3  10        263.83        244.51        12.27 o                         
   0   3  10         69.91         64.50         5.36 o                         
   1   3  10         11.65         11.04         3.48 o                         
   2   3  10         12.10         11.35         2.41 o                         
   3   3  10        466.58        476.68        21.22 o                         
   4   3  10         28.73         33.75         4.06 o                         
   5   3  10         16.40         25.89         6.56 o                         
   6   3  10         73.43         61.17         5.41 o                         
   7   3  10         92.45        106.58         9.12 o                         
  -6   4  10        130.93        136.60         8.26 o                         
  -5   4  10         23.68         21.98         3.96 o                         
  -4   4  10        232.11        193.33         7.80 o                         
  -3   4  10        117.65        101.54         5.31 o                         
  -2   4  10        235.78        216.97         8.93 o                         
  -1   4  10        625.88        582.69        19.90 o                         
   0   4  10        907.95        822.53        27.18 o                         
   1   4  10        146.25        141.64         6.52 o                         
   2   4  10         19.33         29.21         7.11 o                         
   3   4  10          3.77          2.02         4.23 o                         
   4   4  10         61.36         63.57         4.86 o                         
   5   4  10          9.65         16.18         3.93 o                         
   6   4  10          0.70          0.59         3.92 o                         
   7   4  10         23.15         21.00         6.66 o                         
  -6   5  10        159.63        165.97        15.07 o                         
  -5   5  10        591.79        559.69        24.18 o                         
  -4   5  10         19.74         13.27         4.11 o                         
  -3   5  10          6.24          4.25         3.90 o                         
  -2   5  10        359.16        320.42        12.42 o                         
  -1   5  10         10.74          4.27         3.21 o                         
   0   5  10          2.64          1.73         2.90 o                         
   1   5  10         58.25         59.40         4.53 o                         
   2   5  10          2.35          2.91         3.52 o                         
   3   5  10         72.27         78.29         7.75 o                         
   4   5  10          1.89         10.30         3.43 o                         
   5   5  10          4.66          6.12         3.48 o                         
   6   5  10         47.85         55.83         5.16 o                         
   7   5  10          0.31         -0.38         5.90 o                         
  -6   6  10         93.59         72.68         7.65 o                         
  -5   6  10         19.08         18.07         4.50 o                         
  -4   6  10        558.33        514.56        23.52 o                         
  -3   6  10         36.75         41.79         4.49 o                         
  -2   6  10          3.25          3.61         3.90 o                         
  -1   6  10       1048.19       1035.49        34.47 o                         
   0   6  10          9.70         11.00         3.49 o                         
   1   6  10         89.36         74.93         5.11 o                         
   2   6  10        436.43        471.34        17.89 o                         
   3   6  10         45.50         38.36         5.28 o                         
   4   6  10          4.95          6.53         3.26 o                         
   5   6  10        204.73        199.53        11.32 o                         
   6   6  10          5.50          6.79         3.96 o                         
   7   6  10          4.76          7.94         6.40 o                         
  -5   7  10         79.04         71.64         9.25 o                         
  -4   7  10          0.64         -2.76         4.31 o                         
  -3   7  10        770.34        789.54        23.80 o                         
  -2   7  10          1.05         -0.70         4.07 o                         
  -1   7  10         13.59         10.29         3.99 o                         
   0   7  10        591.93        646.81        37.89 o                         
   1   7  10         23.04         29.96         9.49 o                         
   2   7  10          4.24          6.82         3.39 o                         
   3   7  10        257.47        240.18        10.03 o                         
   4   7  10         98.38        107.15         7.67 o                         
   5   7  10         35.95         35.65         4.28 o                         
   6   7  10         43.52         34.09         6.37 o                         
   7   7  10         46.20         69.85         7.72 o                         
  -5   8  10        344.00        349.02        27.28 o                         
  -4   8  10          9.63         13.36         9.66 o                         
  -3   8  10        171.47        157.13         7.60 o                         
  -2   8  10        350.54        382.97        15.12 o                         
  -1   8  10         31.66         34.93         4.73 o                         
   0   8  10         86.70         80.42         9.56 o                         
   1   8  10        117.25        127.10         9.32 o                         
   2   8  10        131.09        124.61        17.56 o                         
   3   8  10          1.40         -1.59         5.46 o                         
   4   8  10        110.03        114.87        10.71 o                         
   5   8  10        279.43        288.84        14.98 o                         
   6   8  10        115.95        118.23         9.08 o                         
   7   8  10        186.05        170.43        11.01 o                         
  -4   9  10        358.41        407.69        29.22 o                         
  -3   9  10          1.50         -6.92         8.53 o                         
  -2   9  10        159.20        144.76        14.35 o                         
  -1   9  10        235.37        272.56        11.89 o                         
   0   9  10         74.34         71.34         5.68 o                         
   1   9  10         28.74         41.59         4.77 o                         
   2   9  10        333.95        350.29        16.90 o                         
   3   9  10        224.99        216.19        11.86 o                         
   4   9  10          2.09          4.88         5.06 o                         
   5   9  10        178.87        172.73        10.83 o                         
   6   9  10        144.32        161.55        10.42 o                         
   7   9  10         51.15         54.32         7.39 o                         
  -4  10  10         95.09        110.02        14.82 o                         
  -3  10  10         46.11         44.92        11.43 o                         
  -2  10  10         31.95         27.53         9.98 o                         
  -1  10  10        140.57        161.49        14.99 o                         
   0  10  10         81.64        108.73        11.92 o                         
   1  10  10        188.23        189.48        11.40 o                         
   2  10  10          7.46         12.10         5.55 o                         
   3  10  10          9.77         12.31         6.84 o                         
   4  10  10         31.97         31.90         6.00 o                         
   5  10  10         13.87         17.89         5.85 o                         
   6  10  10         11.46          6.22         5.79 o                         
  -3  11  10        338.12        355.93        26.63 o                         
  -2  11  10          0.46         -7.89         9.34 o                         
  -1  11  10         28.58         33.97        10.30 o                         
   0  11  10        189.41        207.19        17.57 o                         
   1  11  10          0.07          5.29         7.48 o                         
   2  11  10         75.40         67.18        14.33 o                         
   3  11  10          1.02          2.90         4.06 o                         
   4  11  10          2.22          2.78         3.98 o                         
   5  11  10         29.49         30.71        10.01 o                         
   6  11  10          9.68          6.74         4.27 o                         
  -2  12  10        374.68        414.81        29.23 o                         
  -1  12  10         77.90        117.90        14.50 o                         
   0  12  10          2.55         -6.54         6.54 o                         
   1  12  10        149.37        173.21        13.94 o                         
   2  12  10         58.20         71.97         7.56 o                         
   3  12  10         17.27         17.67         5.68 o                         
   4  12  10          0.49          0.97         6.76 o                         
   5  12  10          0.66          0.48         6.44 o                         
   0  13  10        127.17        139.05        15.31 o                         
   1  13  10         42.26         37.19        10.30 o                         
   2  13  10          8.21         19.96         7.89 o                         
   3  13  10         47.85         38.48         9.02 o                         
  -3  -4  11         36.66         37.19         4.34 o                         
  -2  -4  11          1.25         -6.00         6.00 o                         
  -1  -4  11        101.56        103.04        12.55 o                         
   0  -4  11        291.76        324.32        50.51 o                         
   1  -4  11         66.46         84.87         8.54 o                         
   2  -4  11          9.98         14.97         6.76 o                         
  -4  -3  11          8.19          2.77         4.31 o                         
  -3  -3  11         97.04         95.52         6.06 o                         
  -2  -3  11        111.84        103.63         6.13 o                         
  -1  -3  11          1.09          3.78         2.80 o                         
   0  -3  11         56.09         69.90        12.61 o                         
   1  -3  11        100.03        115.80        10.32 o                         
   2  -3  11          2.63          2.58         5.79 o                         
   3  -3  11         41.09         48.62         8.37 o                         
  -5  -2  11         14.40         12.16         5.87 o                         
  -4  -2  11        150.39        131.38         8.13 o                         
  -3  -2  11          4.44          5.12         4.66 o                         
  -2  -2  11         10.82         11.05         3.63 o                         
  -1  -2  11         54.92         65.51         5.46 o                         
   0  -2  11         39.76         40.11         4.62 o                         
   1  -2  11        119.59        123.21        17.97 o                         
   2  -2  11          1.15         -4.17         9.25 o                         
   3  -2  11         21.65         27.58         6.02 o                         
   4  -2  11         43.86         42.35         7.89 o                         
  -5  -1  11        184.34        189.09         9.91 o                         
  -4  -1  11          9.13         11.59         4.84 o                         
  -3  -1  11        310.20        288.38        16.80 o                         
  -2  -1  11          6.92         11.83         3.83 o                         
  -1  -1  11          8.31          5.79         3.85 o                         
   0  -1  11         79.49         80.84         6.10 o                         
   1  -1  11         51.47         61.58        10.23 o                         
   2  -1  11          2.53          1.05        10.06 o                         
   3  -1  11        241.00        254.14        13.68 o                         
   4  -1  11         79.71        110.49        21.58 o                         
   5  -1  11          0.45          2.27         5.67 o                         
  -5   0  11         22.59         23.49         6.57 o                         
  -4   0  11        287.88        263.07        11.90 o                         
  -3   0  11         25.92         28.14         6.78 o                         
  -2   0  11         86.37         74.11         7.90 o                         
  -1   0  11          4.31          6.56         4.06 o                         
   0   0  11          6.73          7.19         4.91 o                         
   1   0  11        156.63        157.21         9.45 o                         
   2   0  11        104.21        114.57         8.04 o                         
   3   0  11         20.85         25.15         5.71 o                         
   4   0  11         39.74         42.97         6.42 o                         
   5   0  11          0.48          2.49         5.80 o                         
  -6   1  11         72.63         70.04         8.96 o                         
  -5   1  11        216.60        197.29        10.31 o                         
  -4   1  11         30.79         19.62         6.30 o                         
  -3   1  11         11.57          6.33         4.21 o                         
  -2   1  11        372.69        378.09        17.78 o                         
  -1   1  11         10.44          9.70         4.31 o                         
   0   1  11         16.86         16.28         4.13 o                         
   1   1  11          6.83          5.34         3.84 o                         
   2   1  11        322.90        342.93        16.64 o                         
   3   1  11        273.45        285.28        14.62 o                         
   4   1  11         65.25         67.47        11.27 o                         
   5   1  11         63.34         62.48         7.43 o                         
   6   1  11         16.92         26.93         6.69 o                         
  -6   2  11         15.05          7.69         7.03 o                         
  -5   2  11         35.99         37.75         5.96 o                         
  -4   2  11         43.26         44.56         5.69 o                         
  -3   2  11        120.59        106.22         6.99 o                         
  -2   2  11        190.57        173.73        10.21 o                         
  -1   2  11        454.76        441.86        20.16 o                         
   0   2  11         36.78         39.91         4.82 o                         
   1   2  11          1.11          5.47         3.90 o                         
   2   2  11         23.19         31.59         4.87 o                         
   3   2  11         47.40         41.75         5.53 o                         
   4   2  11         16.61         22.50         5.04 o                         
   5   2  11          5.39         12.12         5.05 o                         
   6   2  11         23.40         25.93         6.64 o                         
  -6   3  11        172.88        182.67        12.79 o                         
  -5   3  11         16.44          7.69         5.64 o                         
  -4   3  11          1.37          4.28         4.64 o                         
  -3   3  11        190.13        177.70        11.78 o                         
  -2   3  11          3.73          3.07         4.63 o                         
  -1   3  11         27.73         24.59         4.85 o                         
   0   3  11        145.59        154.40         9.37 o                         
   1   3  11        105.60         95.72         6.82 o                         
   2   3  11          1.25          0.46         5.87 o                         
   3   3  11         28.15         29.87         5.03 o                         
   4   3  11         10.22         11.35         3.73 o                         
   5   3  11         11.81         20.44         5.39 o                         
   6   3  11          0.40          0.15         7.67 o                         
  -6   4  11         10.28          3.01         8.53 o                         
  -5   4  11        417.20        351.53        15.09 o                         
  -4   4  11         14.77         10.49         4.95 o                         
  -3   4  11          2.07         -0.24         4.36 o                         
  -2   4  11        630.86        600.08        26.27 o                         
  -1   4  11          3.87          3.29         4.32 o                         
   0   4  11        331.73        285.70        14.14 o                         
   1   4  11        207.75        203.42        10.97 o                         
   2   4  11         46.93         38.32         3.76 o                         
   3   4  11         14.69         12.95         3.65 o                         
   4   4  11         75.71         90.51        12.34 o                         
   5   4  11         16.14         21.15         4.50 o                         
   6   4  11         12.68         16.65         5.22 o                         
   7   4  11         23.50         18.13         6.53 o                         
  -5   5  11          1.28         -0.22         4.06 o                         
  -4   5  11        554.90        507.62        16.44 o                         
  -3   5  11         41.06         50.67         9.06 o                         
  -2   5  11          8.35          6.20         3.67 o                         
  -1   5  11        378.43        368.21        13.78 o                         
   0   5  11          2.47          6.77         3.32 o                         
   1   5  11          7.58          2.60         3.36 o                         
   2   5  11        281.30        276.89        18.06 o                         
   3   5  11         55.26         63.53         6.85 o                         
   4   5  11          4.18          6.27         3.79 o                         
   5   5  11         44.31         46.90         7.94 o                         
   6   5  11        213.61        226.58        10.42 o                         
   7   5  11         75.81         91.86        19.89 o                         
  -5   6  11         16.74         10.55         5.62 o                         
  -4   6  11        201.02        182.41         8.37 o                         
  -3   6  11        342.52        347.15        12.41 o                         
  -2   6  11         97.54         92.31        13.63 o                         
  -1   6  11        112.29        115.70         6.87 o                         
   0   6  11        289.32        284.21        13.11 o                         
   1   6  11        589.40        592.58        20.74 o                         
   2   6  11          7.37          7.79         3.56 o                         
   3   6  11         94.27        113.63        17.49 o                         
   4   6  11        320.74        335.18        23.67 o                         
   5   6  11         34.98         33.12         4.55 o                         
   6   6  11         85.59         79.87         9.42 o                         
   7   6  11         81.31         96.94        12.48 o                         
  -5   7  11        191.79        175.95        11.69 o                         
  -4   7  11          7.81          5.51         4.53 o                         
  -3   7  11        142.06        145.17         8.75 o                         
  -2   7  11        145.27        167.39         8.83 o                         
  -1   7  11         82.94         77.50         5.92 o                         
   0   7  11         43.92         54.98         5.15 o                         
   1   7  11        559.07        570.05        43.81 o                         
   2   7  11        570.50        581.28        44.52 o                         
   3   7  11          3.27          0.65         3.60 o                         
   4   7  11        130.09        139.40        11.21 o                         
   5   7  11        235.51        232.51        17.51 o                         
   6   7  11         36.23         34.12         9.02 o                         
   7   7  11         45.40         49.90         7.47 o                         
  -4   8  11         19.25         19.46         6.23 o                         
  -3   8  11         38.51         45.20         5.21 o                         
  -2   8  11        274.00        291.17        12.76 o                         
  -1   8  11          0.09         -2.35         4.46 o                         
   0   8  11         52.65         73.65         9.32 o                         
   1   8  11        132.28        140.83        13.95 o                         
   2   8  11         10.61         12.83         4.53 o                         
   3   8  11        118.03        130.92        10.35 o                         
   4   8  11          0.13          1.31         3.69 o                         
   5   8  11         11.91          8.13         5.68 o                         
   6   8  11        131.33        124.63         9.61 o                         
  -4   9  11        298.19        339.83        26.30 o                         
  -3   9  11          0.17         -8.53        10.14 o                         
  -2   9  11        108.93        106.47         7.64 o                         
  -1   9  11        216.21        253.32        11.63 o                         
   0   9  11         10.17         12.36         4.50 o                         
   1   9  11        159.10        168.22        16.70 o                         
   2   9  11          0.44          0.43         3.89 o                         
   3   9  11          0.72         -2.62         5.18 o                         
   4   9  11         25.30         22.10         6.44 o                         
   5   9  11          0.55         -3.92         5.66 o                         
   6   9  11         22.66         19.24         6.37 o                         
  -3  10  11        171.27        192.30        18.38 o                         
  -2  10  11         55.64         55.23        11.43 o                         
  -1  10  11          9.47          7.73         8.69 o                         
   0  10  11         73.76        100.37         8.77 o                         
   1  10  11         38.76         48.11         7.28 o                         
   2  10  11         49.39         67.41         7.68 o                         
   3  10  11         12.03          8.80         5.97 o                         
   4  10  11         52.45         51.56         7.23 o                         
   5  10  11          8.50         13.50         9.66 o                         
   6  10  11          2.64          2.55         6.31 o                         
  -2  11  11         82.28        104.05        14.01 o                         
  -1  11  11        361.47        377.19        26.80 o                         
   0  11  11         29.61         66.01        11.43 o                         
   1  11  11          0.03         -0.32         9.34 o                         
   2  11  11         49.67         68.43        11.43 o                         
   3  11  11         21.41         26.03         6.77 o                         
   4  11  11          0.54         -1.42         7.56 o                         
   5  11  11          0.61          1.61         6.15 o                         
  -1  12  11         17.16         13.36        10.62 o                         
   0  12  11        127.70        147.11        15.79 o                         
   1  12  11          2.25          1.45         9.98 o                         
   2  12  11          8.45         31.07         9.50 o                         
   3  12  11         60.44         72.14        12.08 o                         
   4  12  11          8.24          5.47         9.66 o                         
  -2  -3  12          2.36         -1.30         3.87 o                         
  -1  -3  12         25.71         21.98         6.09 o                         
   0  -3  12         21.18         24.75         5.02 o                         
   1  -3  12         18.79         15.29         5.96 o                         
  -3  -2  12          1.25         -1.80         4.09 o                         
  -2  -2  12         21.86         20.95         4.22 o                         
  -1  -2  12          1.98         -3.82         3.82 o                         
   0  -2  12        106.00        119.18        14.74 o                         
   1  -2  12         30.50         39.82        12.15 o                         
   2  -2  12          0.62         -1.65         8.13 o                         
  -4  -1  12          0.15          0.90         5.33 o                         
  -3  -1  12        125.22        115.31         7.17 o                         
  -2  -1  12         44.66         39.70         4.98 o                         
  -1  -1  12         57.71         58.63         5.99 o                         
   0  -1  12          3.73          1.13         4.54 o                         
   1  -1  12        192.49        202.80        17.82 o                         
   2  -1  12        154.74        164.74        10.81 o                         
   3  -1  12          0.46         -4.16        16.58 o                         
  -4   0  12         35.06         25.68         7.15 o                         
  -3   0  12         79.17         72.36         6.05 o                         
  -2   0  12        158.07        151.00         9.92 o                         
  -1   0  12         77.09         71.87         6.58 o                         
   0   0  12          3.33         12.86         5.71 o                         
   1   0  12         45.71         44.41         5.76 o                         
   2   0  12         22.73         22.12         7.73 o                         
   3   0  12         20.30         26.81         5.97 o                         
   4   0  12          0.26          4.42         6.08 o                         
  -5   1  12         10.37         17.83         5.79 o                         
  -4   1  12        150.90        138.92        12.12 o                         
  -3   1  12         50.13         35.78         5.33 o                         
  -2   1  12          9.91         12.04         7.97 o                         
  -1   1  12         81.56         72.64         6.94 o                         
   0   1  12         14.42         21.14         4.88 o                         
   1   1  12          1.28         -4.29         4.29 o                         
   2   1  12         58.96         64.42         7.09 o                         
   3   1  12          3.20          7.02         4.96 o                         
   4   1  12        183.23        194.70        22.57 o                         
   5   1  12          5.20          9.60         6.15 o                         
  -5   2  12         11.00          5.55         5.65 o                         
  -4   2  12          1.37         -4.76         4.76 o                         
  -3   2  12        336.02        297.90        14.69 o                         
  -2   2  12          4.72          5.71         4.97 o                         
  -1   2  12        304.44        320.66        16.04 o                         
   0   2  12         59.57         69.89         6.68 o                         
   1   2  12         88.03         87.95        17.64 o                         
   2   2  12          1.40          4.96         5.47 o                         
   3   2  12         79.55         84.21         9.74 o                         
   4   2  12          5.19          9.31         5.71 o                         
   5   2  12          1.63         -4.31         5.58 o                         
  -5   3  12         83.48         60.63         8.18 o                         
  -4   3  12         56.45         45.16         6.04 o                         
  -3   3  12          6.30          4.75         4.95 o                         
  -2   3  12         86.12         74.06         7.60 o                         
  -1   3  12          8.00          7.56         5.88 o                         
   0   3  12          2.66          6.05         4.55 o                         
   1   3  12        361.25        347.88        16.71 o                         
   2   3  12        209.93        218.92        17.02 o                         
   3   3  12         24.53         23.45         9.26 o                         
   4   3  12        115.21         93.42         9.83 o                         
   5   3  12        271.32        318.38        37.67 o                         
  -5   4  12        117.40         87.70        12.29 o                         
  -4   4  12        155.88        159.77         9.50 o                         
  -3   4  12        238.92        204.63        15.19 o                         
  -2   4  12         54.35         44.48         8.37 o                         
  -1   4  12         49.09         39.31         6.02 o                         
   0   4  12        367.69        351.71        17.14 o                         
   1   4  12          1.83         -2.33        10.14 o                         
   2   4  12         29.00         26.31         8.45 o                         
   3   4  12        257.94        277.48        35.82 o                         
   4   4  12          4.26          4.34         3.99 o                         
   5   4  12         22.33         20.59         4.74 o                         
   6   4  12        147.50        173.30         9.21 o                         
  -5   5  12         68.63         50.44        10.20 o                         
  -4   5  12         84.84         89.65        10.20 o                         
  -3   5  12         55.16         59.28         7.62 o                         
  -2   5  12        246.93        234.95        13.39 o                         
  -1   5  12         30.10         34.57         5.95 o                         
   0   5  12         69.19         65.08         6.85 o                         
   1   5  12        389.38        354.13        15.37 o                         
   2   5  12          0.69         -2.24         3.57 o                         
   3   5  12         25.40         44.82        10.64 o                         
   4   5  12         89.10         96.29         6.33 o                         
   5   5  12         14.20         18.23         5.53 o                         
   6   5  12         69.59         76.66        11.42 o                         
  -5   6  12         19.28         20.44        10.95 o                         
  -4   6  12         39.77         46.51         5.19 o                         
  -3   6  12        128.29        143.13         7.32 o                         
  -2   6  12         11.08          9.50         4.58 o                         
  -1   6  12        110.15        111.55         6.84 o                         
   0   6  12         25.03         20.94         4.40 o                         
   1   6  12         17.76         16.72         4.08 o                         
   2   6  12        287.90        305.54        30.89 o                         
   3   6  12         29.74         29.53         4.33 o                         
   4   6  12          0.90         -2.32         4.14 o                         
   5   6  12         50.14         51.21         9.45 o                         
   6   6  12         21.24         26.99         5.02 o                         
  -4   7  12         29.42         30.59         5.63 o                         
  -3   7  12        156.75        157.30        15.35 o                         
  -2   7  12        121.23        138.54         8.33 o                         
  -1   7  12         63.47         58.95         5.92 o                         
   0   7  12        183.67        180.23        11.60 o                         
   1   7  12         34.45         35.18         4.95 o                         
   2   7  12          0.78         -1.62         4.15 o                         
   3   7  12         59.78         53.64         6.79 o                         
   4   7  12         10.04         15.30         4.36 o                         
   5   7  12          4.96          4.84         4.25 o                         
   6   7  12         44.27         36.74         7.74 o                         
  -4   8  12        101.82        117.04         7.76 o                         
  -3   8  12        109.93        105.93         7.26 o                         
  -2   8  12          4.35          5.73         6.13 o                         
  -1   8  12         83.16        116.78         7.76 o                         
   0   8  12        299.71        267.16        20.63 o                         
   1   8  12          3.60          2.97         4.15 o                         
   2   8  12          0.97         -2.13         3.96 o                         
   3   8  12         36.51         38.22         5.11 o                         
   4   8  12          1.29          0.40         4.33 o                         
   5   8  12          8.04          3.67         6.34 o                         
   6   8  12         12.26          3.74         6.30 o                         
  -3   9  12         16.25         32.19        12.23 o                         
  -2   9  12        320.56        360.88        15.40 o                         
  -1   9  12         27.35         39.79         6.72 o                         
   0   9  12          1.41          0.91         4.61 o                         
   1   9  12        119.30        117.42        12.52 o                         
   2   9  12         15.45         13.69         4.51 o                         
   3   9  12         12.37          9.66         6.03 o                         
   4   9  12          3.98         -0.63         7.24 o                         
   5   9  12         14.36         21.30         6.71 o                         
  -2  10  12         17.21         11.43        11.27 o                         
  -1  10  12         84.97         97.77        13.37 o                         
   0  10  12         15.16         28.48        10.14 o                         
   1  10  12         13.07          9.43        10.95 o                         
   2  10  12         38.22         57.23         7.57 o                         
   3  10  12         30.76         38.29        12.72 o                         
   4  10  12          4.88          9.42         6.26 o                         
   5  10  12         21.53         20.71         6.83 o                         
  -1  11  12          9.56         -1.29         9.82 o                         
   0  11  12        159.87        196.31        17.89 o                         
   1  11  12         43.26         48.14        11.11 o                         
   2  11  12          2.24          3.87         6.60 o                         
   3  11  12        129.63        149.11        10.70 o                         
   4  11  12        104.45        100.01         9.99 o                         
   1  12  12        216.53        269.28        22.25 o                         
   2  12  12         13.95         -4.67         9.50 o                         
  -2  -1  13          0.71          1.83         4.69 o                         
  -1  -1  13          2.02         -4.92         5.31 o                         
   0  -1  13          4.08         10.79         8.53 o                         
   1  -1  13         13.79         19.22         6.07 o                         
  -3   0  13         15.39         12.60         5.04 o                         
  -2   0  13        204.36        172.67         9.24 o                         
  -1   0  13          1.29         -5.22         5.22 o                         
   0   0  13         41.59         41.28         6.30 o                         
   1   0  13          0.90         -1.26        14.65 o                         
   2   0  13         24.79         23.52         7.73 o                         
   3   0  13         23.13         29.85         7.07 o                         
  -3   1  13         90.19         88.30        10.49 o                         
  -2   1  13        142.75        126.29        13.59 o                         
  -1   1  13         36.64         36.92         6.26 o                         
   0   1  13         72.43         82.20         7.68 o                         
   1   1  13         98.17         93.92        10.87 o                         
   2   1  13         47.86         65.57        12.80 o                         
   3   1  13         19.51         17.16         6.59 o                         
  -4   2  13         89.09         80.33         7.72 o                         
  -3   2  13          7.63          1.00         6.93 o                         
  -2   2  13         23.55         21.48        10.06 o                         
  -1   2  13        285.01        263.00        14.58 o                         
   0   2  13         10.16          6.81         5.40 o                         
   1   2  13          1.76          0.32         4.97 o                         
   2   2  13        205.79        227.36        13.27 o                         
   3   2  13         34.39         34.23        10.55 o                         
   4   2  13          0.19          3.52         6.13 o                         
  -4   3  13          1.30          1.83         5.74 o                         
  -3   3  13         95.93         82.57         7.13 o                         
  -2   3  13         18.97         15.17         6.84 o                         
  -1   3  13          4.13         -5.26         5.26 o                         
   0   3  13        309.98        293.08        15.39 o                         
   1   3  13         38.80         47.94         6.38 o                         
   2   3  13         37.26         36.58         6.39 o                         
   3   3  13        200.74        205.68        13.03 o                         
   4   3  13        123.55        140.10        14.82 o                         
  -4   4  13         27.90         29.95         6.36 o                         
  -3   4  13         13.43         16.35         5.71 o                         
  -2   4  13         91.91         92.21        11.68 o                         
  -1   4  13          7.53         12.29         5.93 o                         
   0   4  13          7.81          4.93         5.80 o                         
   1   4  13        111.99        112.64         8.73 o                         
   2   4  13         33.32         22.17         5.70 o                         
   3   4  13          0.28         10.70         5.34 o                         
   4   4  13         16.41         18.69         7.65 o                         
   5   4  13         11.94          9.51         6.40 o                         
  -4   5  13         94.95         92.92         7.93 o                         
  -3   5  13         35.42         40.00         6.29 o                         
  -2   5  13         15.43         20.45         6.73 o                         
  -1   5  13        142.00        129.38        14.50 o                         
   0   5  13          1.03          2.94         5.44 o                         
   1   5  13         66.17         57.80         8.13 o                         
   2   5  13         22.54          5.73         5.28 o                         
   3   5  13          4.61          1.70         5.30 o                         
   4   5  13         11.93          9.13         4.56 o                         
   5   5  13          7.93          7.97         5.18 o                         
  -4   6  13        134.83        129.00        13.31 o                         
  -3   6  13          1.87         -5.47         5.47 o                         
  -2   6  13         20.86         29.75         7.26 o                         
  -1   6  13        141.36        128.72         9.64 o                         
   0   6  13          3.86          4.63         3.71 o                         
   1   6  13          7.43          3.11         4.06 o                         
   2   6  13          8.28         11.00         4.44 o                         
   3   6  13         36.12         37.47         5.21 o                         
   4   6  13         30.91         39.14         6.52 o                         
   5   6  13          0.60          5.10         6.13 o                         
  -3   7  13        218.92        223.47        11.06 o                         
  -2   7  13         14.54         17.35         7.03 o                         
  -1   7  13          8.53          5.99         5.66 o                         
   0   7  13         70.85         77.11         6.94 o                         
   1   7  13         32.55         25.70         4.90 o                         
   2   7  13         29.22         40.14         6.63 o                         
   3   7  13          1.04          7.37         4.77 o                         
   4   7  13         62.83         65.66         6.16 o                         
   5   7  13         26.50         17.83         4.87 o                         
  -3   8  13         16.69         26.11         6.06 o                         
  -2   8  13         72.86         73.11         7.56 o                         
  -1   8  13          1.21          3.31         6.28 o                         
   0   8  13          4.62          4.43         5.06 o                         
   1   8  13        162.25        171.60        18.68 o                         
   2   8  13         57.41         64.98         6.28 o                         
   3   8  13          1.33          0.66         4.69 o                         
   4   8  13         28.24         32.42         5.50 o                         
   5   8  13         54.76         72.08         8.92 o                         
  -2   9  13         31.04         23.02         6.43 o                         
  -1   9  13        104.50        131.44         8.58 o                         
   0   9  13        117.58        115.07        11.19 o                         
   1   9  13          3.92         -0.85         4.96 o                         
   2   9  13        166.80        179.21        22.19 o                         
   3   9  13        115.01        125.71        10.74 o                         
   4   9  13          6.58          5.90         6.59 o                         
  -1  10  13         24.54         19.80        10.95 o                         
   0  10  13        110.98        143.26        16.59 o                         
   1  10  13          6.24          2.92         7.33 o                         
   2  10  13         30.68         35.08         8.13 o                         
   3  10  13         42.19         59.67         8.37 o                         
   4  10  13         39.19         42.54         7.63 o                         
   0  11  13          5.96         10.78        10.46 o                         
   1  11  13         23.10         32.20        11.75 o                         
   2  11  13         85.73         74.59         9.18 o                         
  -1   1  14        252.59        237.09        21.69 o                         
   0   1  14         19.41         16.52         6.60 o                         
   1   1  14          7.85          6.97         6.01 o                         
  -2   2  14          4.30          0.81         5.14 o                         
  -1   2  14          0.65          5.10         6.42 o                         
   0   2  14         48.72         46.81        11.11 o                         
   1   2  14         12.73         11.44         6.13 o                         
   2   2  14          0.33         -0.96         8.37 o                         
  -2   3  14         18.70         23.66         7.00 o                         
  -1   3  14          2.07          5.05         6.08 o                         
   0   3  14         39.96         34.07         6.97 o                         
   1   3  14         19.79          9.34        12.64 o                         
   2   3  14         18.15         15.60        11.27 o                         
   3   3  14          4.68          4.03         6.39 o                         
  -2   4  14         69.76         69.72        14.57 o                         
  -1   4  14          3.57          4.40         6.40 o                         
   0   4  14          7.05         14.13         6.24 o                         
   1   4  14         32.32         44.89         7.29 o                         
   2   4  14         12.71          7.41         9.42 o                         
   3   4  14         48.62         48.62         7.31 o                         
  -2   5  14         61.09         48.53         8.04 o                         
  -1   5  14         25.09         30.43         7.12 o                         
   0   5  14          0.19          0.73         6.27 o                         
   1   5  14          1.60          0.76         6.68 o                         
   2   5  14         18.48          6.92         6.15 o                         
   3   5  14         15.43         18.55         6.36 o                         
  -2   6  14          0.04         -5.68         7.97 o                         
  -1   6  14          9.64         18.39        10.62 o                         
   0   6  14         44.42         55.21         7.82 o                         
   1   6  14         35.83         46.29         7.12 o                         
   2   6  14          1.18          1.78         9.17 o                         
   3   6  14          2.74          7.99         6.44 o                         
   4   6  14         25.11         41.62         7.53 o                         
  -2   7  14         66.53         66.59         9.40 o                         
  -1   7  14        136.16        138.52        41.09 o                         
   0   7  14          5.62          8.46         4.53 o                         
   1   7  14         52.11         60.59         6.99 o                         
   2   7  14        124.21        150.61        16.11 o                         
   3   7  14          0.22         -2.59         6.25 o                         
  -1   8  14         77.73         90.06         7.89 o                         
   0   8  14         89.44         65.03         8.11 o                         
   1   8  14          0.67         -5.62         5.62 o                         
   2   8  14         58.24         56.92         8.56 o                         
   3   8  14         57.54         63.48        10.81 o                         
   0   9  14         18.60         15.15         6.00 o                         
   1   9  14        243.10        233.44        25.14 o                         
   2   9  14         61.89         64.80        10.50 o                         
                                                                                
